# Supplementary material for: Crystal structure of N,N,N′,N′-tetra­methyl­ethane­di­amine
Source: Acta Crystallogr E Crystallogr Commun. 2022 Jan 1;78(Pt 1):36–9. doi: 10.1107/S2056989021012457 (PMC8739202; doi:10.1107/S2056989021012457)
Supplement: Supplementary file 1 [file e-78-00036-sup1.cif]

##############################################################################
#                                                                            #
# This CIF contains the data in a paper accepted for publication in          #
# Acta Crystallographica Section E. It conforms to the requirements of       #
# Notes for Authors for Acta Crystallographica Section E, and has been       #
# peer reviewed under the auspices of the IUCr Commission on Journals.       #
#                                                                            #
# Full details of the Crystallographic Information File format               #
# are given in the paper "The Crystallographic Information File (CIF):       #
# a New Standard Archive File for Crystallography" by S. R. Hall, F. H.      #
# Allen and I. D. Brown [Acta Cryst. (1991), A47, 655-685].                  #
#                                                                            #
# The current version of the core CIF dictionary is obtainable from          #
# ftp://ftp.iucr.org/pub/cif_core.dic.                                       #
#                                                                            #
# Software is freely available for graphical display of the structure(s)     #
# in this CIF. For information consult the CIF software page                 #
# http://www.iucr.org/resources/cif/software.                                #
#                                                                            #
# This file may be used for bona fide research purposes within the           #
# scientific community so long as proper attribution is given to the journal # 
# article from which it was obtained.                                        #
#                                                                            #
##############################################################################
data_I
_audit_creation_method
;
Olex2 1.3
(compiled 2020.11.12 svn.r5f609507 for OlexSys, GUI svn.r6226)
;
_journal_date_recd_electronic     2021-11-17
_journal_date_accepted     2021-11-23
_journal_name_full     'Acta Crystallographica, Section E'
_journal_year     2022
_journal_volume     78
_journal_issue      1
_journal_page_first     0
_journal_page_last     0
_journal_paper_category     GO
_journal_paper_doi     10.1107/S2056989021012457
_journal_coeditor_code     HB8002
_publ_contact_author_name     'Carsten Strohmann'
_publ_contact_author_address
;
Technische Universit\"at Dortmund
Fakult\"at Chemie und Chemische Biologie
Otto-Hahn-Strasse 6
44227 Dortmund
Deutschland
;
_publ_contact_author_email     'carsten.strohmann@tu-dortmund.de'
_publ_contact_author_fax     ?
_publ_contact_author_phone     ?
_publ_section_title
;
Crystal structure of
<i>N</i>,<i>N</i>,<i>N</i>',<i>N</i>'-tetramethylethanediamine
;
loop_
    _publ_author_name
    _publ_author_footnote
    _publ_author_address
    'Schrimpf, Tobias' .
;
Technische Universit\"at Dortmund
Fakult\"at Chemie und Chemische Biologie
Otto-Hahn-Strasse 6
44227 Dortmund
Germany
;
    'Otte, Felix' .
;
Technische Universit\"at Dortmund
Fakult\"at Chemie und Chemische Biologie
Otto-Hahn-Strasse 6
44227 Dortmund
Germany
;
    'Strohmann, Carsten' .
;
Technische Universit\"at Dortmund
Fakult\"at Chemie und Chemische Biologie
Otto-Hahn-Strasse 6
44227 Dortmund
Germany
;
_publ_section_synopsis
;
<i>N</i>,<i>N</i>,<i>N</i>',<i>N</i>'-tetramethylethanediamine, C~6~H~16~N~2~,
crystallizes in the monoclinic crystal system in the space group
<i>P</i>2~1~/c. For the investigation of the conformation, quantum chemical
methods were used and for intermolecular interactions, a Hirshfeld surface
analysis was performed.
;
_chemical_name_systematic
;
<i>N</i>,<i>N</i>,<i>N</i>',<i>N</i>'-Tetramethylethane-1,2-diamine
;
_chemical_name_common
;
<i>N</i>,<i>N</i>,<i>N</i>',<i>N</i>'-Tetramethylethanediamine
;
_chemical_formula_moiety     'C6 H16 N2'
_chemical_formula_sum     'C6 H16 N2'
_chemical_formula_iupac     'C6 H16 N2'
_chemical_formula_weight     116.21
_chemical_melting_point     ?
_space_group_crystal_system     monoclinic
_space_group_name_H-M_alt     'P 1 21/c 1'
_space_group_name_Hall     '-P 2ybc'
loop_
    _space_group_symop_operation_xyz
    'x, y, z'
    '-x, y+1/2, -z+1/2'
    '-x, -y, -z'
    'x, -y-1/2, z-1/2'
_cell_length_a     5.6987(13)
_cell_length_b     8.311(2)
_cell_length_c     8.453(2)
_cell_angle_alpha     90
_cell_angle_beta     106.954(9)
_cell_angle_gamma     90
_cell_volume     382.92(18)
_cell_formula_units_Z     2
_cell_measurement_reflns_used     352
_cell_measurement_theta_min     3.52
_cell_measurement_theta_max     22.83
_cell_measurement_temperature     100.0
_exptl_crystal_description     block
_exptl_crystal_colour     colourless
_exptl_crystal_size_max     0.56
_exptl_crystal_size_mid     0.347
_exptl_crystal_size_min     0.304
_exptl_crystal_density_diffrn     1.008
_exptl_crystal_density_meas     ?
_exptl_crystal_density_method     ?
_exptl_crystal_F_000     132
_exptl_absorpt_coefficient_mu     0.062
_exptl_absorpt_correction_type     multi-scan
_exptl_absorpt_process_details
;
(SADABS; Krause <i>et al.</i>,  2015)
;
_exptl_absorpt_correction_T_min     0.3707
_exptl_absorpt_correction_T_max     0.5670
_diffrn_ambient_temperature     100.0
_diffrn_source     'microfocus sealed X-ray tube'
_diffrn_source_power     0.05
_diffrn_source_voltage     50.0
_diffrn_source_current     1.0
_diffrn_radiation_type     MoK\a
_diffrn_radiation_wavelength     0.71073
_diffrn_radiation_monochromator     'HELIOS mirror optics'
_diffrn_measurement_device_type     'Bruker Venture D8'
_diffrn_measurement_device     'four-circle diffractometer'
_diffrn_measurement_method     '\f and \w scans'
_diffrn_detector     'Bruker D8 VENTURE area detector'
_diffrn_detector_area_resol_mean     10.4167
_diffrn_reflns_number     16732
_diffrn_reflns_av_R_equivalents     0.0374
_diffrn_reflns_av_unetI/netI     0.0192
_diffrn_reflns_theta_min     3.516
_diffrn_reflns_theta_max     35.306
_diffrn_reflns_theta_full     25.242
_diffrn_measured_fraction_theta_max     0.993
_diffrn_measured_fraction_theta_full     1.000
_diffrn_reflns_limit_h_min     -9
_diffrn_reflns_limit_h_max     9
_diffrn_reflns_limit_k_min     -13
_diffrn_reflns_limit_k_max     13
_diffrn_reflns_limit_l_min     -12
_diffrn_reflns_limit_l_max     13
_diffrn_standards_number     0
_diffrn_radiation_probe     x-ray
_refine_special_details     ?
_reflns_number_total     1720
_reflns_number_gt     1434
_reflns_threshold_expression     'I > 2\s(I)'
_refine_ls_structure_factor_coef     Fsqd
_refine_ls_matrix_type     full
_refine_ls_R_factor_all     0.0482
_refine_ls_R_factor_gt     0.0380
_refine_ls_wR_factor_gt     0.1030
_refine_ls_wR_factor_ref     0.1097
_refine_ls_goodness_of_fit_ref     1.049
_refine_ls_restrained_S_all     1.049
_refine_ls_number_reflns     1720
_refine_ls_number_parameters     39
_refine_ls_number_restraints     0
_refine_ls_hydrogen_treatment     constr
_refine_ls_weighting_scheme     calc
_refine_ls_weighting_details
              'w=1/[\s^2^(Fo^2^)+(0.0452P)^2^+0.0730P] where P=(Fo^2^+2Fc^2^)/3'
_atom_sites_solution_hydrogens     geom
_atom_sites_solution_primary     dual
_atom_sites_solution_secondary     ?
_refine_ls_shift/su_max     0.000
_refine_ls_shift/su_mean     0.000
_refine_diff_density_max     0.409
_refine_diff_density_min     -0.152
_refine_ls_extinction_method     none
_refine_ls_extinction_coef     .
loop_
    _atom_type_symbol
    _atom_type_description
    _atom_type_scat_dispersion_real
    _atom_type_scat_dispersion_imag
    _atom_type_scat_source
    'C' 'C' 0.0033 0.0016
                         'International Tables Vol C Tables 4.2.6.8 and 6.1.1.4'
    'H' 'H' 0.0000 0.0000
                         'International Tables Vol C Tables 4.2.6.8 and 6.1.1.4'
    'N' 'N' 0.0061 0.0033
                         'International Tables Vol C Tables 4.2.6.8 and 6.1.1.4'
_computing_data_collection
;
APEX2 (Bruker, 2018)
;
_computing_cell_refinement
;
SAINT (Bruker, 2018)
;
_computing_data_reduction
;
SAINT (Bruker, 2018)
;
_computing_structure_solution
;
SHELXT  (Sheldrick, 2015a)
;
_computing_structure_refinement
;
<i>SHELXL2014/7</i> (Sheldrick, 2015b)
;
_computing_molecular_graphics
;
<i>OLEX2</i> (Dolomanov <i>et al.</i>,  2009)
;
_computing_publication_material
;
<i>OLEX2</i> (Dolomanov <i>et al.</i>,  2009)
;
loop_
    _atom_site_type_symbol
    _atom_site_label
    _atom_site_fract_x
    _atom_site_fract_y
    _atom_site_fract_z
    _atom_site_U_iso_or_equiv
    _atom_site_adp_type
    _atom_site_calc_flag
    _atom_site_occupancy
    _atom_site_disorder_assembly
    _atom_site_disorder_group
    N N1 0.25269(10) 0.34528(6) 0.53636(6) 0.01749(12) Uani d 1 . .
    C C1 0.49338(12) 0.33807(9) 0.65977(9) 0.02394(15) Uani d 1 . .
    H H1A 0.5794 0.4404 0.6608 0.036 Uiso calc 1 . .
    H H1B 0.5896 0.2505 0.6320 0.036 Uiso calc 1 . .
    H H1C 0.4725 0.3185 0.7692 0.036 Uiso calc 1 . .
    C C2 0.12526(13) 0.19303(8) 0.53563(9) 0.02363(14) Uani d 1 . .
    H H2A 0.0976 0.1764 0.6436 0.035 Uiso calc 1 . .
    H H2B 0.2253 0.1048 0.5134 0.035 Uiso calc 1 . .
    H H2C -0.0328 0.1955 0.4494 0.035 Uiso calc 1 . .
    C C3 0.11367(10) 0.48144(7) 0.57161(7) 0.01782(13) Uani d 1 . .
    H H3A 0.2207 0.5776 0.5952 0.021 Uiso calc 1 . .
    H H3B 0.0631 0.4573 0.6716 0.021 Uiso calc 1 . .
loop_
    _atom_site_aniso_label
    _atom_site_aniso_U_11
    _atom_site_aniso_U_22
    _atom_site_aniso_U_33
    _atom_site_aniso_U_12
    _atom_site_aniso_U_13
    _atom_site_aniso_U_23
    N1 0.0167(2) 0.0154(2) 0.0197(2) 0.00035(16) 0.00420(16) 0.00150(16)
    C1 0.0170(3) 0.0261(3) 0.0265(3) 0.0025(2) 0.0028(2) 0.0043(2)
    C2 0.0244(3) 0.0157(3) 0.0297(3) -0.0014(2) 0.0063(2) 0.0015(2)
    C3 0.0176(2) 0.0163(2) 0.0174(2) 0.00014(19) 0.00177(17) -0.00102(18)
_geom_special_details
;
 All esds (except the esd in the dihedral angle between two l.s. planes)
 are estimated using the full covariance matrix.  The cell esds are taken
 into account individually in the estimation of esds in distances, angles
 and torsion angles; correlations between esds in cell parameters are only
 used when they are defined by crystal symmetry.  An approximate (isotropic)
 treatment of cell esds is used for estimating esds involving l.s. planes.
;
loop_
    _geom_bond_atom_site_label_1
    _geom_bond_atom_site_label_2
    _geom_bond_site_symmetry_2
    _geom_bond_distance
    _geom_bond_publ_flag
    N1 C1 . 1.4624(9) ?
    N1 C2 . 1.4580(9) ?
    N1 C3 . 1.4610(8) ?
    C1 H1A . 0.9800 ?
    C1 H1B . 0.9800 ?
    C1 H1C . 0.9800 ?
    C2 H2A . 0.9800 ?
    C2 H2B . 0.9800 ?
    C2 H2C . 0.9800 ?
    C3 C3 3_566 1.5246(12) ?
    C3 H3A . 0.9900 ?
    C3 H3B . 0.9900 ?
loop_
    _geom_angle_atom_site_label_1
    _geom_angle_atom_site_label_2
    _geom_angle_atom_site_label_3
    _geom_angle_site_symmetry_1
    _geom_angle_site_symmetry_3
    _geom_angle
    _geom_angle_publ_flag
    C2 N1 C1 . . 109.26(5) ?
    C2 N1 C3 . . 111.96(5) ?
    C3 N1 C1 . . 109.75(5) ?
    N1 C1 H1A . . 109.5 ?
    N1 C1 H1B . . 109.5 ?
    N1 C1 H1C . . 109.5 ?
    H1A C1 H1B . . 109.5 ?
    H1A C1 H1C . . 109.5 ?
    H1B C1 H1C . . 109.5 ?
    N1 C2 H2A . . 109.5 ?
    N1 C2 H2B . . 109.5 ?
    N1 C2 H2C . . 109.5 ?
    H2A C2 H2B . . 109.5 ?
    H2A C2 H2C . . 109.5 ?
    H2B C2 H2C . . 109.5 ?
    N1 C3 C3 . 3_566 112.37(6) ?
    N1 C3 H3A . . 109.1 ?
    N1 C3 H3B . . 109.1 ?
    C3 C3 H3A 3_566 . 109.1 ?
    C3 C3 H3B 3_566 . 109.1 ?
    H3A C3 H3B . . 107.9 ?
loop_
    _geom_torsion_atom_site_label_1
    _geom_torsion_atom_site_label_2
    _geom_torsion_atom_site_label_3
    _geom_torsion_atom_site_label_4
    _geom_torsion_site_symmetry_1
    _geom_torsion_site_symmetry_2
    _geom_torsion_site_symmetry_3
    _geom_torsion_site_symmetry_4
    _geom_torsion
    _geom_torsion_publ_flag
    C1 N1 C3 C3 . . . 3_566 167.33(6) ?
    C2 N1 C3 C3 . . . 3_566 -71.17(8) ?
    N1 C3 C3 N1 . . 3_566 3_566 180.0 ?
_shelx_space_group_comment
;
The symmetry employed for this shelxl refinement is uniquely defined
by the following loop, which should always be used as a source of
symmetry information in preference to the above space-group names.
They are only intended as comments.
;
_shelx_estimated_absorpt_T_min     0.966
_shelx_estimated_absorpt_T_max     0.981
_shelx_hkl_file
;
  -1   0   0 299.230 11.7747   2
  -1   0   0 300.958 12.3309   3
   1   0   0 299.104 11.7597   2
   1   0   0 313.612 12.4562   3
  -1   0   0 304.568 8.48672  13
  -1   0   0 300.068 8.51417  14
   1   0   0 305.585 8.51902  12
   1   0   0 322.848 8.56457  13
   1   0   0 297.091 8.52892  14
   1   0   0 308.686 8.87512   8
   1   0   0 350.503 8.54349   9
   1   0   0 321.640 8.93855  10
  -1   0   0 290.942 8.93382   6
  -1   0   0 348.617 8.81847   7
  -1   0   0 304.141 8.89405   8
  -1   0   0 310.907 8.53227   9
  -1   0   0 302.682 8.88169  10
   1   0   0 293.571 8.93542   6
   1   0   0 362.953 8.84734   7
  -1   0   0 308.530 8.52186  12
   2   0   0 10.6603 2.47370   1
  -2   0   0 12.9920 0.75852  13
  -2   0   0 12.7748 0.73995  14
   2   0   0 16.0170 0.65423  11
   2   0   0 14.0807 0.90556  12
   2   0   0 15.2664 0.88348  14
   2   0   0 16.7549 1.18599   7
   2   0   0 12.2885 2.93810   2
   2   0   0 12.6783 3.26815   3
  -2   0   0 15.5248 3.53579   2
   2   0   0 12.6689 1.20422   6
  -2   0   0 9.13116 2.73403   3
   2   0   0 15.4697 1.38289  10
  -2   0   0 13.3057 0.82318   9
  -2   0   0 14.6609 3.10734   1
  -2   0   0 16.5673 1.55046   7
  -2   0   0 12.8968 1.17037   8
   3   0   0 1468.29 53.4969   3
  -3   0   0 1463.31 51.8434   2
  -3   0   0 1521.66 42.5699   8
   3   0   0 1512.68 42.7303  10
   3   0   0 1675.50 42.3291   7
  -3   0   0 1558.19 54.7826   3
  -3   0   0 1519.78 41.2503  13
   3   0   0 1470.83 42.7522   6
   3   0   0 1603.11 48.9773   1
   3   0   0 1503.43 41.3338  12
   3   0   0 1497.82 41.4202  14
  -3   0   0 1528.65 49.9337   1
   3   0   0 1593.53 41.0161  11
   4   0   0 44.3827 1.64047  11
  -4   0   0 38.2621 6.29996   4
  -4   0   0 43.1396 3.34134   8
   4   0   0 55.8456 2.96029   7
   4   0   0 51.0769 3.55454  10
  -4   0   0 43.8862 6.39268   4
  -4   0   0 41.4478 6.26627   4
  -4   0   0 53.5714 8.03960   3
  -4   0   0 42.3359 1.86402  13
  -4   0   0 40.5344 7.33542   1
  -4   0   0 39.5571 7.93760   2
   4   0   0 38.6974 5.91061   1
   4   0   0 49.1002 9.48290   3
   4   0   0 42.0333 3.11587   6
  -5   0   0 489.431 16.2189   8
  -5   0   0 488.434 14.2712  13
   5   0   0 513.841 14.6416  12
   5   0   0 486.927 13.8339  11
   5   0   0 496.183 16.9048   6
   5   0   0 524.433 16.0194   7
   5   0   0 512.059 17.2174  10
   6   0   0 21.3943 3.14500   6
   6   0   0 30.7588 4.02685  10
  -6   0   0 30.2855 2.72180   5
   6   0   0 23.4074 2.58255   7
  -6   0   0 19.9854 2.74252   8
  -6   0   0 21.0812 1.45022  13
   6   0   0 20.3578 1.07813  11
  -7   0   0 -0.4190 1.09553   5
  -7   0   0 -0.3192 1.29664   8
   7   0   0 -0.2148 1.12606   7
   7   0   0 1.80751 1.75534   6
   7   0   0 1.66037 2.01549  10
   8   0   0 288.476 13.8993   6
  -8   0   0 279.772 11.8063   8
   8   0   0 277.237 13.8805  10
   8   0   0 307.968 11.8594   7
   0  -1   0 -0.0401 0.14396   9
   0  -1   0 0.20605 0.21458   3
   0  -1   0 0.33962 0.45920   1
   0  -1   0 -0.0204 0.28554   4
   0  -1   0 -0.0285 0.09941  12
   0  -1   0 0.07841 0.08390  14
   0  -1   0 0.29986 0.24284   7
   0   1   0 -0.0116 0.05899   9
   0   1   0 0.71150 0.18890  14
   0   1   0 -0.0448 0.12357   8
   1  -1   0 3557.76 99.2030   4
   1  -1   0 3588.85 99.9348   4
   1  -1   0 3529.75 99.5823   1
   1  -1   0 3389.87 99.5321   3
  -1  -1   0 3462.05 95.8597   2
  -1  -1   0 3545.12 95.0662   1
  -1   1   0 3483.74 99.6800   1
  -1   1   0 3506.21 99.6848   3
   1   1   0 3427.67 96.1829   2
  -1   1   0 3411.61 99.7099   4
  -2  -1   0 810.252 20.9210  11
  -2  -1   0 819.986 24.9793   1
   2  -1   0 749.708 21.3228  11
   2  -1   0 775.884 30.4352   3
   2  -1   0 771.540 22.2752   6
   2  -1   0 775.920 21.3508  12
   2  -1   0 777.417 22.2364   7
   2  -1   0 771.706 21.6344   9
   2  -1   0 731.400 28.8774   1
  -2  -1   0 794.506 27.1696   2
  -2  -1   0 775.190 28.3981   3
  -2  -1   0 780.403 21.1058  13
  -2  -1   0 789.391 21.4294   7
   2  -1   0 769.587 22.1151  10
  -2  -1   0 770.140 21.0296  12
   2   1   0 775.363 27.2432   2
   2   1   0 764.158 20.9948  12
   2   1   0 780.517 21.9922   6
   2   1   0 785.743 20.9258  11
  -2   1   0 794.720 21.2405  13
  -2   1   0 783.495 30.4580   3
   2   1   0 786.484 21.3924   7
   2   1   0 792.036 25.0632   1
  -2   1   0 840.476 32.2565   4
   2   1   0 776.868 21.5351  14
  -2   1   0 770.370 22.1747   8
  -2   1   0 786.574 29.6210   2
  -2   1   0 793.163 32.3905   1
  -2   1   0 763.639 29.8992   4
   2   1   0 789.642 21.9512  10
  -3  -1   0 36.2076 2.18298   8
   3  -1   0 37.2884 3.24294  10
   3  -1   0 36.8014 1.88062  12
   3  -1   0 35.5283 2.69560   6
   3  -1   0 31.1652 2.60998   7
   3  -1   0 32.5761 1.61542  11
  -3  -1   0 33.2047 4.38805   1
  -3  -1   0 35.3298 5.01301   2
   3  -1   0 35.4366 7.36817   3
   3  -1   0 40.7146 6.00347   1
  -3  -1   0 31.1948 5.32035   3
  -3  -1   0 34.8591 1.46488  13
   3  -1   0 33.8790 1.91037   9
  -3   1   0 45.0733 6.83117   1
  -3   1   0 29.8643 6.20677   2
   3   1   0 34.3706 5.33229   3
  -3   1   0 34.6610 5.92366   4
   3   1   0 34.5171 1.49536  12
   3   1   0 34.1925 2.41920  10
  -3   1   0 27.1238 6.23802   3
   3   1   0 35.8905 4.02358   1
   3   1   0 34.4878 6.06989   2
   3   1   0 38.5104 1.89175   7
  -3   1   0 36.1069 1.57982  13
  -3   1   0 28.7665 5.62363   4
   3   1   0 37.8319 2.04058  14
  -3   1   0 34.1155 1.15896  14
   3   1   0 36.4457 1.21947  11
   4  -1   0 2.70336 3.21930   3
  -4  -1   0 -0.9270 2.41189   2
  -4  -1   0 0.12638 2.40137   1
   4  -1   0 0.07383 0.38807  11
  -4  -1   0 -0.0913 2.38834   3
   4  -1   0 0.35046 1.05485  10
   4  -1   0 -0.6317 0.73356   7
   4  -1   0 -0.2659 0.70818  12
   4  -1   0 -0.9170 1.84636   1
   4  -1   0 0.93990 0.88181   6
   4   1   0 0.49582 0.85981  14
  -4   1   0 -3.5105 3.17047   4
   4   1   0 1.06585 1.00597  10
   4   1   0 1.49795 0.88573   6
  -4   1   0 -2.7079 2.90248   1
   4   1   0 1.21317 0.59424  12
   4   1   0 1.06519 0.61407   7
  -4   1   0 -0.6240 2.51874   2
  -4   1   0 -0.1798 2.55818   4
  -4   1   0 0.28939 0.37079  13
   4   1   0 1.17460 3.28823   3
   4   1   0 -1.7177 1.44703   1
  -4   1   0 -0.1457 2.20273   3
  -4   1   0 -0.1549 0.74156   8
   5  -1   0 16.3482 2.85313  10
  -5  -1   0 23.3251 2.32488   8
   5  -1   0 18.6496 1.20514  11
   5  -1   0 20.3586 2.00722  12
   5  -1   0 19.1515 2.61105   6
   5  -1   0 19.3005 2.46844   7
   5   1   0 23.0425 2.02509   7
   5   1   0 28.9923 2.65130  14
   5   1   0 17.8272 3.02676  10
   5   1   0 21.3316 1.61672  12
  -5   1   0 21.1432 2.58668   8
   5   1   0 19.4284 2.55607   6
  -6  -1   0 85.4049 4.82077   8
   6  -1   0 75.3045 5.81991  10
  -6  -1   0 90.1672 4.26818   5
   6  -1   0 80.6153 3.81104  12
   6  -1   0 81.5951 3.36622  11
   6  -1   0 71.9124 4.88853   7
   6  -1   0 74.7200 5.47710   6
   6   1   0 89.2939 4.31560   7
   6   1   0 75.3763 5.86763  10
   6   1   0 90.2663 3.36867  12
  -6   1   0 71.7520 5.41126   8
   6   1   0 87.5621 5.60383   6
  -6   1   0 76.1473 3.20542  13
   7  -1   0 60.3517 3.27129  12
  -7  -1   0 57.1365 4.26225   8
   7  -1   0 61.2359 5.39919   6
   7  -1   0 56.1805 4.43308   7
   7  -1   0 57.0939 5.68310  10
  -7   1   0 55.6043 4.71339   8
   7   1   0 61.6520 2.82893  12
  -7   1   0 51.8162 2.63935  13
   7   1   0 63.2985 3.85980   7
   7   1   0 54.5853 5.37324  10
   7   1   0 57.9464 5.42899   6
  -7   1   0 49.1984 4.05272   5
   8  -1   0 3.09752 1.30014  12
   0  -2   0 608.371 16.1887  12
   0  -2   0 595.598 16.1238  10
   0  -2   0 628.730 16.8063   7
   0  -2   0 612.512 23.0573   1
   0  -2   0 555.540 16.6368   8
   0  -2   0 603.413 16.6391   9
   0  -2   0 630.265 22.3574   3
   0  -2   0 601.799 23.6029   4
   0   2   0 617.655 22.0396   3
   0   2   0 594.879 16.5203  14
   0   2   0 553.698 16.8250   8
  -1  -2   0 465.350 13.1018   8
   1  -2   0 465.991 13.6644   9
   1  -2   0 507.909 21.8223   1
  -1  -2   0 489.422 13.1143   7
   1  -2   0 450.747 13.9465   7
   1  -2   0 487.583 13.6540   6
   1  -2   0 482.138 13.4850  10
  -1  -2   0 480.284 13.0622  11
  -1  -2   0 476.605 16.4044   2
   1  -2   0 496.716 21.0309   3
  -1  -2   0 474.761 13.0525  10
   1  -2   0 461.380 12.9659  14
  -1  -2   0 471.537 13.1458   9
   1  -2   0 507.476 23.5468   4
   1  -2   0 466.671 13.1450  12
   1  -2   0 472.422 21.6158   4
  -1  -2   0 481.914 13.1241   6
  -1   2   0 466.537 13.7261   8
   1   2   0 461.484 13.2704   9
   1   2   0 467.367 13.2268   6
   1   2   0 473.704 13.0795  10
  -1   2   0 467.287 20.1839   3
   1   2   0 483.527 16.7824   2
  -1   2   0 465.301 13.1097  13
  -1   2   0 471.370 12.9796  14
  -1   2   0 481.976 22.7663   4
  -1   2   0 464.063 22.4089   4
  -1   2   0 525.925 25.3130   1
   1   2   0 469.885 13.4861  14
   2  -2   0 3.88113 1.38284   7
   2  -2   0 3.92118 2.15380   4
  -2  -2   0 5.02201 0.50694   9
   2  -2   0 4.92012 0.78519  12
  -2  -2   0 4.54516 0.43913   5
  -2  -2   0 5.44788 1.55730   1
   2  -2   0 4.18176 0.90112   6
   2  -2   0 4.34674 3.20971   1
   2  -2   0 4.97617 1.02091  10
  -2  -2   0 4.69038 0.35553  11
  -2  -2   0 3.85120 1.92888   3
  -2  -2   0 5.15420 0.55111   7
  -2  -2   0 5.14717 0.49475  13
  -2  -2   0 2.24853 1.28541   2
   2  -2   0 7.32887 3.72887   4
  -2   2   0 10.0841 4.10246   4
  -2   2   0 2.93847 0.83806   8
   2   2   0 4.68025 0.53923   7
   2   2   0 3.89141 0.83695  14
   2   2   0 3.84001 0.81564   6
   2   2   0 4.14069 1.85072   2
  -2   2   0 10.5958 3.74690   1
  -2   2   0 3.98431 0.60213  13
  -2   2   0 6.25652 3.60816   4
  -2   2   0 0.58981 1.52298   3
  -3  -2   0 39.5011 4.11476   1
   3  -2   0 37.4019 2.63024   6
  -3  -2   0 39.1539 2.14348   8
   3  -2   0 41.8316 4.48949   4
   3  -2   0 39.7089 3.01786   7
  -3  -2   0 37.8234 5.65657   3
   3  -2   0 35.3679 2.36858   9
  -3  -2   0 40.5357 2.00650   7
   3  -2   0 34.3331 7.69825   3
  -3  -2   0 37.4741 1.56091  13
   3  -2   0 42.5143 8.01224   1
  -3  -2   0 43.2230 5.23945   2
  -3  -2   0 37.9066 1.26678  11
   3  -2   0 38.6501 2.34788  12
   3  -2   0 39.7985 2.72906  10
   3  -2   0 40.2809 2.09158  11
  -3   2   0 37.6361 7.70214   1
  -3   2   0 38.2300 7.56976   4
   3   2   0 36.8587 2.38817   6
  -3   2   0 40.5523 8.81371   3
  -3   2   0 36.6955 7.58388   2
   3   2   0 39.3322 4.25954   1
   3   2   0 37.4480 1.31756  12
   3   2   0 40.4001 2.38036  14
   3   2   0 40.5594 5.03314   2
  -3   2   0 36.4205 1.74339  13
   3   2   0 38.3659 1.82351   7
   3   2   0 35.9777 2.96321  10
   4  -2   0 136.984 6.46545  10
   4  -2   0 147.757 6.56027   6
   4  -2   0 142.203 5.05542  11
   4  -2   0 151.628 6.70670   7
   4  -2   0 134.954 14.0005   1
  -4  -2   0 154.720 12.9891   3
   4  -2   0 143.847 5.22473  12
   4  -2   0 144.209 5.64152   9
  -4  -2   0 155.353 11.6625   2
  -4  -2   0 152.167 5.74027   8
   4  -2   0 125.300 13.7550   3
  -4  -2   0 146.190 4.63165  13
  -4  -2   0 154.959 9.80582   1
  -4   2   0 149.217 6.49134   8
  -4   2   0 135.780 13.2809   1
  -4   2   0 151.308 4.88488  13
   4   2   0 155.531 6.36507   6
  -4   2   0 132.818 13.7777   2
   4   2   0 140.829 11.7524   2
   4   2   0 147.108 4.33576  12
  -4   2   0 129.616 14.8979   4
  -4   2   0 141.616 14.4106   3
   4   2   0 135.353 9.65128   1
   4   2   0 146.318 5.10589   7
   4   2   0 148.881 6.37098  10
  -4   2   0 124.084 14.5864   4
  -5  -2   0 0.97719 0.48962  13
   5  -2   0 1.93547 1.28526   7
   5  -2   0 0.43318 1.18653   6
   5  -2   0 0.06233 1.56418  10
   5  -2   0 -0.3024 0.53900  11
   5  -2   0 2.16431 1.08624  12
  -5  -2   0 0.65654 0.85634   8
  -5  -2   0 -0.3495 0.64828   5
   5   2   0 0.86445 0.42896  12
   5   2   0 0.99428 0.60364   7
   5   2   0 -1.5409 1.04805  10
   5   2   0 3.52698 1.58018  14
   5   2   0 -1.1338 0.88176   6
   6  -2   0 10.2568 2.24443   7
  -6  -2   0 8.89919 1.42840   5
   6  -2   0 11.1270 1.77116  12
   6  -2   0 9.72789 2.79476  10
   6  -2   0 10.5728 2.67337   6
  -6  -2   0 12.5129 2.09059   8
   6  -2   0 12.5105 1.17289  11
   6   2   0 11.4791 1.01861  12
   6   2   0 11.1731 1.47225   7
   6   2   0 8.36947 2.17784   6
   6   2   0 11.3494 2.63352  10
  -6   2   0 10.7910 1.36725  13
  -6   2   0 8.94951 2.33311   8
   7  -2   0 2.27731 1.12997  12
  -7  -2   0 0.33743 1.20141   8
  -7  -2   0 1.04178 0.77534   5
   7  -2   0 3.37881 2.74442   6
   7  -2   0 2.20690 1.42941   7
   7  -2   0 4.44343 3.55172  10
   7   2   0 1.19567 2.17957  10
   7   2   0 2.06517 1.82986   6
  -7   2   0 -0.3050 1.25591   5
   7   2   0 2.48895 1.20268   7
  -7   2   0 2.62228 0.96873  13
  -7   2   0 -0.4416 1.72882   8
   8  -2   0 5.23400 1.83538  12
   0  -3   0 -2.0085 1.28835   4
   0  -3   0 0.31800 0.34814  12
   0  -3   0 -0.2528 0.54084   9
   0  -3   0 1.06727 0.75791   7
   0  -3   0 -0.0671 1.35461   3
   0  -3   0 0.19151 0.27128  10
   0  -3   0 -0.6807 1.45372   1
   0  -3   0 0.79242 1.92217   4
   0   3   0 0.57263 0.56989  14
   0   3   0 -0.2664 0.27267   6
   0   3   0 0.02098 0.39257   8
   0   3   0 -0.3311 1.22809   3
   1  -3   0 29.0876 1.50744  12
   1  -3   0 33.7991 1.97975   6
   1  -3   0 26.7277 5.94702   1
   1  -3   0 31.8844 6.27972   4
   1  -3   0 29.4604 1.68351  10
   1  -3   0 26.7426 7.31020   3
   1  -3   0 29.3704 2.07022   9
   1  -3   0 31.3999 6.48932   4
  -1   3   0 21.5456 4.60951   3
  -1   3   0 36.3672 7.64235   1
   1   3   0 37.6749 1.96166  14
  -1   3   0 32.4402 1.61882  14
  -1   3   0 35.7015 6.17226   4
   1   3   0 44.9429 4.35439   2
   1   3   0 37.3157 1.50624   6
   2  -3   0 1.74271 1.31133   7
   2  -3   0 1.37987 1.15712   9
   2  -3   0 1.38872 0.68744  12
  -2  -3   0 3.24838 1.53499   2
   2  -3   0 0.10142 1.65359   3
  -2  -3   0 1.44292 0.36489   7
   2  -3   0 2.67795 0.38999  14
   2  -3   0 1.45857 2.48058   4
   2  -3   0 -5.3189 2.95474   4
   2  -3   0 -4.7331 2.81768   1
  -2  -3   0 0.14472 1.35595   1
   2  -3   0 3.51449 1.11035   6
   2  -3   0 2.86694 1.00815  10
  -2  -3   0 2.70869 0.77541   9
   2   3   0 1.41512 0.60540  10
  -2   3   0 6.87741 3.96073   4
  -2   3   0 1.64499 2.34370   3
   2   3   0 3.02253 1.41716   2
  -2   3   0 -1.4142 1.93295   1
  -2   3   0 2.43470 3.34398   4
   2   3   0 2.10588 0.61715   9
  -2   3   0 2.72840 0.91795   8
   3  -3   0 12.1448 1.95070   9
   3  -3   0 11.2888 2.19083   7
  -3  -3   0 17.5312 4.80309   3
   3  -3   0 11.1613 4.21127   4
   3  -3   0 12.3525 5.02240   4
   3  -3   0 11.4078 1.85459  10
   3  -3   0 13.8097 1.50580  12
  -3  -3   0 16.5399 3.60452   2
   3  -3   0 16.7289 1.97646   6
   3  -3   0 12.9285 5.15543   1
   3  -3   0 11.2654 5.32977   3
  -3   3   0 16.1850 5.49509   3
   3   3   0 11.5226 1.66321  14
  -3   3   0 19.7079 7.31749   4
   3   3   0 19.6005 4.58118   2
  -3   3   0 21.8162 7.44717   1
  -3   3   0 16.2017 1.94569   8
   3   3   0 17.7449 1.66918   6
   3   3   0 12.5318 1.55017  10
  -3   3   0 15.5465 4.57080   2
   4  -3   0 6.17068 1.41024  12
  -4  -3   0 11.4979 3.91542   3
   4  -3   0 6.90167 1.94849   7
  -4  -3   0 3.11330 2.39194   1
   4  -3   0 10.0839 4.88765   1
  -4  -3   0 6.02251 1.20643   8
   4  -3   0 5.98810 1.67863   6
   4  -3   0 5.65165 1.26268  11
   4  -3   0 5.49544 4.19943   3
   4  -3   0 6.83055 1.85785  10
   4  -3   0 5.67854 1.58852   9
  -4  -3   0 6.13474 0.82866  13
  -4  -3   0 1.02142 2.45458   2
  -4  -3   0 8.19826 0.92657   5
   4   3   0 7.41700 1.52366   6
   4   3   0 6.27633 0.95173   7
   4   3   0 8.07389 1.69873  10
   4   3   0 6.32736 1.62693  14
  -4   3   0 3.09471 5.02674   4
  -4   3   0 6.88975 1.12708  13
  -4   3   0 11.7431 5.38033   3
  -4   3   0 6.12071 5.66796   4
  -4   3   0 7.52928 1.89167   8
   4   3   0 2.43494 3.31567   2
   5  -3   0 10.7444 2.47753  10
   5  -3   0 12.6658 2.49587   6
   5  -3   0 13.0746 1.82528  12
   5  -3   0 13.7784 1.70340  11
   5  -3   0 13.5853 2.59258   7
  -5  -3   0 10.9518 0.98464  13
  -5  -3   0 12.2902 1.19247   5
  -5   3   0 15.5185 2.76835   8
   5   3   0 14.4315 2.43163  10
  -5   3   0 11.5123 1.47023  13
   5   3   0 16.2847 2.47947  14
   5   3   0 12.6387 2.29478   6
   6  -3   0 -0.0455 1.47876   7
   6  -3   0 0.51571 0.80177  11
   6  -3   0 0.52390 1.23475  12
  -6  -3   0 1.22410 0.49806  13
  -6  -3   0 3.35474 1.17446   8
   6  -3   0 0.64097 1.71687   6
   6  -3   0 2.38874 1.97723  10
   6   3   0 2.58143 0.84052   7
   6   3   0 0.09587 1.41015   6
  -6   3   0 2.83485 0.93133  13
   6   3   0 -0.5247 1.43361  10
  -6   3   0 4.35639 1.88454   8
   7  -3   0 4.17945 1.45497  12
   7  -3   0 3.70158 2.42862   6
   7  -3   0 2.73337 0.93922  11
  -7  -3   0 3.19473 1.36185   8
   7  -3   0 2.73893 1.67842   7
   7  -3   0 2.75835 2.49697  10
  -7   3   0 2.24784 1.82929   5
   7   3   0 3.20476 1.97726  10
  -7   3   0 -0.3779 1.71717   8
   7   3   0 1.59099 1.84061   6
   8  -3   0 -0.1941 0.97266  12
   0  -4   0 101.022 9.71100   3
   0  -4   0 104.513 3.45474  12
   0  -4   0 109.473 11.7708   4
   0  -4   0 104.137 10.4427   1
   0  -4   0 122.416 12.8647   4
   0  -4   0 106.706 4.30861   9
   0  -4   0 107.629 4.54562   7
   0  -4   0 108.427 3.29326  10
   0   4   0 105.208 4.13329   8
   0   4   0 114.795 4.24744  14
   0   4   0 109.248 8.85366   2
   0   4   0 110.659 9.51807   3
   1  -4   0 612.957 17.6200   9
   1  -4   0 582.670 29.3817   1
   1  -4   0 614.831 16.8040  10
   1  -4   0 559.546 28.9769   3
   1  -4   0 606.625 16.6212  12
  -1  -4   0 598.888 26.6057   4
  -1  -4   0 586.009 24.7495   3
   1  -4   0 601.860 18.6928   7
   1  -4   0 591.638 31.1386   4
  -1  -4   0 598.836 17.0545   9
  -1  -4   0 516.779 16.2565  12
  -1   4   0 599.356 27.3219   3
  -1   4   0 609.541 32.5116   4
  -1   4   0 608.957 16.8410  14
   1   4   0 607.608 16.9963   8
   1   4   0 586.039 17.3387  14
   1   4   0 601.066 16.5940   6
   1   4   0 599.127 16.3905   5
   1   4   0 613.637 23.9082   2
   2  -4   0 152.186 5.50279  10
   2  -4   0 147.013 4.99312  12
   2  -4   0 136.134 14.0049   1
  -2  -4   0 151.606 4.93806   9
   2  -4   0 143.837 6.36069   7
  -2  -4   0 152.027 9.30230   2
   2  -4   0 150.856 15.8594   4
   2  -4   0 160.331 15.5207   4
   2  -4   0 148.033 5.84874   6
  -2  -4   0 151.732 4.69199   7
   2  -4   0 155.126 6.02488   9
  -2  -4   0 148.350 15.7569   3
   2  -4   0 136.623 13.8685   3
  -2   4   0 148.783 5.97807   8
  -2   4   0 115.515 14.0056   4
   2   4   0 147.652 9.72571   2
   2   4   0 144.093 4.73286  10
   2   4   0 148.125 5.63180  14
  -2   4   0 129.830 15.2899   4
  -2   4   0 137.119 12.8235   3
   2   4   0 147.481 5.13525   6
  -3  -4   0 6.99382 0.79187  13
  -3  -4   0 8.92787 0.76867   7
   3  -4   0 6.04100 3.27881   4
  -3  -4   0 5.79604 2.26917   1
  -3  -4   0 9.06630 2.65455   2
  -3  -4   0 4.27296 2.16026   3
   3   4   0 11.3546 1.48170   6
  -3   4   0 11.6587 6.07093   4
   3   4   0 3.45114 1.34783  14
  -3   4   0 2.55044 2.85212   3
   3   4   0 11.1909 3.32487   2
  -3   4   0 0.34015 4.44936   1
   4  -4   0 580.029 19.0423   6
   4  -4   0 635.070 36.1544   1
   4  -4   0 585.669 18.7462  10
   4  -4   0 558.716 41.9880   4
  -4  -4   0 606.003 22.3441   1
  -4  -4   0 582.398 29.3177   3
   4  -4   0 631.331 23.9434   7
  -4  -4   0 583.603 25.1798   2
   4  -4   0 580.588 18.2362   9
   4  -4   0 597.890 17.3355  11
  -4  -4   0 585.293 16.5181  13
   4  -4   0 559.336 29.2227   4
   4  -4   0 570.965 17.1786  12
  -4   4   0 551.390 36.3894   4
  -4   4   0 593.848 19.0489   8
   4   4   0 580.112 18.1732   6
   4   4   0 595.237 27.6112   2
  -4   4   0 539.518 38.1545   4
   4   4   0 603.719 17.8976  10
   4   4   0 590.909 18.1382  14
  -4   4   0 571.231 16.8607  13
  -4   4   0 558.792 34.1287   3
   5  -4   0 2.90023 1.39589  12
   5  -4   0 4.57312 1.33660  11
  -5  -4   0 4.00689 0.75324  13
   5  -4   0 3.28751 1.56096   9
   5  -4   0 3.26388 1.92516   7
   5  -4   0 2.42343 1.82606  10
  -5  -4   0 2.34701 0.88802   8
   5  -4   0 2.48629 1.67086   6
   5   4   0 4.30806 2.05424  14
  -5   4   0 3.70314 1.87725   8
   5   4   0 4.29491 1.48569   6
  -5   4   0 5.11644 1.21165  13
   5   4   0 5.44145 1.52455  10
   6  -4   0 -0.4401 1.27827   7
  -6  -4   0 1.34042 0.83674   8
   6  -4   0 0.64119 1.67059   6
  -6  -4   0 0.57805 0.40962  13
   6  -4   0 -0.2216 1.31655  12
   6  -4   0 0.62798 1.99406  10
   6  -4   0 1.02878 0.86864  11
   6   4   0 0.08138 1.21010  10
   6   4   0 1.94660 1.64890   6
  -6   4   0 1.33383 1.85259   8
   6   4   0 -0.6358 2.11351  14
  -6   4   0 -0.2234 1.36435   5
   7  -4   0 14.0000 3.11103   7
   7  -4   0 16.1395 2.00186  11
   7  -4   0 16.1935 3.74106  10
   7  -4   0 15.8327 3.59602   6
   7  -4   0 22.2884 3.93272  12
  -7   4   0 15.3727 2.95113   5
   7   4   0 15.5423 3.11058  10
  -7   4   0 13.2576 4.04256   8
   7   4   0 22.4509 3.56526   6
   8  -4   0 3.21598 1.35131  12
   0  -5   0 -0.5008 0.98161   9
   0  -5   0 0.32823 0.54229  12
   0  -5   0 -0.8080 3.13659   4
   0  -5   0 -0.3766 3.37716   4
   0  -5   0 4.88948 3.12930   3
   0  -5   0 0.03284 0.33110  10
   0   5   0 0.30505 0.98906  14
   0   5   0 0.90902 2.30476   3
   0   5   0 0.30575 1.56342   2
   0   5   0 -0.1782 0.60167   5
   1  -5   0 428.865 13.7168   7
  -1  -5   0 384.223 12.5887   7
   1  -5   0 410.883 25.5719   3
   1  -5   0 453.302 32.8706   4
   1  -5   0 436.668 13.3117   9
  -1  -5   0 420.611 24.0663   4
   1  -5   0 431.100 26.0168   1
  -1  -5   0 428.564 21.5880   3
   1  -5   0 423.331 27.0463   4
  -1  -5   0 407.540 22.9472   1
  -1  -5   0 406.742 11.5271  12
   1  -5   0 428.824 12.1315  10
   1   5   0 396.265 21.4986   2
   1   5   0 407.005 11.9264   5
  -1   5   0 415.329 23.1821   3
   1   5   0 418.227 12.6942   8
  -1   5   0 414.305 13.0809   8
   1   5   0 416.253 12.0213   6
  -1   5   0 435.301 12.5629  14
   1   5   0 404.381 13.0043  14
  -2  -5   0 89.0469 11.5169   4
   2  -5   0 65.6295 12.5213   4
  -2  -5   0 70.6034 7.77405   3
   2  -5   0 72.8676 3.52188  10
  -2  -5   0 75.5354 7.30023   2
   2  -5   0 78.4691 4.04227   6
   2  -5   0 72.2229 13.1775   4
   2  -5   0 59.1156 11.9541   1
  -2  -5   0 69.7028 3.18830   9
   2  -5   0 91.1577 5.04261   7
   2  -5   0 76.2167 4.27035   9
   2  -5   0 72.4619 3.13225  12
   2   5   0 70.2827 3.89842  14
  -2   5   0 74.1622 12.1134   4
   2   5   0 70.2941 3.07783   6
  -2   5   0 63.6000 9.80754   3
   2   5   0 60.0379 7.57422   2
  -2   5   0 74.6826 4.09831   8
   3  -5   0 185.865 20.7742   4
   3  -5   0 186.223 8.41222   7
   3  -5   0 195.620 5.64335  14
   3  -5   0 209.343 19.9080   1
  -3  -5   0 190.183 5.88800   7
   3  -5   0 200.781 8.10203   6
   3  -5   0 193.733 7.38528  10
  -3  -5   0 198.770 13.7749   3
  -3  -5   0 187.120 11.8608   2
   3  -5   0 197.526 6.68111  12
   3  -5   0 192.848 7.89334   9
  -3  -5   0 199.009 12.1467   1
  -3  -5   0 199.971 6.13985   9
   3  -5   0 186.013 18.8514   4
   3   5   0 195.099 6.48168  10
  -3   5   0 197.968 8.10060   8
  -3   5   0 184.706 20.6821   4
  -3   5   0 192.857 20.7568   4
  -3   5   0 189.512 17.7724   3
   3   5   0 191.889 7.59947  14
   3   5   0 190.795 13.2189   2
   3   5   0 198.709 6.98706   6
   4  -5   0 16.3516 3.03637   7
   4  -5   0 14.0045 2.09195  11
  -4  -5   0 11.0536 1.10001  13
   4  -5   0 13.9175 2.51072   9
   4  -5   0 10.5194 2.38355   6
   4  -5   0 11.0775 1.83341  12
   4  -5   0 13.3908 2.46153  10
   4   5   0 10.3462 1.71369   6
   4   5   0 11.9718 2.41259  14
  -4   5   0 12.8095 2.79255   8
   4   5   0 13.6308 1.80023  10
   5  -5   0 99.2953 6.41882   6
   5  -5   0 105.157 4.81450  11
  -5  -5   0 102.438 3.87062  13
   5  -5   0 98.5778 6.38088   7
   5  -5   0 102.041 4.87114  12
   5  -5   0 105.879 6.27382  10
   5   5   0 104.910 5.09403  10
  -5   5   0 107.190 6.46063   8
   5   5   0 102.694 5.38792   6
   5   5   0 104.231 5.91601  14
   6  -5   0 -1.1469 1.58023   7
   6  -5   0 -0.2744 1.65863   6
  -6  -5   0 0.37906 0.49881  13
   6  -5   0 0.02832 1.35866  12
   6  -5   0 -0.6748 0.83227  11
   6  -5   0 0.89983 1.90712  10
  -6   5   0 2.33484 2.02833   8
   6   5   0 -0.9419 1.06165  10
  -6   5   0 -0.8453 1.48306   5
   6   5   0 1.48478 2.34254  14
   7  -5   0 9.21774 3.05323   6
   7  -5   0 5.81642 2.87653  10
   7  -5   0 3.87034 1.67752  12
   7  -5   0 3.28704 1.23812  11
   7  -5   0 2.40806 1.91798   7
   7   5   0 7.67728 2.28625   6
  -7   5   0 2.43820 1.87034   5
   7   5   0 4.23308 1.83482  10
  -7   5   0 2.11650 2.15302   8
   8  -5   0 1.61174 1.37170  12
   0  -6   0 1640.55 62.8969   3
   0  -6   0 1629.67 62.4776   1
   0  -6   0 1620.90 45.9809   9
   0  -6   0 1678.56 71.5432   4
   0  -6   0 1647.69 66.3329   4
   0  -6   0 1570.07 44.5346  12
   0  -6   0 1627.53 46.1221   7
   0   6   0 1645.93 45.9133   8
   0   6   0 1712.01 61.6683   3
   0   6   0 1753.78 59.5562   2
   0   6   0 1635.10 45.8362  14
   0   6   0 1656.98 46.0390   5
   1  -6   0 6.68243 4.95023   3
   1  -6   0 2.09638 6.04310   4
   1  -6   0 8.85182 1.21700  12
  -1  -6   0 6.94676 0.76443  12
  -1  -6   0 6.48516 1.48197   9
   1  -6   0 3.34414 5.01361   4
  -1  -6   0 8.37673 5.25642   4
   1  -6   0 9.63220 2.20346   7
  -1  -6   0 3.43945 4.49577   3
  -1  -6   0 5.62703 4.11200   1
   1  -6   0 9.25729 1.14034  10
   1  -6   0 0.12634 3.90584   1
   1   6   0 8.77469 1.06271   6
   1   6   0 5.65652 0.95604   5
  -1   6   0 -1.1634 3.26010   3
   1   6   0 5.59000 2.47120   2
   1   6   0 4.60789 1.65237  14
  -1   6   0 5.44288 1.42136   8
   1   6   0 4.29617 1.13586   8
   2  -6   0 4.33795 5.03004   1
  -2  -6   0 5.96536 4.51101   4
   2  -6   0 1.36300 1.03662  12
  -2  -6   0 1.46026 2.87414   1
   2  -6   0 5.09359 1.73080   9
  -2  -6   0 -1.2274 2.32829   3
   2  -6   0 -2.8851 5.26496   4
   2  -6   0 1.37533 0.87870  10
   2  -6   0 6.57959 6.14375   4
   2  -6   0 4.79643 3.80054   3
  -2  -6   0 3.47415 1.17067   9
  -2  -6   0 0.73391 1.11245   7
   2   6   0 2.80967 0.78211   6
  -2   6   0 -3.7331 2.61062   3
  -2   6   0 1.20336 1.25871   8
   2   6   0 -1.8812 2.08695   2
  -3  -6   0 187.210 6.23730   9
   3  -6   0 183.466 8.05283   6
   3  -6   0 192.705 7.33977  10
   3  -6   0 179.321 8.52746   7
   3  -6   0 192.579 8.12756   9
  -3  -6   0 183.550 14.2846   1
  -3  -6   0 193.385 14.7443   3
   3  -6   0 189.498 23.6589   4
   3  -6   0 177.603 19.8171   1
  -3  -6   0 208.095 13.3224   1
  -3  -6   0 179.601 5.92121   7
   3  -6   0 152.011 19.3782   4
   3  -6   0 189.830 6.62080  12
  -3   6   0 190.731 8.16368   8
   3   6   0 196.085 7.83652  14
   3   6   0 179.707 6.58195   6
   3   6   0 172.063 13.2814   2
  -3   6   0 169.111 18.6320   3
  -3   6   0 194.140 22.4041   4
   4  -6   0 23.6237 3.30486   9
  -4  -6   0 28.4977 1.78470  13
   4  -6   0 25.4786 3.94557   7
   4  -6   0 29.7042 3.18420  10
   4  -6   0 27.2471 2.60195  12
   4  -6   0 29.6841 3.66914   6
   4   6   0 28.5288 2.56541  10
   4   6   0 32.0480 3.64728  14
  -4   6   0 29.9362 3.75267   8
   5  -6   0 207.814 9.21583  10
   5  -6   0 202.500 7.70442  12
   5  -6   0 191.025 8.69684   9
  -5  -6   0 198.758 6.63898  13
   5  -6   0 195.287 9.67938   7
  -5  -6   0 199.900 7.13938   8
   5  -6   0 199.285 9.89171   6
   5  -6   0 195.483 7.61032  11
   5   6   0 184.241 7.92022   6
   5   6   0 198.882 7.58117  10
   5   6   0 205.533 8.90574  14
  -5   6   0 196.442 9.50861   8
  -5   6   0 206.885 9.25410   5
  -6  -6   0 4.57708 0.90422  13
   6  -6   0 6.21616 2.55700   7
   6  -6   0 2.75651 1.37590  11
   6  -6   0 5.88576 2.41808  10
   6   6   0 2.12709 1.36516  10
  -6   6   0 5.46145 2.74526   5
   6   6   0 4.94501 2.97704  14
   6   6   0 3.64965 1.56760   6
   7  -6   0 -0.6938 1.32277  12
   7  -6   0 1.46022 1.17785  11
   0  -7   0 4.24061 5.30607   1
   0  -7   0 0.26664 0.73339  12
   0  -7   0 2.14675 1.52781   9
   0  -7   0 7.29890 6.93722   4
   0  -7   0 1.45447 4.74423   3
   0  -7   0 -4.4519 4.64178   4
   0   7   0 0.17444 0.81851   5
   0   7   0 -5.2968 2.77744   3
   0   7   0 -0.2534 2.43366   2
   0   7   0 0.41547 0.82946   8
   1  -7   0 317.241 31.1054   4
  -1  -7   0 300.342 25.6089   4
   1  -7   0 296.341 10.8667   7
  -1  -7   0 269.593 22.8106   4
   1  -7   0 274.434 8.59692  10
  -1  -7   0 273.200 8.20259  12
  -1  -7   0 289.199 9.92453   9
   1  -7   0 301.326 27.5175   4
   1  -7   0 291.691 10.4507   9
  -1  -7   0 274.794 20.2160   1
   1  -7   0 290.827 8.84179  12
  -1  -7   0 275.554 9.73628   7
  -1   7   0 289.535 9.72926  14
  -1   7   0 284.180 9.72285   5
   1   7   0 285.064 8.86236   5
   1   7   0 284.284 8.90770   6
  -1   7   0 253.401 20.4290   3
   1   7   0 247.012 18.3205   2
   1   7   0 283.779 10.2436  14
  -1   7   0 289.933 20.3922   2
  -1   7   0 286.617 10.1567   8
   1   7   0 279.557 9.83519   8
  -2  -7   0 153.068 6.40635   7
  -2  -7   0 159.524 6.23325   9
   2  -7   0 158.910 5.81038  12
   2  -7   0 163.037 7.99455   7
   2  -7   0 157.638 6.49040  10
   2  -7   0 167.034 7.43863   9
  -2   7   0 169.347 6.93373   5
  -2   7   0 162.625 7.29710   8
   2   7   0 155.144 5.49230   6
   2   7   0 155.436 7.08632  14
   3  -7   0 58.2282 4.61093   9
   3  -7   0 61.4908 5.08622   7
   3  -7   0 56.0601 3.26033  12
   3  -7   0 56.9816 3.52471  10
  -3  -7   0 48.5718 2.70871   7
  -3   7   0 59.1635 4.22433   5
  -3   7   0 68.8573 4.86845   8
   3   7   0 49.8425 4.29667  14
   3   7   0 45.0589 2.68435   6
   4  -7   0 1.03932 1.83649   9
   4  -7   0 1.59026 2.03461   7
   4  -7   0 0.49778 1.58293  11
  -4  -7   0 2.42810 0.79717  13
   4  -7   0 1.22785 1.35289  10
   4  -7   0 0.93321 1.28934  12
   4   7   0 3.19409 1.03710   6
  -4   7   0 3.93827 1.76914   5
  -4   7   0 3.86347 1.97667   8
   4   7   0 -0.8347 2.05250  14
   5  -7   0 1.17812 1.46409  12
  -5  -7   0 0.44132 0.56839  13
   5  -7   0 1.62004 1.92260   9
   5  -7   0 -0.9438 1.29844  11
   5  -7   0 4.12044 2.29548   7
   5  -7   0 1.64585 1.67121  10
  -5   7   0 2.11678 1.94673   5
  -5   7   0 -0.0491 1.77835   8
   5   7   0 -1.4054 1.02291   6
   5   7   0 -0.0449 2.21547  14
   6  -7   0 71.7693 4.50324  12
   6  -7   0 80.0419 6.64468  10
   6  -7   0 69.6048 4.23451  11
   6  -7   0 71.4370 6.08263   7
  -6   7   0 77.3861 6.20526   8
  -6   7   0 75.4034 5.77442   5
   7  -7   0 37.3972 3.50183  12
   7  -7   0 33.8624 2.94992  11
   0  -8   0 46.2947 3.92505   7
   0  -8   0 37.8543 2.14175  12
   0  -8   0 36.4358 3.56379   9
   0   8   0 36.6386 2.87753   8
   0   8   0 33.5610 2.55428   5
   0   8   0 37.8655 3.78779  14
   1  -8   0 1.03004 2.17213   7
   1  -8   0 -0.4036 0.59502  10
  -1  -8   0 -0.2087 1.46674   7
   1  -8   0 -0.5173 0.93652  12
  -1  -8   0 0.64336 1.42044   9
   1  -8   0 -0.0404 1.83128   9
  -1   8   0 1.43525 1.21419   8
   1   8   0 0.57716 0.66167   6
   1   8   0 -0.7350 0.77632   8
   1   8   0 0.41481 1.99333  14
  -1   8   0 0.11616 1.08569   5
  -2  -8   0 5.89367 0.54177  12
   2  -8   0 7.68155 1.90468  12
  -2  -8   0 5.28918 1.56805   9
   2  -8   0 7.45039 2.35086   9
  -2  -8   0 5.20496 1.61908   7
   2  -8   0 10.8921 2.75431   7
   2   8   0 4.39719 2.29881  14
  -2   8   0 6.13208 2.04066   8
   2   8   0 7.68062 1.12589   6
  -2   8   0 7.63630 1.95769   5
   3  -8   0 17.3203 3.34669   7
   3  -8   0 22.6759 3.57293   9
  -3  -8   0 16.1045 1.97835   9
   3  -8   0 17.8031 2.24701  12
   3  -8   0 20.1752 2.42010  10
  -3  -8   0 17.4639 2.65714   7
   3   8   0 16.7835 3.23566  14
  -3   8   0 20.7114 3.10163   5
  -3   8   0 16.3948 3.02972   8
   3   8   0 17.8136 1.69188   6
  -4  -8   0 2.80159 0.91917  13
   4  -8   0 1.44732 2.07759   9
   4  -8   0 1.11731 1.32084  12
   4  -8   0 1.83010 1.59848  10
   4  -8   0 5.17935 2.82634   7
   4  -8   0 4.15457 2.12193  11
  -4   8   0 0.04775 1.74937   8
   4   8   0 1.57298 2.40913  14
  -4   8   0 2.72342 1.86705   5
   5  -8   0 1.82756 1.50748  12
   5  -8   0 2.84633 1.93686  10
   5  -8   0 0.17531 1.72115   9
   5  -8   0 1.62200 2.15693   7
   5  -8   0 3.66931 1.77146  11
  -5  -8   0 3.82361 1.00455  13
  -5   8   0 2.77752 2.11550   5
  -5   8   0 3.78728 2.41370   8
   6  -8   0 9.72536 2.22032  12
   6  -8   0 6.47578 1.88341  11
   6  -8   0 2.65029 2.26178  10
   6  -8   0 7.45269 2.85546   7
  -6   8   0 3.82709 2.54394   8
  -6   8   0 4.50599 2.33797   5
   7  -8   0 -0.5217 1.07772  11
   7  -8   0 -0.6636 1.31315  12
   0  -9   0 -4.2937 1.83371   7
   0  -9   0 -1.4052 1.55989   9
   0  -9   0 -0.0452 0.71552  12
   0   9   0 0.04390 0.93414   8
   0   9   0 -0.8078 2.20456  14
   0   9   0 -0.0409 0.78719   5
   1  -9   0 21.6894 3.35457   7
  -1  -9   0 18.7236 1.29343  12
  -1  -9   0 21.5966 2.84736   7
   1  -9   0 16.7391 2.96659   9
   1  -9   0 21.9148 2.06368  12
  -1  -9   0 18.6311 2.77471   9
   1   9   0 33.6303 4.09391  14
  -1   9   0 26.4255 2.65180   5
   1   9   0 15.2668 2.22102   8
  -1   9   0 17.0723 2.49162   8
   1   9   0 20.9143 1.83467   6
   2  -9   0 0.63113 2.05305   7
   2  -9   0 -0.5805 1.81212   9
  -2  -9   0 0.23650 1.25769   9
   2  -9   0 0.91794 1.25832  12
  -2  -9   0 1.11476 0.63486  12
  -2  -9   0 -0.2521 1.29800   7
  -2   9   0 1.34370 1.47719   5
   2   9   0 -2.4135 2.05022  14
  -2   9   0 0.25675 1.32240   8
   3  -9   0 17.3068 2.40368  10
   3  -9   0 22.1491 2.59822  12
   3  -9   0 20.1762 3.81391   7
   3  -9   0 17.2373 3.56210   9
  -3  -9   0 21.7719 2.29287   9
  -3   9   0 17.6549 2.96827   5
   3   9   0 18.2823 3.53332  14
  -3   9   0 26.7273 3.90202   8
   4  -9   0 5.49287 2.77106  12
   4  -9   0 5.25491 1.83544  10
   4  -9   0 7.66324 3.52732   9
   4  -9   0 3.84659 2.25106  11
  -4  -9   0 5.54104 1.20850  13
   4  -9   0 8.67644 2.98105   7
  -4   9   0 3.44722 2.28088   5
   5  -9   0 22.6021 3.33467  11
   5  -9   0 20.9823 4.19169   7
  -5  -9   0 18.7209 1.93322  13
   5  -9   0 23.6262 3.52809  10
   5  -9   0 22.0601 2.79552  12
   5  -9   0 27.5810 4.35461   9
  -5   9   0 21.3091 4.04008   8
  -5   9   0 24.2290 3.81750   5
   6  -9   0 1.11798 1.44241  11
   6  -9   0 -0.3490 1.43066  12
   0 -10   0 3.46971 2.04478   7
   0 -10   0 4.13075 1.06109  12
   0 -10   0 4.36600 2.13314   9
   0  10   0 5.00591 1.43241   5
   0  10   0 2.28205 1.49264   8
   1 -10   0 102.160 6.27009   9
  -1 -10   0 102.844 6.41716   7
   1 -10   0 104.397 4.44269  12
  -1 -10   0 100.373 5.80737   9
  -1 -10   0 98.4678 3.60796  12
   1 -10   0 100.600 6.22646   7
  -1  10   0 99.6131 5.62622   8
   1  10   0 105.274 6.62373  14
  -1  10   0 101.485 5.22297   5
   1  10   0 100.767 4.37124   5
   2 -10   0 14.4034 3.06875   9
  -2 -10   0 12.4376 2.43102   9
   2 -10   0 12.6032 1.89732  12
  -2 -10   0 14.1492 2.15710   7
   2 -10   0 14.2585 3.25662   7
   2  10   0 12.9855 3.47365  14
  -2  10   0 12.7480 2.70041   8
  -2  10   0 11.5020 2.33212   5
   3 -10   0 6.44987 2.84246   7
   3 -10   0 3.29595 2.39641   9
   3 -10   0 4.38893 1.54034  12
  -3 -10   0 4.66577 1.57441   9
   3 -10   0 4.20251 1.63712  10
  -3  10   0 5.51609 2.29997   5
  -3  10   0 5.67489 3.73755   8
   3  10   0 2.50901 2.89132  14
   4 -10   0 184.874 8.44795  10
   4 -10   0 211.245 10.8194   7
   4 -10   0 208.616 10.0583   9
  -4 -10   0 205.613 7.48732  13
   4 -10   0 210.310 9.31101  11
   4 -10   0 200.751 7.97280  12
  -4  10   0 200.968 10.2067   8
  -4  10   0 213.350 9.93989   5
   5 -10   0 1.65415 1.57826  12
  -5 -10   0 3.13560 1.31734  13
   5 -10   0 1.34942 1.96128  11
   0 -11   0 1.45898 0.82961  12
   0 -11   0 0.02116 1.56867   7
   0 -11   0 1.27492 1.95860   9
   0  11   0 0.29146 1.13343   8
  -1 -11   0 1.52899 1.60710   7
   1 -11   0 -0.8879 0.82944  12
   1 -11   0 1.31875 2.35735   9
   1 -11   0 -3.0580 1.65538   7
  -1 -11   0 -0.2723 1.43267   9
  -1  11   0 2.16153 1.58077   8
  -1  11   0 1.82930 1.21265   5
   1  11   0 -1.3070 1.36777   8
   2 -11   0 88.9086 6.47514   7
   2 -11   0 98.9997 6.51859   9
   2 -11   0 90.2477 4.42943  12
  -2 -11   0 86.6268 5.21209   9
  -2  11   0 92.2678 5.47832   5
  -2  11   0 83.9240 6.54394   8
   3 -11   0 121.695 6.93882  11
   3 -11   0 127.587 5.76695  12
  -3 -11   0 128.033 6.02307   9
   3 -11   0 122.450 7.69758   9
   3 -11   0 123.550 7.92332   7
  -3  11   0 130.767 7.76449   8
  -3  11   0 132.814 7.30217   5
   4 -11   0 1.05272 1.96929  11
   4 -11   0 1.13745 1.38036  12
   5 -11   0 52.1470 5.00080  11
   5 -11   0 71.0249 4.20808  12
   0 -12   0 31.9534 2.15210  12
   0 -12   0 30.7576 3.89391   9
   0  12   0 32.0805 3.50265   8
   1 -12   0 15.7836 3.24007   9
  -1 -12   0 14.4774 2.84866   9
   1 -12   0 14.6007 1.74492  12
   1 -12   0 13.0668 3.04357   7
  -1  12   0 13.8075 2.49954   5
   1  12   0 17.5771 3.13572   8
  -1  12   0 16.1910 3.00149   8
   2 -12   0 1.60176 1.08910  12
   2 -12   0 1.67753 2.09780  11
   3 -12   0 5.88820 1.71147  12
   3 -12   0 3.60552 2.39311  11
  -4 -12   0 36.1659 2.81653  13
   4 -12   0 38.4380 3.18411  12
   4 -12   0 32.9359 4.14356  11
   1 -13   0 9.27163 1.51234  12
   1 -13   0 6.56919 3.32134  11
   2 -13   0 11.4743 2.86436  11
  -2 -13   0 9.12444 2.47140  11
   2 -13   0 9.85896 1.64296  12
   8   0  -1 -0.9075 1.00257  12
   8   0  -1 1.34369 2.24039   6
   8   0  -1 1.85428 1.63328   7
   8   0  -1 -0.0303 2.19218  10
  -8   0   1 3.91030 1.69925   8
   7   0  -1 0.98566 1.80446  10
   7   0  -1 -2.0013 0.79417  12
   7   0  -1 -1.9033 1.11178   6
  -7   0   1 -0.4943 0.48731  13
   7   0  -1 -1.6183 0.97456   7
   6   0  -1 0.51387 0.96157   7
  -6   0   1 -0.3672 0.46144  13
   6   0  -1 0.25359 1.56054  10
   6   0  -1 0.22849 0.92371  12
   6   0  -1 0.83936 1.34639   6
  -6   0   1 -0.4661 1.00067   8
   5   0  -1 -0.8085 1.01686  10
   5   0  -1 -1.7920 3.82122   3
   5   0  -1 -0.2347 0.87062   7
   5   0  -1 -1.5352 2.17720   1
  -5   0   1 1.01524 1.00982   8
  -5   0   1 3.84993 2.59940   3
  -5   0   1 0.83218 0.51282  13
   5   0  -1 0.06085 0.89562   6
   5   0  -1 -0.3970 0.77552  12
  -5   0   1 1.83702 3.44193   1
   4   0  -1 -3.6153 2.02065   3
  -4   0   1 2.14196 2.48646   2
  -4   0   1 -3.0010 2.05694   3
   4   0  -1 -0.7572 1.64450   2
   4   0  -1 -1.0963 0.62049  12
   4   0  -1 -0.5136 0.92119  10
  -4   0   1 0.05282 0.61845   8
  -4   0   1 -1.7612 2.42705   4
   4   0  -1 -0.6906 1.45198   1
   4   0  -1 -1.0057 0.53774   6
  -4   0   1 -1.5711 2.65356   1
   4   0  -1 -0.7869 0.67989   7
  -4   0   1 -0.1656 0.41646  13
  -3   0   1 -0.3675 0.32675   9
   3   0  -1 -2.5585 1.60895   2
  -3   0   1 1.27613 1.30875   2
  -3   0   1 0.06129 1.48383   4
   3   0  -1 -0.5921 0.82594  10
  -3   0   1 -0.0067 0.46238   8
  -3   0   1 -1.4840 1.33401   3
  -3   0   1 0.14805 0.32367  13
  -3   0   1 0.04881 1.87537   4
   3   0  -1 0.02959 0.53342  12
  -3   0   1 -2.1763 1.97114   1
   3   0  -1 -0.0177 0.57176   6
   3   0  -1 1.55496 0.87104   7
   3   0  -1 0.86846 0.58871   9
   3   0  -1 -1.2737 1.39587   1
   2   0  -1 -1.8755 1.30430   1
  -2   0   1 -0.3652 1.21263   1
   2   0  -1 0.62500 0.37955  12
  -2   0   1 -0.1216 0.93772   2
   2   0  -1 -1.0529 1.08538   3
   2   0  -1 0.35780 0.43835   6
  -2   0   1 0.11747 0.21364  13
  -2   0   1 -0.1597 1.17175   4
  -2   0   1 1.03861 0.31813   9
   2   0  -1 0.61562 0.64390   7
   2   0  -1 1.26847 1.03333   2
   2   0  -1 0.11499 0.35316   9
   2   0  -1 -0.7720 0.47377  10
  -2   0   1 1.36812 1.47747   3
  -2   0   1 -0.4778 0.30559  14
   1   0  -1 -1.0153 0.45949   3
   1   0  -1 -0.0654 0.12808  13
   1   0  -1 0.57886 0.69172   4
   1   0  -1 -0.0260 0.23823   6
  -1   0   1 -0.1155 0.17149   9
  -1   0   1 0.10607 0.20729   6
   1   0  -1 -0.3922 0.20117   9
  -1   0   1 0.46223 0.73223   4
   1   0  -1 0.32172 0.41816   2
   1   0  -1 -0.0801 0.23968   5
  -1   0   1 0.03069 0.12759  11
  -1   0   1 -0.2071 0.15073  13
  -1   0   1 0.19666 0.20911   5
  -1   0   1 0.41565 0.63798   3
  -1   0   1 0.17821 0.54446   2
   1   0  -1 -0.1906 0.08340  11
   0   0  -1 -0.3485 0.33630   4
   0   0  -1 0.14270 0.11762   5
   0   0   1 -0.0849 0.09621   7
   0   0   1 0.01693 0.07420  13
   0   0   1 -0.0300 0.46636   4
   0   0  -1 -0.0286 0.04088  13
   0   0   1 0.00861 0.05695   5
   0   0  -1 -0.0061 0.07028   7
   0   0  -1 0.07390 0.21171   2
   0   0   1 -0.1107 0.04905   8
   0   0  -1 0.12710 0.27783   1
   0   0  -1 0.05221 0.05119  11
   0   0   1 -0.3034 0.29663   1
   0   0   1 -0.2212 0.23923   2
   0   0   1 0.20666 0.09383  12
   0   0   1 0.07035 0.08183  11
   0   0  -1 -0.0484 0.10132   8
   0   0  -1 0.02073 0.04393  12
   1   0   1 0.22453 0.29475   8
  -1   0  -1 0.20166 0.81097   1
  -1   0  -1 0.33121 0.32920   5
  -1   0  -1 -0.1468 0.66054   3
  -1   0  -1 0.39368 0.19211  14
  -1   0  -1 -0.0306 0.25805  12
   1   0   1 -0.0151 0.38663   5
   1   0   1 0.92367 0.84653   1
  -1   0  -1 0.73705 0.36942   8
   1   0   1 0.63977 0.43482  10
   1   0   1 -0.1020 0.61441   3
   1   0   1 -0.1610 0.21795  14
   1   0   1 0.30470 0.42854   6
  -2   0  -1 -1.1205 0.76760   2
   2   0   1 0.71266 0.55301  10
   2   0   1 0.08618 0.20135  11
   2   0   1 -0.1355 0.33318   7
  -2   0  -1 0.14804 0.17083  13
   2   0   1 0.46558 0.32682  14
   2   0   1 0.76211 1.20092   3
   2   0   1 0.52570 0.52091   6
   2   0   1 0.41011 0.15831  13
  -2   0  -1 0.59114 1.17600   3
   2   0   1 0.40641 0.31581  12
   3   0   1 1.74241 1.59849   1
  -3   0  -1 1.24471 2.17864   1
  -3   0  -1 7.01251 2.94150   2
   3   0   1 1.78837 0.80651  10
   4   0   1 0.22476 2.55614   3
  -4   0  -1 0.44764 0.34583  13
  -4   0  -1 0.40875 2.92884   1
   4   0   1 0.57571 0.69649   7
  -4   0  -1 -1.1986 0.69230   5
   4   0   1 0.59265 0.58651  12
   4   0   1 -0.1746 0.67316  14
   4   0   1 0.86167 0.90076   6
   4   0   1 0.77917 0.36046  11
  -4   0  -1 -3.4941 2.24790   3
  -4   0  -1 -0.5313 0.76829   8
   4   0   1 -3.2222 1.34490   1
   4   0   1 0.97297 1.11094  10
  -4   0  -1 3.09991 2.51409   2
  -5   0  -1 -0.5368 0.78979   5
   5   0   1 -0.6461 1.26289  10
   5   0   1 0.21662 0.70040   7
   5   0   1 -0.4663 0.27676  11
  -5   0  -1 -0.7825 0.31312  13
   5   0   1 -1.5058 0.90586   6
   5   0   1 0.69137 0.62861  12
  -5   0  -1 0.66676 1.04157   8
   5   0   1 -0.4713 0.97098  14
  -6   0  -1 0.00841 1.22374   8
  -6   0  -1 0.40607 1.05975   5
   6   0   1 1.55849 1.85131  10
   6   0   1 0.25080 0.93774   7
   6   0   1 -0.3395 0.65311  12
  -6   0  -1 0.41838 0.48685  13
   6   0   1 0.04087 1.34203   6
   7   0   1 1.34916 1.27773   7
   7   0   1 -1.1769 1.69765   6
  -7   0  -1 -1.6899 1.13605   8
  -7   0  -1 -0.7891 0.87419   5
   7   0   1 3.76708 2.28157  10
   7   0   1 0.27674 0.73607  12
   8  -1  -1 20.9484 2.28155  12
   8  -1  -1 19.9623 3.92009   7
  -8  -1   1 18.0441 3.07952   8
   8  -1  -1 19.8153 4.16430  10
   8  -1  -1 17.9386 3.74870   6
  -8   1   1 15.3929 2.62225   5
   8   1  -1 21.3084 4.13819  10
   8   1  -1 26.7944 4.41508   6
   7  -1  -1 8.77570 2.81054  10
  -7  -1   1 8.05522 1.63748   5
   7  -1  -1 5.12771 1.77652   7
  -7  -1   1 10.6979 1.20610  13
   7  -1  -1 10.0852 1.71671  12
   7  -1  -1 7.57986 2.46577   6
  -7  -1   1 9.31095 2.26316   8
  -7   1   1 7.57254 2.26654   8
   7   1  -1 10.4355 1.77635   7
   7   1  -1 13.2078 3.23735  10
  -7   1   1 10.4542 1.31217  13
   7   1  -1 11.0480 1.48357  12
   7   1  -1 9.79263 2.65916   6
  -6  -1   1 70.6771 3.04175  13
   6  -1  -1 71.6856 2.52721  11
   6  -1  -1 80.0275 5.67726  10
   6  -1  -1 73.2465 3.62586  12
  -6  -1   1 71.3378 4.65216   8
   6  -1  -1 72.8513 5.22165   6
   6   1  -1 77.0565 3.84137   7
   6   1  -1 70.9761 3.25652  12
   6   1  -1 74.5224 5.32125   6
  -6   1   1 68.7709 3.16052  13
   6   1  -1 71.8839 5.40261  10
  -5  -1   1 54.1173 11.5869   3
   5  -1  -1 40.5403 2.60883  12
   5  -1  -1 45.6258 1.88779  11
   5  -1  -1 42.3563 3.77096  10
   5  -1  -1 51.1613 9.09580   1
  -5  -1   1 49.5921 7.65722   1
  -5  -1   1 44.8270 2.14854  13
  -5  -1   1 42.8220 3.19083   8
   5  -1  -1 42.6787 3.67606   6
   5  -1  -1 42.7780 3.43326   7
   5   1  -1 42.7202 3.59750   6
   5   1  -1 45.5241 2.31363  12
   5   1  -1 46.1878 2.63204   7
  -5   1   1 47.1014 3.63120   8
   5   1  -1 45.8372 3.95518  10
  -5   1   1 42.9734 2.22491  13
   5   1  -1 36.8056 4.94377   1
   5   1  -1 40.3474 8.19929   2
  -5   1   1 30.6396 8.62394   3
   4  -1  -1 54.4692 9.26993   1
   4  -1  -1 49.9624 3.32298   7
   4  -1  -1 44.4905 3.19344   6
  -4  -1   1 49.5983 7.25307   2
  -4  -1   1 45.2617 3.30463   8
   4  -1  -1 44.4533 3.35112  10
   4  -1  -1 40.8849 1.98286  11
  -4  -1   1 31.7474 5.39626   4
  -4  -1   1 39.0316 8.67541   3
  -4  -1   1 38.1000 5.70525   4
   4  -1  -1 51.9011 2.59045   9
   4  -1  -1 45.0848 2.42538  12
   4  -1  -1 68.2610 9.70439   3
  -4  -1   1 43.0402 5.69155   1
  -4   1   1 52.8915 10.7503   3
   4   1  -1 43.3722 4.49617   1
   4   1  -1 37.1877 7.19303   2
  -4   1   1 48.3086 8.82046   2
   4   1  -1 48.0476 2.10517  12
  -4   1   1 46.3377 8.73475   1
   4   1  -1 44.4477 3.13466   6
   4   1  -1 43.4087 2.77756   7
  -4   1   1 46.4389 2.13191  13
  -4   1   1 47.6207 3.26214   8
  -4   1   1 58.5164 9.05966   4
   4   1  -1 50.7295 3.40180  10
  -4   1   1 51.6484 8.79601   4
  -4   1   1 44.8545 1.53646  14
   3  -1  -1 42.9408 2.64785   6
   3  -1  -1 45.0057 2.25234   9
  -3  -1   1 34.2219 7.19142   3
   3  -1  -1 45.4267 6.67755   3
   3  -1  -1 28.8631 6.07338   1
   3  -1  -1 35.4979 2.72608  10
  -3  -1   1 36.8887 6.71125   2
  -3  -1   1 38.4335 4.30658   1
   3  -1  -1 39.7524 2.95884   7
  -3  -1   1 38.0523 1.68976  13
   3  -1  -1 46.1523 2.10942  12
   3   1  -1 33.4584 1.70719  12
   3   1  -1 41.3852 3.04190  10
  -3   1   1 38.5917 7.25231   1
  -3   1   1 40.5574 1.38704  14
  -3   1   1 43.0775 2.72189   8
  -3   1   1 41.0656 7.03924   4
  -3   1   1 24.8516 5.61602   2
  -3   1   1 40.3891 6.29284   3
   3   1  -1 35.6934 3.25699   1
   3   1  -1 36.5536 5.33964   2
  -3   1   1 43.2480 7.03843   4
   3   1  -1 41.2423 1.91503   7
  -3   1   1 42.4562 1.81399  13
   2  -1  -1 22.8574 1.25936  12
  -2  -1   1 23.4803 4.92268   3
  -2  -1   1 17.2313 3.94999   2
   2  -1  -1 24.4383 1.93727   7
   2  -1  -1 23.9232 1.46442   9
   2  -1  -1 24.5227 4.91395   1
   2  -1  -1 19.7787 4.12605   4
   2  -1  -1 19.3795 1.69053  10
   2  -1  -1 20.9920 4.98407   3
   2  -1  -1 19.8481 1.51092   6
   2  -1  -1 19.2961 3.51994   4
  -2  -1   1 18.9921 0.97380  13
  -2  -1   1 20.3144 2.42467   4
   2  -1  -1 13.3684 3.63786   2
  -2   1   1 22.8407 4.94290   1
   2   1  -1 18.4209 1.04268   7
   2   1  -1 21.1756 1.04187  12
   2   1  -1 21.4947 4.15185   2
  -2   1   1 18.7710 1.03134  13
  -2   1   1 23.1268 1.68516   8
  -2   1   1 17.0531 4.07471   2
   2   1  -1 20.4289 1.52706   6
  -2   1   1 23.5396 5.42997   4
  -1  -1   1 260.060 7.37874   5
  -1  -1   1 264.228 11.1437   2
  -1  -1   1 265.957 7.26249  13
  -1  -1   1 273.023 7.81913   6
   1  -1  -1 247.437 7.36412  12
  -1  -1   1 265.895 7.04529  11
   1  -1  -1 254.920 7.34475  11
   1  -1  -1 262.470 11.9684   2
   1  -1  -1 270.424 12.5163   3
   1  -1  -1 252.399 7.99161   9
  -1  -1   1 274.969 11.1711   4
   1  -1  -1 265.741 13.7555   4
  -1   1   1 258.725 7.71051   9
  -1   1   1 264.485 13.8698   4
  -1   1   1 251.863 11.6972   2
  -1   1   1 261.990 12.4356   3
   1   1  -1 244.629 7.42017  10
   1   1  -1 256.479 11.2500   2
   1   1  -1 256.649 7.09915  11
   1   1  -1 259.254 7.42030   5
   1   1  -1 258.953 7.08200  12
  -1   1   1 248.579 7.78260   6
   1   1  -1 259.790 10.5632   4
  -1   1   1 265.858 7.86727   8
  -1   1   1 265.742 7.13457  14
   0  -1   1 3283.48 97.9129   1
   0  -1   1 3240.49 100.337   4
   0  -1   1 3423.70 98.8971   3
   0  -1   1 3339.76 98.1075   2
   0  -1  -1 4109.17 96.7278   3
   0   1   1 3952.01 96.3455   2
   0   1  -1 3387.99 98.9313   3
   0   1   1 4015.27 96.6224   3
   0   1  -1 3391.88 98.2743   2
   0   1  -1 3297.57 98.0363   1
   1  -1   1 118.749 7.60338   4
  -1  -1  -1 120.740 5.32128   3
   1  -1   1 120.439 4.16278  10
   1  -1   1 125.355 8.21563   3
   1  -1   1 126.279 3.77101  11
   1  -1   1 119.396 4.31801   6
   1  -1   1 124.854 4.20152   7
   1  -1   1 147.765 7.94543   4
  -1  -1  -1 124.397 3.47847  12
  -1  -1  -1 124.251 3.90127   6
  -1  -1  -1 125.944 3.95889   9
   1  -1   1 131.745 8.10215   1
   1  -1   1 124.446 3.70933  12
  -1  -1  -1 123.952 3.62530   5
   1  -1   1 125.269 3.62016  13
  -1  -1  -1 118.793 6.88712   1
  -1  -1  -1 120.729 3.61482  11
  -1  -1  -1 124.839 3.95969   7
   1   1   1 122.043 3.48670  12
   1   1   1 121.698 3.68298  11
  -1   1  -1 123.144 7.73698   1
  -1   1  -1 126.937 8.02997   3
   1   1   1 128.786 4.10060  10
   1   1   1 124.919 3.91864  14
   1   1   1 121.075 3.99725   7
   1   1   1 123.069 3.87633   6
  -1   1  -1 124.296 4.13830   5
   1   1   1 118.584 7.25316   1
   1   1   1 128.319 3.69330   5
  -1   1  -1 126.055 7.74149   4
  -1   1  -1 122.139 8.50260   4
  -1   1  -1 119.147 4.15040   8
  -1   1  -1 124.168 4.20425   7
   2  -1   1 280.085 8.80711   7
   2  -1   1 269.695 8.85496   6
  -2  -1  -1 268.223 8.01806   5
   2  -1   1 260.973 8.76217  10
   2  -1   1 275.906 7.71724  14
  -2  -1  -1 281.093 7.56664  13
   2  -1   1 280.035 7.97949  11
  -2  -1  -1 280.079 12.0083   2
   2  -1   1 282.879 15.5695   3
  -2  -1  -1 289.755 14.5862   1
  -2  -1  -1 288.224 13.3104   3
   2  -1   1 271.757 7.98903  12
   2  -1   1 293.919 14.9145   1
   2   1   1 275.164 7.65835  12
   2   1   1 276.450 8.56222   6
  -2   1  -1 287.727 13.4923   4
   2   1   1 274.670 8.74528  10
   2   1   1 277.063 12.7431   3
   2   1   1 275.847 8.35100   7
   2   1   1 273.220 8.22294  14
  -2   1  -1 271.202 14.8979   4
  -2   1  -1 269.500 14.5046   1
  -2   1  -1 268.558 8.54713   5
  -2   1  -1 278.372 7.74614  13
   2   1   1 280.500 13.2469   1
  -2   1  -1 273.979 8.66116   8
   2   1   1 272.835 7.77283  11
  -2   1  -1 290.717 15.8144   3
   3  -1   1 85.4988 8.74124   1
   3  -1   1 87.5415 4.24695   6
   3  -1   1 89.6380 9.55674   3
  -3  -1  -1 84.9017 7.56279   2
   3  -1   1 89.1039 4.13138   7
   3  -1   1 89.1846 3.10944  11
   3  -1   1 83.2448 2.94806  14
   3  -1   1 90.9029 3.28191  12
  -3  -1  -1 88.2314 7.94830   1
  -3  -1  -1 87.2034 3.40841   5
  -3  -1  -1 91.2357 8.89235   3
  -3  -1  -1 88.3575 3.60227   8
   3  -1   1 98.5370 4.43519  10
   3   1   1 85.7899 4.68884  10
  -3   1  -1 119.547 10.4631   1
  -3   1  -1 81.7352 9.11243   3
   3   1   1 91.1484 7.80498   1
   3   1   1 87.2626 3.60359   7
   3   1   1 98.7768 8.32166   3
  -3   1  -1 89.0545 9.19506   2
   3   1   1 85.3180 4.32204   6
   3   1   1 89.1929 3.49044  14
  -3   1  -1 91.9327 9.32696   4
   3   1   1 89.5670 2.85630  12
   3   1   1 87.6931 2.87025  11
  -3   1  -1 82.1712 2.88318  13
  -3   1  -1 99.2095 8.54280   4
  -4  -1  -1 8.60798 4.25366   3
   4  -1   1 9.77224 1.95869   6
   4  -1   1 8.33432 1.21657  12
   4  -1   1 4.32860 3.54048   1
   4  -1   1 11.6740 5.51087   3
  -4  -1  -1 15.9921 4.17549   2
   4  -1   1 9.65496 2.14561  10
  -4  -1  -1 8.84510 0.66858  13
   4  -1   1 6.97260 0.92706  14
   4  -1   1 10.8615 1.80306   7
  -4  -1  -1 7.12114 1.56958   8
  -4  -1  -1 8.39598 4.08739   1
  -4   1  -1 7.28260 1.45921   5
  -4   1  -1 9.72436 4.12114   3
   4   1   1 9.27782 4.09085   3
  -4   1  -1 7.82203 3.77462   4
   4   1   1 9.85416 1.29759   7
   4   1   1 9.18042 1.65933   6
  -4   1  -1 3.47124 3.60452   1
  -4   1  -1 7.61901 3.71326   2
   4   1   1 11.5475 1.52104  14
   4   1   1 7.92738 1.75748  10
   4   1   1 7.64691 0.68781  11
   4   1   1 7.12358 2.75082   1
   4   1   1 8.88648 0.83894  12
  -5  -1  -1 72.0683 2.60074  13
   5  -1   1 70.2396 3.32693  12
  -5  -1  -1 81.1308 3.79562   5
  -5  -1  -1 75.7160 4.06323   8
   5  -1   1 65.3634 5.41160  10
   5  -1   1 69.5043 4.43190   7
   5  -1   1 77.4509 4.95533   6
   5   1   1 73.7011 2.67041  11
   5   1   1 76.5540 4.79066   6
   5   1   1 81.2479 5.26725  10
   5   1   1 77.6003 3.88622  14
  -5   1  -1 74.8312 2.87467  13
  -5   1  -1 72.8845 4.20467   5
  -5   1  -1 79.5379 4.60061   8
   5   1   1 82.2097 2.96939  12
   5   1   1 85.5164 4.06477   7
  -6  -1  -1 5.11364 1.54467   8
   6  -1   1 5.81614 0.83406  11
   6  -1   1 4.07710 1.99160   6
   6  -1   1 3.20632 1.42979   7
   6  -1   1 2.00810 1.99490  10
  -6  -1  -1 6.26223 1.35467   5
   6  -1   1 4.66654 1.14607  12
  -6  -1  -1 4.86297 0.77709  13
   6   1   1 6.48495 2.05663   6
  -6   1  -1 3.96092 1.51340   5
  -6   1  -1 6.38521 2.09955   8
   6   1   1 5.90700 1.79253  14
   6   1   1 5.91975 0.89658  12
   6   1   1 5.74499 0.77399  11
   6   1   1 7.64081 2.44867  10
   7  -1   1 3.93390 4.10378   6
   7  -1   1 3.82335 2.54594  10
   7  -1   1 2.65445 1.47284   7
  -7  -1  -1 2.73924 1.17108   5
   7  -1   1 3.23626 1.18465  12
   7   1   1 0.42056 0.69784  12
   7   1   1 1.17365 1.85229   6
  -7   1  -1 0.03919 1.21145   5
  -7   1  -1 2.00467 1.79545   8
   7   1   1 -0.1950 1.13884   7
   8  -1   1 55.3154 3.49320  12
   8  -2  -1 19.1875 3.53692   7
   8  -2  -1 21.4888 4.36471   6
   8  -2  -1 15.1960 3.76768  10
   8  -2  -1 25.9169 2.57266  12
  -8  -2   1 19.5143 3.27381   8
  -8   2   1 22.1624 3.82555   8
  -8   2   1 19.8175 3.15550   5
   8   2  -1 21.4502 4.05741   6
   8   2  -1 19.2659 4.12090  10
  -7  -2   1 0.31368 0.50422  13
   7  -2  -1 2.66743 2.10891   6
   7  -2  -1 -0.2302 1.25782  12
   7  -2  -1 3.14624 1.58337   7
  -7  -2   1 -0.7381 1.08233   8
   7  -2  -1 1.56535 1.86897  10
   7   2  -1 2.99721 2.20619  10
  -7   2   1 0.38178 0.73417  13
  -7   2   1 2.10203 1.47363   8
   7   2  -1 -1.2284 0.74924   7
   7   2  -1 -1.4299 1.36516   6
  -6  -2   1 8.38055 2.00743   8
   6  -2  -1 4.21429 1.76298   7
   6  -2  -1 5.07588 1.92865   6
   6  -2  -1 4.72852 0.97192  11
   6  -2  -1 3.68934 2.04449  10
  -6  -2   1 5.31661 0.91446  13
   6   2  -1 4.19937 0.84882  12
   6   2  -1 5.65996 2.20798  10
   6   2  -1 4.68326 1.84878   6
  -6   2   1 4.39882 0.98074  13
  -6   2   1 5.56933 1.94817   8
   6   2  -1 5.09513 0.99236   7
  -5  -2   1 391.796 11.2244  13
  -5  -2   1 375.260 12.8764   8
   5  -2  -1 370.313 11.7397  12
   5  -2  -1 399.743 13.5930   7
   5  -2  -1 354.890 13.5690  10
   5  -2  -1 373.589 11.2686  11
   5  -2  -1 366.980 13.6669   6
  -5   2   1 375.301 13.5346   8
   5   2  -1 398.764 13.8019   6
   5   2  -1 373.612 10.8729  12
  -5   2   1 391.027 11.4752  13
   5   2  -1 369.157 13.4458  10
   5   2  -1 373.200 11.3500   7
  -4  -2   1 91.5672 9.49397   2
   4  -2  -1 89.6536 5.07790  10
  -4  -2   1 100.664 11.1631   3
   4  -2  -1 95.1068 3.99618  12
   4  -2  -1 101.004 4.84332   9
   4  -2  -1 96.7916 5.08727   6
   4  -2  -1 112.616 4.00963  11
   4  -2  -1 87.9201 11.7068   3
   4  -2  -1 99.0023 11.0868   1
  -4  -2   1 123.715 7.05887   1
  -4  -2   1 101.169 4.57919   8
   4  -2  -1 111.052 5.43755   7
  -4  -2   1 99.4855 3.57041  13
  -4   2   1 92.4189 13.3412   4
   4   2  -1 98.8416 3.31299  12
  -4   2   1 93.1690 11.2161   1
  -4   2   1 113.866 13.1356   3
   4   2  -1 96.2591 3.53884   7
   4   2  -1 102.703 4.91404  10
   4   2  -1 96.3484 10.1609   2
  -4   2   1 104.991 3.78622  13
  -4   2   1 88.8181 12.3664   4
   4   2  -1 102.262 4.54171  14
  -4   2   1 94.5968 5.04264   8
   4   2  -1 103.989 5.05546   6
  -3  -2   1 92.9911 3.33418   7
   3  -2  -1 83.3431 3.74923   9
   3  -2  -1 78.0130 9.51443   3
   3  -2  -1 95.4543 8.90763   4
  -3  -2   1 87.1849 2.96770  13
  -3  -2   1 85.3876 7.89564   2
   3  -2  -1 84.4457 3.33829  12
   3  -2  -1 96.3425 10.4057   1
   3  -2  -1 81.5604 4.48426   6
   3  -2  -1 80.5070 4.34687   7
   3  -2  -1 96.6565 9.05280   4
  -3  -2   1 88.3257 9.19620   3
   3   2  -1 76.8514 3.63734  14
   3   2  -1 84.9023 8.34911   2
   3   2  -1 79.1515 3.80309  10
  -3   2   1 86.3455 10.8706   4
   3   2  -1 82.8978 2.75630   7
   3   2  -1 80.6025 4.39068   6
  -3   2   1 83.5242 8.97115   2
  -3   2   1 74.6103 9.10759   3
  -3   2   1 70.6300 9.55498   1
   2  -2  -1 808.646 22.7588   9
   2  -2  -1 815.360 22.2543  12
   2  -2  -1 814.449 23.0805   6
   2  -2  -1 835.423 32.9951   1
   2  -2  -1 811.240 33.5520   4
  -2  -2   1 834.232 25.8162   4
   2  -2  -1 776.924 22.9432  10
   2  -2  -1 836.561 34.0753   4
  -2  -2   1 821.810 21.9958  13
  -2  -2   1 791.752 22.0193   5
  -2  -2   1 827.346 29.0103   2
   2  -2  -1 792.850 23.3320   7
  -2   2   1 836.391 35.9041   4
   2   2  -1 788.897 22.8097   6
  -2   2   1 824.434 32.2260   2
  -2   2   1 735.924 31.9188   3
   2   2  -1 810.357 21.5834  12
   2   2  -1 741.417 21.8227   9
   2   2  -1 792.130 22.1631   5
  -2   2   1 835.595 23.3260   8
   2   2  -1 794.872 22.4876  10
  -2   2   1 804.486 22.1646  13
   2   2  -1 831.901 29.9464   2
  -2   2   1 815.702 21.6240  14
   2   2  -1 823.115 22.5911  14
   1  -2  -1 1906.04 62.0607   4
   1  -2  -1 1884.20 50.4238  10
  -1  -2   1 1805.80 49.8966   5
  -1  -2   1 1879.38 57.2936   4
  -1  -2   1 1883.51 49.6808   7
   1  -2  -1 1895.91 50.6541   9
  -1  -2   1 1900.45 55.5616   2
   1  -2  -1 1889.67 60.6742   1
  -1  -2   1 1891.24 53.6185   1
  -1  -2   1 1864.67 49.9918   9
   1  -2  -1 1832.47 50.3893   6
   1  -2  -1 1847.14 49.8542  14
   1  -2  -1 1814.57 58.5313   3
   1   2  -1 1916.15 49.8760  10
  -1   2   1 1926.58 63.2913   4
   1   2  -1 1874.43 50.3927   8
   1   2  -1 1903.73 55.3905   4
   1   2  -1 1823.70 50.2827   6
   1   2  -1 1808.60 49.6283  12
  -1   2   1 1853.72 50.6797   8
   1   2  -1 1745.72 50.0620   9
   1   2  -1 1916.20 56.0785   2
   1   2  -1 1846.17 50.3669  14
   1   2  -1 1877.07 49.9907   5
  -1   2   1 1873.50 58.6750   3
   0  -2   1 1087.47 29.4584   7
   0  -2  -1 1092.31 33.9324   3
   0  -2   1 1046.47 35.5897   1
   0  -2  -1 1143.78 29.7063   9
   0  -2  -1 1139.87 37.7152   4
   0  -2   1 1085.82 36.2677   3
   0  -2   1 1009.76 48.6386   4
   0  -2  -1 1065.33 28.8648   6
   0  -2   1 1058.84 29.4687   9
   0  -2  -1 1077.79 29.0730  12
   0  -2   1 1088.67 29.0027  12
   0  -2  -1 1048.63 29.3104   8
   0  -2   1 1043.99 29.0301  10
   0   2   1 1069.06 28.8876   6
   0   2  -1 1064.16 29.0428  10
   0   2   1 1070.65 29.3497  14
   0   2  -1 1084.36 29.5606   7
   0   2   1 1118.23 29.0857  13
   0   2   1 1058.40 29.2971   5
   0   2  -1 1066.24 29.4354   5
   0   2  -1 1089.96 29.6405   8
   0   2   1 1104.97 29.2642   8
   0   2   1 1183.24 33.8335   3
   0   2  -1 1047.12 36.3588   1
   1  -2   1 96.0050 3.41860  11
   1  -2   1 99.1508 9.88630   4
  -1  -2  -1 107.018 6.01956   3
   1  -2   1 99.0201 3.56095  10
   1  -2   1 96.1056 8.67960   4
   1  -2   1 92.5377 3.58331   9
  -1  -2  -1 113.134 7.30743   1
  -1  -2  -1 102.782 3.15414   6
   1  -2   1 89.6114 7.82357   1
   1  -2   1 97.8588 3.85494   7
   1  -2   1 109.762 9.10758   3
  -1  -2  -1 101.870 2.84252  12
  -1  -2  -1 99.7832 3.54474   9
   1  -2   1 99.9704 3.25508  12
  -1  -2  -1 100.303 3.45864   7
   1   2   1 100.025 3.07623   6
  -1   2  -1 106.139 3.87991   8
   1   2   1 104.729 4.61591   2
  -1   2  -1 94.6946 8.71243   4
   1   2   1 103.338 3.25820  11
  -1   2  -1 93.6750 9.36734   4
   1   2   1 98.9790 3.41560  10
   1   2   1 101.624 3.54956  14
  -1   2  -1 107.017 8.60490   1
  -1   2  -1 109.265 8.71513   3
  -1   2  -1 101.173 3.70616   5
   2  -2   1 17.9280 0.78438  14
   2  -2   1 19.1577 1.69022  10
   2  -2   1 18.7260 1.55496   9
   2  -2   1 17.4485 1.36458  11
  -2  -2  -1 23.8344 5.54262   1
   2  -2   1 13.6569 3.64277   4
   2  -2   1 17.2708 4.73353   3
   2  -2   1 21.3091 4.04509   4
  -2  -2  -1 19.2886 0.84533   5
  -2  -2  -1 18.7938 0.78800  12
  -2  -2  -1 19.2592 1.02642   8
  -2  -2  -1 22.3853 3.04960   3
   2  -2   1 19.1675 1.34514  12
  -2  -2  -1 21.3995 2.47841   2
  -2   2  -1 24.0933 1.84175   8
   2   2   1 20.1389 1.30612   7
  -2   2  -1 20.0237 5.05784   3
   2   2   1 18.4840 1.42384  10
  -2   2  -1 16.0949 5.14280   4
   2   2   1 19.2283 2.57842   2
   2   2   1 19.1283 0.72574  12
  -2   2  -1 17.1796 5.35842   4
   2   2   1 22.3380 1.05104  11
   2   2   1 20.7029 1.48509  14
  -2   2  -1 17.5314 4.85285   1
   2   2   1 19.4892 1.33840   6
   3  -2   1 734.627 19.9161  12
   3  -2   1 717.917 21.1412  10
   3  -2   1 634.015 32.3327   3
   3  -2   1 680.476 21.2372   7
  -3  -2  -1 708.816 26.4523   1
  -3  -2  -1 680.885 19.5053   9
   3  -2   1 714.045 19.0779  14
  -3  -2  -1 728.632 28.3934   3
  -3  -2  -1 697.085 19.4834   5
  -3  -2  -1 720.799 19.9301   8
  -3  -2  -1 713.173 33.6135   2
  -3  -2  -1 720.195 19.1872  13
   3  -2   1 683.850 32.7307   1
   3  -2   1 650.454 20.2570  11
   3  -2   1 730.475 21.3603   6
   3   2   1 728.824 20.3382  14
  -3   2  -1 740.166 32.6567   1
   3   2   1 689.278 19.3426  11
  -3   2  -1 702.208 35.5265   4
   3   2   1 734.072 20.6915   6
  -3   2  -1 716.502 21.0592   8
   3   2   1 703.929 21.5220  10
  -3   2  -1 713.005 19.4589  13
  -3   2  -1 676.341 32.2954   3
   3   2   1 706.706 19.0602  12
  -3   2  -1 724.453 32.0858   4
   3   2   1 697.985 20.6174   7
   3   2   1 700.015 26.2930   2
   3   2   1 722.652 28.3263   1
  -4  -2  -1 181.845 5.84073   5
   4  -2   1 172.246 7.55435   6
  -4  -2  -1 173.425 5.21989  13
  -4  -2  -1 182.708 6.29491   8
   4  -2   1 167.188 15.3644   1
   4  -2   1 182.943 7.75197  10
   4  -2   1 165.079 5.84056  11
   4  -2   1 159.295 7.35042   7
   4  -2   1 162.145 15.6657   3
  -4  -2  -1 189.721 13.9143   3
  -4  -2  -1 180.246 12.1415   2
  -4  -2  -1 166.212 11.8447   1
   4  -2   1 176.900 6.07500  12
  -4   2  -1 174.924 15.8487   3
   4   2   1 175.291 5.15303  12
  -4   2  -1 178.563 6.55739  13
  -4   2  -1 173.192 15.8975   4
  -4   2  -1 171.539 18.7096   2
  -4   2  -1 149.526 17.4873   4
   4   2   1 171.923 5.31513  11
   4   2   1 184.903 13.0895   1
  -4   2  -1 182.262 7.05438   5
  -4   2  -1 135.593 18.8822   1
   4   2   1 175.904 6.30441   7
   4   2   1 192.093 6.60674  14
   4   2   1 183.179 7.37693  10
  -4   2  -1 183.206 7.32537   8
   4   2   1 185.573 7.14360   6
  -5  -2  -1 28.8132 1.91595   5
  -5  -2  -1 29.0217 1.31422  13
   5  -2   1 31.3710 1.92065  11
   5  -2   1 28.7230 2.27425  12
   5  -2   1 26.3637 2.95152   7
   5  -2   1 29.3971 3.63918  10
  -5  -2  -1 27.7574 2.60555   8
   5  -2   1 28.5772 3.45462   6
   5   2   1 27.9841 2.16704   7
   5   2   1 33.0835 3.09083   6
   5   2   1 30.1165 1.35434  11
   5   2   1 34.2378 3.31710  10
   5   2   1 29.6150 1.36058  12
  -5   2  -1 28.6111 3.13304   8
   5   2   1 28.8838 2.81780  14
  -5   2  -1 24.6778 2.89211   5
   6  -2   1 16.5850 3.07038   7
  -6  -2  -1 14.7756 1.56411   5
   6  -2   1 16.0295 3.23149   6
  -6  -2  -1 16.3017 2.02883   8
   6  -2   1 15.1883 1.40105  11
   6  -2   1 17.1113 1.91991  12
   6  -2   1 14.4909 3.14989  10
  -6   2  -1 11.7300 2.31597   5
   6   2   1 18.8913 1.96818   7
   6   2   1 16.0047 2.92605   6
   6   2   1 15.9136 2.66608  14
   6   2   1 14.7392 2.90888  10
  -6   2  -1 16.2029 2.90160   8
   7  -2   1 57.1331 5.68221   6
   7  -2   1 66.6171 3.52301  12
   7  -2   1 62.6534 5.87397  10
   7  -2   1 57.0964 6.69181   7
  -7   2  -1 67.1120 5.10918   8
   7   2   1 61.0773 3.97031   7
   7   2   1 58.6437 5.25339   6
   7   2   1 62.9079 7.01857  10
  -7   2  -1 54.8972 4.31070   5
   8  -2   1 10.7423 1.84820  12
   8  -3  -1 -0.3362 1.11567  12
   7  -3  -1 12.0656 3.01688   7
  -7  -3   1 13.0633 2.38725   8
   7  -3  -1 9.61345 1.37188  11
   7  -3  -1 13.9579 2.26669  12
  -7  -3   1 10.3489 1.21998  13
   7   3  -1 11.5210 2.77861   6
   7   3  -1 8.24930 2.84412  10
  -7   3   1 11.0198 2.79995   8
  -7   3   1 11.4809 1.65792  13
  -6  -3   1 -1.0136 0.36758  13
   6  -3  -1 -0.1205 1.14578  12
  -6  -3   1 2.77668 1.04021   8
   6  -3  -1 -0.4060 0.66736  11
   6  -3  -1 0.26229 1.51402  10
   6  -3  -1 0.05895 1.22704   7
   6  -3  -1 -0.3714 1.16629   6
   6   3  -1 -0.7785 1.43082  10
  -6   3   1 -0.5755 0.68633  13
   6   3  -1 -0.7526 1.11010   6
   6   3  -1 0.56783 0.53066   7
  -6   3   1 1.70325 1.58803   8
   5  -3  -1 149.504 5.42235  11
   5  -3  -1 140.399 5.65788  12
   5  -3  -1 144.054 7.13149   7
  -5  -3   1 143.123 4.97072  13
  -5  -3   1 153.615 6.38021   8
   5  -3  -1 145.548 6.10282   9
   5   3  -1 149.926 7.08020   6
   5   3  -1 134.138 6.70384  10
   5   3  -1 136.726 4.80500   7
  -5   3   1 144.519 7.14405   8
  -5   3   1 141.380 5.23744  13
   4  -3  -1 860.024 43.0701   3
   4  -3  -1 967.419 42.3860   1
   4  -3  -1 810.403 35.4844   4
   4  -3  -1 869.134 35.4429   4
   4  -3  -1 896.058 25.2415  12
   4  -3  -1 882.540 26.9315   7
   4  -3  -1 864.995 26.8552   6
  -4  -3   1 904.734 36.1079   2
   4  -3  -1 870.887 26.8661  10
   4  -3  -1 889.700 25.9607   9
  -4  -3   1 947.046 40.7921   3
  -4   3   1 911.504 47.7092   4
   4   3  -1 882.846 24.3954   7
  -4   3   1 845.825 41.5836   1
   4   3  -1 925.637 26.2831  10
  -4   3   1 923.304 25.0457  13
  -4   3   1 895.735 27.0404   8
  -4   3   1 934.539 44.6421   3
   4   3  -1 901.538 37.9957   2
   4   3  -1 912.931 26.7814   6
   4   3  -1 874.587 25.7664  14
   3  -3  -1 17.1035 1.54532  12
   3  -3  -1 15.3893 2.10813   9
   3  -3  -1 8.45720 4.67163   4
   3  -3  -1 28.8247 9.69993   4
   3  -3  -1 11.1494 1.93932  10
   3  -3  -1 7.31257 5.16661   1
   3  -3  -1 13.4515 2.42632   7
   3  -3  -1 21.5053 6.27309   3
   3  -3  -1 22.1706 2.03349   6
  -3   3   1 18.9793 5.60633   2
  -3   3   1 33.0640 8.17542   3
   2  -3  -1 1381.68 51.8814   3
   2  -3  -1 1486.41 54.7696   4
  -2  -3   1 1418.67 44.8392   4
   2  -3  -1 1376.39 37.9052  12
  -2  -3   1 1377.18 37.3469   5
   2  -3  -1 1380.82 54.5317   4
   2  -3  -1 1303.32 37.2067  14
  -2  -3   1 1419.71 45.6176   2
   2  -3  -1 1389.31 38.5813   9
  -2  -3   1 1438.07 41.9646   1
   2  -3  -1 1429.53 39.3282   7
   2  -3  -1 1396.87 38.6983   6
   2  -3  -1 1378.50 52.0367   1
   2  -3  -1 1383.24 38.5558  10
  -2   3   1 1396.96 37.3625  14
  -2   3   1 1445.03 39.5733   8
   2   3  -1 1276.95 37.8586   9
  -2   3   1 1406.58 57.4759   4
   2   3  -1 1379.68 38.3731   6
   2   3  -1 1319.42 39.1152  14
   2   3  -1 1382.79 37.5311   5
   2   3  -1 1417.56 37.7425  10
  -2   3   1 1423.46 38.1033  13
   2   3  -1 1399.73 46.6413   2
  -2   3   1 1382.67 51.4133   3
   1  -3  -1 2095.39 87.4099   4
  -1  -3   1 2540.43 74.2918   1
   1  -3  -1 2581.12 81.6725   1
  -1  -3   1 2571.49 76.1574   3
  -1  -3   1 2491.02 67.1570   9
   1  -3  -1 2524.48 78.4853   3
  -1  -3   1 2461.92 66.8679   7
   1  -3  -1 2619.28 83.3047   4
  -1  -3   1 2491.03 77.4271   4
   1  -3  -1 2602.26 67.8488   9
   1  -3  -1 2472.66 67.2999  10
  -1  -3   1 2526.50 73.9582   2
   1  -3  -1 2514.35 67.3592   6
   1   3  -1 2509.47 67.4563   8
  -1   3   1 2505.48 67.7461   8
   1   3  -1 2517.25 66.5848  12
   1   3  -1 2516.79 67.5137  14
   1   3  -1 2538.00 67.2769   6
  -1   3   1 2496.19 67.0273  14
  -1   3   1 2409.66 80.9441   4
   1   3  -1 2461.38 66.9236   5
  -1   3   1 2471.65 78.5149   3
   1   3  -1 2568.58 75.0044   2
   0  -3   1 89.6323 9.25868   4
   0  -3   1 81.9042 2.52177  10
   0  -3  -1 69.4696 6.43923   3
   0  -3  -1 81.6363 3.33806   9
   0  -3   1 80.0189 3.23340   7
   0  -3  -1 77.7519 2.64238  12
   0  -3   1 93.1414 8.06475   3
   0  -3   1 79.5754 3.19183   9
   0  -3   1 84.0113 7.87385   1
   0  -3  -1 78.5483 8.98362   4
   0  -3   1 78.3715 2.59315  12
   0   3  -1 84.5221 8.30442   3
   0   3  -1 73.3606 3.02737   5
   0   3  -1 82.7424 3.32722   8
   0   3   1 78.9338 2.96382   8
   0   3  -1 102.921 10.3166   4
   0   3   1 80.5476 2.64482   6
   0   3   1 77.2167 3.03242  14
   0   3  -1 94.9204 7.91271   2
   0   3   1 73.4476 6.21131   3
   0   3  -1 82.3601 2.55105  10
  -1  -3  -1 1581.15 43.1086  12
   1  -3   1 1783.80 63.1562   4
   1  -3   1 1611.45 44.3568   9
  -1  -3  -1 1561.00 43.3745   8
   1  -3   1 1554.68 43.8239  10
   1  -3   1 1596.25 43.5272  12
  -1  -3  -1 1678.60 49.1011   3
   1  -3   1 1636.33 44.6092   7
   1  -3   1 1649.95 58.7687   4
  -1  -3  -1 1593.95 44.0047   9
  -1  -3  -1 1592.69 43.9951   7
   1  -3   1 1655.07 57.2494   3
   1   3   1 1566.29 43.3102   8
  -1   3  -1 1600.22 56.6243   1
  -1   3  -1 1657.59 55.2259   3
   1   3   1 1552.36 44.0480  14
   1   3   1 1623.55 47.3866   2
  -1   3  -1 1633.24 44.2166   5
  -1   3  -1 1608.06 58.5056   4
  -2  -3  -1 1.61379 1.49087   1
   2  -3   1 1.46291 2.44388   4
   2  -3   1 2.35524 1.08914   6
   2  -3   1 2.61252 1.16853   7
   2  -3   1 1.93720 0.89606  11
  -2  -3  -1 0.86769 0.99834   2
   2  -3   1 2.51448 2.86028   3
   2  -3   1 5.14506 3.61150   4
  -2  -3  -1 2.32370 0.69065   9
   2  -3   1 1.72525 0.62917  14
  -2  -3  -1 2.34377 0.34395   8
   2  -3   1 0.92832 0.83524  10
   2  -3   1 1.05350 0.70336  12
   2  -3   1 0.53310 2.89390   1
   2  -3   1 2.07936 0.93308   9
   2   3   1 1.83272 0.80105  14
   2   3   1 2.90453 0.71170  10
   2   3   1 2.66276 0.59445  11
  -2   3  -1 0.66898 2.56392   4
  -2   3  -1 -0.9644 1.85053   3
  -2   3  -1 1.95683 3.34535   4
  -2   3  -1 1.58096 0.96658   8
   2   3   1 2.71103 1.20728   2
   2   3   1 3.04800 0.63202   6
  -2   3  -1 -2.0087 2.46724   1
  -2   3  -1 4.21817 0.97392   5
   3  -3   1 205.012 14.9277   4
  -3  -3  -1 241.066 7.11792  13
  -3  -3  -1 265.442 13.6381   1
   3  -3   1 253.316 9.26685   6
   3  -3   1 263.096 9.52049   7
   3  -3   1 248.975 8.03946  11
   3  -3   1 256.766 8.93527  10
   3  -3   1 250.274 19.1011   1
  -3  -3  -1 245.458 14.0653   3
   3  -3   1 254.529 8.70229   9
  -3  -3  -1 256.388 11.8683   2
  -3  -3  -1 234.589 7.79005   9
   3  -3   1 239.888 19.0191   3
   3  -3   1 241.560 7.81611  12
  -3  -3  -1 255.178 7.54851   8
   3   3   1 248.203 7.36621  11
  -3   3  -1 239.679 18.1607   3
   3   3   1 254.492 8.40178  14
   3   3   1 254.542 12.8242   2
  -3   3  -1 240.780 8.93262   8
   3   3   1 259.389 8.33583   6
  -3   3  -1 252.702 18.8336   1
  -3   3  -1 250.215 21.0435   4
   3   3   1 243.245 8.34497  10
   3   3   1 248.138 8.43688   7
  -3   3  -1 237.421 19.0999   4
   4  -3   1 1090.87 51.9280   3
   4  -3   1 1231.03 34.3574  11
  -4  -3  -1 1202.97 42.3254   1
   4  -3   1 1273.36 54.6221   1
   4  -3   1 1250.45 36.4420   7
  -4  -3  -1 1236.30 33.3262  13
   4  -3   1 1268.13 36.2239  10
   4  -3   1 1233.71 34.3149  12
  -4  -3  -1 1219.25 34.1056   8
   4  -3   1 1231.61 36.3251   6
  -4  -3  -1 1170.36 45.2702   3
  -4  -3  -1 1261.58 42.1649   2
   4   3   1 1241.66 35.3915  10
   4   3   1 1279.31 35.3786   6
  -4   3  -1 1258.39 53.8726   3
  -4   3  -1 1244.22 36.0228   8
  -4   3  -1 1225.62 58.9098   4
   4   3   1 1225.80 34.9403  14
   4   3   1 1227.66 34.5018   7
  -4   3  -1 1238.70 35.5934   5
  -5  -3  -1 -0.6219 0.33759   5
   5  -3   1 0.21654 1.51519  10
  -5  -3  -1 -0.3100 0.25939  13
   5  -3   1 -1.2314 1.32147   6
  -5  -3  -1 0.04581 0.66192   8
   5  -3   1 0.14302 1.10562   7
   5  -3   1 0.11117 0.73432  11
   5   3   1 0.33185 1.46435  14
   5   3   1 -0.0715 0.48681   7
   5   3   1 0.17055 0.99514   6
  -5   3  -1 0.80514 1.39988   8
  -5   3  -1 0.68023 1.25169   5
   6  -3   1 11.8632 2.56790   7
   6  -3   1 10.2962 1.74124  12
   6  -3   1 4.92083 2.43255  10
  -6  -3  -1 8.31047 1.45032   8
   6  -3   1 11.4219 2.86619   6
   6  -3   1 10.8374 1.54225  11
  -6   3  -1 9.50115 2.61603   8
   6   3   1 9.12533 1.57846   7
   6   3   1 8.75827 2.36575  10
   6   3   1 10.6995 2.52759  14
  -6   3  -1 12.1885 2.55645   5
   6   3   1 10.9899 2.44949   6
   7  -3   1 70.0188 3.82870  12
   7  -3   1 76.6427 6.62872  10
   7  -3   1 71.9139 5.74794   7
   7  -3   1 62.3758 4.72732  11
   7  -3   1 73.5383 6.53447   6
  -7   3  -1 72.5868 5.13841   5
   7   3   1 63.8642 6.44340  10
   7   3   1 77.0948 5.82580   6
  -7   3  -1 75.2621 5.53768   8
   8  -3   1 0.11924 1.07942  12
   8  -4  -1 2.61013 1.48337  12
  -7  -4   1 33.1522 2.64728  13
   7  -4  -1 31.7051 3.33048  12
   7  -4  -1 35.5994 4.50266   6
  -7  -4   1 37.3986 3.26718   8
   7  -4  -1 36.0900 4.18577   7
   7  -4  -1 26.1286 2.62911  11
   7  -4  -1 41.2707 4.75373  10
   7   4  -1 46.9018 4.36492   6
   7   4  -1 43.9485 4.48644  10
  -7   4   1 34.7852 2.57217  13
   6  -4  -1 4.00927 1.92457   6
  -6  -4   1 9.48316 1.74931   8
  -6  -4   1 8.58996 1.22493  13
   6  -4  -1 7.23787 2.54038  10
   6  -4  -1 15.3478 2.81676   7
   6  -4  -1 9.45505 1.86594  12
   6   4  -1 6.76550 1.91704   6
   6   4  -1 8.16652 2.32248  10
  -6   4   1 10.4309 1.62923  13
  -6   4   1 12.8200 2.81807   8
   5  -4  -1 262.263 10.7925  10
   5  -4  -1 267.694 9.94133   9
  -5  -4   1 274.822 9.74092   8
   5  -4  -1 259.290 10.8728   6
  -5  -4   1 265.013 8.39821  13
   5  -4  -1 266.033 9.14978  12
   5  -4  -1 273.803 11.1243   7
   5  -4  -1 278.404 8.98421  11
   5   4  -1 260.216 10.0597  10
  -5   4   1 268.533 8.74702  13
  -5   4   1 271.749 10.9803   8
   5   4  -1 253.973 10.3611   6
   4  -4  -1 242.459 18.3766   4
   4  -4  -1 255.646 20.1646   4
   4  -4  -1 267.282 10.0193   6
   4  -4  -1 291.219 22.6162   1
  -4  -4   1 257.862 7.90577  13
  -4  -4   1 264.578 19.0913   3
   4  -4  -1 242.981 9.69483  10
   4  -4  -1 243.092 9.35719   9
   4  -4  -1 232.706 10.1225   7
   4  -4  -1 247.822 8.44292  12
   4   4  -1 254.287 8.93722  10
  -4   4   1 260.695 10.1235   8
  -4   4   1 235.706 20.6244   3
  -4   4   1 267.587 8.25498  13
   4   4  -1 257.386 9.24249  14
   4   4  -1 266.719 17.8153   2
   4   4  -1 255.130 9.52137   6
  -3  -4   1 306.303 16.4434   2
   3  -4  -1 297.658 10.4593   9
  -3  -4   1 309.501 12.9045   1
   3  -4  -1 306.803 11.3100   7
   3  -4  -1 314.770 10.6753   6
   3  -4  -1 320.883 9.55513  12
   3  -4  -1 279.607 22.2691   4
   3  -4  -1 292.409 21.8165   3
   3  -4  -1 282.519 21.4487   1
  -3  -4   1 310.201 15.7431   4
  -3  -4   1 304.841 11.9161   1
   3  -4  -1 307.827 22.9134   4
   3  -4  -1 302.935 10.4192  10
   3   4  -1 291.230 8.96059   9
  -3   4   1 318.151 26.0946   4
   3   4  -1 315.053 9.52403  10
  -3   4   1 306.427 9.34486  13
  -3   4   1 315.843 21.8554   3
   3   4  -1 305.458 10.2368  14
   3   4  -1 293.227 17.4838   2
  -3   4   1 303.959 10.8661   8
   2  -4  -1 757.353 21.8724  10
  -2  -4   1 785.398 29.5858   2
   2  -4  -1 780.606 40.2719   4
   2  -4  -1 770.912 36.1645   3
  -2  -4   1 754.086 31.1269   3
   2  -4  -1 811.595 39.1157   4
  -2  -4   1 758.668 21.0404   9
   2  -4  -1 768.000 22.2787   9
   2  -4  -1 739.966 36.2847   1
  -2  -4   1 794.877 31.0886   4
   2  -4  -1 753.955 22.9389   7
  -2  -4   1 786.145 27.7083   1
  -2  -4   1 749.505 20.6375   5
   2  -4  -1 759.669 21.2411  12
  -2   4   1 740.593 22.3625   8
  -2   4   1 671.684 37.0984   4
  -2   4   1 772.635 21.2634  13
   2   4  -1 770.073 22.0161  14
   2   4  -1 677.342 34.3865   2
  -2   4   1 758.556 34.8459   3
   2   4  -1 738.196 20.7238   5
   2   4  -1 752.531 21.5551   6
  -2   4   1 774.775 20.9481  14
   1  -4  -1 524.162 15.2869   6
  -1  -4   1 512.496 14.3736  12
   1  -4  -1 520.121 15.8210   9
   1  -4  -1 532.407 29.3149   4
   1  -4  -1 531.080 26.5300   3
   1  -4  -1 547.631 15.2061  10
  -1  -4   1 521.229 15.2241   9
   1  -4  -1 545.245 16.4286   7
  -1  -4   1 528.082 23.3360   1
  -1  -4   1 559.472 28.0221   4
   1  -4  -1 527.648 14.9094  12
   1  -4  -1 535.171 32.1300   4
  -1  -4   1 522.620 22.3879   2
   1  -4  -1 524.961 28.0155   1
  -1  -4   1 506.784 14.9732   7
  -1  -4   1 526.087 23.8061   3
  -1   4   1 525.606 15.7147   8
   1   4  -1 538.296 23.1400   2
  -1   4   1 508.990 28.3888   4
  -1   4   1 510.018 24.4675   3
  -1   4   1 536.690 15.1233  14
   1   4  -1 537.887 15.6382  14
   1   4  -1 532.891 14.9068   5
   1   4  -1 524.969 15.4821   8
  -1   4   1 519.328 14.9309  13
   1   4  -1 543.373 15.2516   6
   0  -4   1 47.7207 8.44598   4
   0  -4   1 46.0320 1.83534  12
   0  -4   1 43.3987 2.59826   9
   0  -4  -1 36.1600 5.66175   3
   0  -4   1 47.1637 2.66610   7
   0  -4   1 47.7780 1.60393  10
   0  -4  -1 46.8280 2.64786   9
   0  -4   1 56.3357 7.16593   3
   0  -4  -1 35.6115 8.46289   4
   0  -4  -1 46.5530 1.88083  12
   0  -4   1 38.4468 7.36744   1
   0   4  -1 46.0987 6.88818   3
   0   4  -1 47.6544 2.55019   8
   0   4  -1 44.1655 1.75875  10
   0   4   1 44.1572 2.19705   8
   0   4  -1 54.5769 9.85455   1
   0   4  -1 48.2260 6.61064   2
   0   4   1 45.1510 6.98422   3
   0   4   1 45.7291 2.38283  14
   0   4   1 42.8713 1.75539   6
   0   4  -1 55.3821 8.68677   4
   0   4  -1 42.7647 2.27845   5
   1  -4   1 279.359 18.5532   1
  -1  -4  -1 270.097 8.55907   9
  -1  -4  -1 262.891 7.55184  12
   1  -4   1 251.136 9.00101   7
   1  -4   1 283.434 8.04084  12
   1  -4   1 274.960 8.22658  10
   1  -4   1 273.281 8.94803   9
  -1  -4  -1 283.488 14.4273   3
   1  -4   1 259.530 19.5877   4
   1  -4   1 240.700 20.5683   4
   1   4   1 259.689 8.65763  14
  -1   4  -1 288.467 8.81665   5
  -1   4  -1 275.069 9.02686   8
   1   4   1 278.225 8.04951   8
  -1   4  -1 256.113 16.9158   3
   1   4   1 279.321 13.0354   2
   1   4   1 251.244 7.68387   5
  -1   4  -1 251.266 18.5534   1
  -2  -4  -1 276.110 13.6369   3
  -2  -4  -1 254.258 7.72877   8
   2  -4   1 272.276 19.5298   1
   2  -4   1 271.555 9.76177   7
   2  -4   1 262.934 9.22717   9
   2  -4   1 272.705 8.73926  11
  -2  -4  -1 275.887 8.41033   9
   2  -4   1 303.908 23.5144   4
   2  -4   1 279.653 20.7645   4
   2  -4   1 230.450 19.0474   3
   2  -4   1 254.295 8.78002  10
   2  -4   1 267.515 8.22850  12
  -2  -4  -1 285.160 15.6656   1
   2   4   1 272.951 8.07008   6
  -2   4  -1 284.555 22.0795   4
   2   4   1 275.393 8.97135  14
  -2   4  -1 268.419 19.7752   1
  -2   4  -1 278.856 19.2435   3
  -2   4  -1 260.225 9.27121   8
  -2   4  -1 242.890 20.8377   4
   2   4   1 274.884 12.6509   2
  -2   4  -1 264.090 9.09250   5
  -3  -4  -1 679.725 18.7293  13
   3  -4   1 683.969 37.3582   3
   3  -4   1 658.155 21.2267   6
  -3  -4  -1 756.516 35.0585   3
   3  -4   1 680.393 21.2835   7
   3  -4   1 718.307 19.8500  11
   3  -4   1 664.051 18.4215  14
  -3  -4  -1 647.896 31.5935   2
   3  -4   1 699.205 35.9384   4
   3  -4   1 681.511 20.5477   9
  -3  -4  -1 676.987 18.9873   9
   3  -4   1 712.571 35.6344   4
   3  -4   1 662.285 19.4337  12
   3  -4   1 694.267 37.2226   1
   3  -4   1 673.417 20.5178  10
  -3  -4  -1 658.414 26.1275   3
  -3  -4  -1 673.025 27.1172   1
   3   4   1 675.294 20.2451  14
   3   4   1 681.630 19.8530  10
  -3   4  -1 671.508 37.9050   4
  -3   4  -1 685.922 20.6509   5
  -3   4  -1 658.338 20.7895   8
  -3   4  -1 649.292 34.5267   3
   3   4   1 688.253 26.0548   2
   3   4   1 686.225 19.6971   6
   4  -4   1 119.414 4.76435  11
  -4  -4  -1 101.613 3.57973  13
   4  -4   1 107.421 6.09299   6
   4  -4   1 106.138 4.59334  12
   4  -4   1 113.326 6.13851   7
  -4  -4  -1 106.882 3.93884   8
   4  -4   1 113.099 5.41692   9
   4  -4   1 106.010 5.71062  10
   4   4   1 101.802 4.91033  10
  -4   4  -1 106.961 5.51960   5
  -4   4  -1 106.751 5.80622   8
   4   4   1 108.406 5.21457  14
   4   4   1 100.266 5.26171   6
  -5  -4  -1 99.3679 4.00232   8
  -5  -4  -1 101.086 3.52946  13
   5  -4   1 98.7890 4.62776  12
   5  -4   1 109.933 6.28245   7
   5  -4   1 109.059 4.68565  11
   5  -4   1 102.705 6.52502   6
   5  -4   1 103.690 6.33549  10
   5   4   1 99.6467 5.37629  10
   5   4   1 115.806 5.82278  14
  -5   4  -1 102.489 6.19841   8
   5   4   1 100.778 5.30273   6
  -5   4  -1 103.052 5.81400   5
   6  -4   1 93.0610 6.79118   6
   6  -4   1 101.492 6.82683  10
   6  -4   1 86.3111 4.53723  12
   6  -4   1 93.7665 4.42449  11
   6  -4   1 101.177 6.30641   7
   6   4   1 84.8084 5.72106  14
   6   4   1 98.9332 5.89659  10
  -6   4  -1 98.8824 6.00487   5
   6   4   1 98.9428 6.46843   6
  -6   4  -1 94.3219 6.17114   8
   7  -4   1 4.74124 1.38880  12
   7  -4   1 5.64655 3.03810   6
   7  -4   1 3.09209 1.26868  11
   7  -4   1 7.40724 2.83911  10
   7  -4   1 3.92505 1.94596   7
   7   4   1 5.85066 2.20695   6
  -7   4  -1 2.80938 1.98616   5
  -7   4  -1 6.68763 2.40489   8
   7   4   1 3.07340 2.03387  10
   8  -4   1 5.07968 1.42572  12
   8  -5  -1 0.84269 1.45919  12
   7  -5  -1 11.3127 3.18703  10
   7  -5  -1 6.43385 2.42959   7
   7  -5  -1 10.2711 1.70774  11
   7  -5  -1 7.94165 3.02986   6
   7  -5  -1 9.95665 2.36936  12
  -7   5   1 8.34227 2.67135   5
   7   5  -1 10.7016 2.41928  10
   7   5  -1 4.82157 2.16499   6
  -7   5   1 12.2369 3.31388   8
   6  -5  -1 12.9783 3.01001   7
  -6  -5   1 11.9630 1.37741  13
   6  -5  -1 11.4381 1.96140  11
   6  -5  -1 13.1950 2.30562  12
   6  -5  -1 14.3015 2.52469   9
   6  -5  -1 18.7948 3.57098   6
   6  -5  -1 15.0818 3.24200  10
  -6  -5   1 14.1825 2.00843   8
   6   5  -1 10.2841 2.28606   6
  -6   5   1 14.1289 3.13508   8
  -6   5   1 12.6803 1.91793  13
   6   5  -1 12.9357 2.35195  10
  -5  -5   1 0.22291 0.56905  13
   5  -5  -1 0.65551 1.58998  10
   5  -5  -1 1.94393 1.36639  12
   5  -5  -1 1.58208 1.42562  11
   5  -5  -1 2.47914 1.85085   6
   5  -5  -1 0.36191 1.50565   9
   5  -5  -1 1.93357 2.04367   7
   5   5  -1 1.19024 1.07205   6
  -5   5   1 -0.3577 1.43085   8
   5   5  -1 1.45154 1.10364  10
   4  -5  -1 21.7905 2.88619  10
   4  -5  -1 20.3040 2.25222  12
   4  -5  -1 21.6426 3.55347   7
   4  -5  -1 22.4440 2.81096   6
  -4  -5   1 26.5370 1.32295  11
   4  -5  -1 23.9598 3.25344   9
   4   5  -1 20.0762 3.05871  14
  -4   5   1 18.7278 3.00134   8
   4   5  -1 18.8391 1.89037  10
  -4   5   1 20.1407 1.96186  13
   4   5  -1 22.4434 2.39171   6
   3  -5  -1 6.56984 1.35120  12
   3  -5  -1 7.79891 8.34862   4
  -3  -5   1 18.6043 5.06677   4
   3  -5  -1 6.60279 2.51784   7
   3  -5  -1 -0.0881 4.81058   1
  -3  -5   1 5.67270 2.41019   1
   3  -5  -1 8.02707 5.99459   4
  -3  -5   1 13.6127 4.66052   3
  -3  -5   1 11.3495 3.65295   2
   3  -5  -1 5.94766 1.59362  10
   3  -5  -1 8.04941 2.06703   9
   3  -5  -1 1.37565 4.40665   3
   3  -5  -1 8.46443 1.80205   6
  -3   5   1 2.64320 4.30909   4
  -3   5   1 5.44830 4.75803   3
  -3   5   1 7.72900 1.30854  13
   3   5  -1 11.8950 1.90043   6
  -3   5   1 8.35658 1.86479   8
   3   5  -1 7.89450 3.58214   2
   2  -5  -1 0.03387 0.92071  10
   2  -5  -1 -0.1506 0.72737  12
   2  -5  -1 -4.8060 2.68753   4
   2  -5  -1 -1.9283 2.84531   4
   2  -5  -1 0.96975 1.63959   7
  -2  -5   1 3.43692 2.48669   3
   2  -5  -1 -4.0592 3.29222   1
  -2  -5   1 0.64835 0.68700   7
  -2  -5   1 1.84577 0.75412   9
  -2  -5   1 -0.6862 3.29614   4
   2  -5  -1 -0.1762 0.78457   6
  -2  -5   1 0.41664 1.74400   2
  -2  -5   1 1.43387 2.59070   1
   2  -5  -1 2.23641 3.41973   3
  -2  -5   1 0.16308 0.18485  12
   2  -5  -1 -0.6400 1.17828   9
  -2   5   1 -0.3260 0.86489   8
  -2   5   1 -1.8758 2.35090   4
  -2   5   1 -0.2713 0.76669  14
  -2   5   1 0.79422 2.37805   3
  -2   5   1 -0.2577 0.61216  13
   2   5  -1 -0.1267 1.22067  14
   2   5  -1 -0.1256 0.33628   5
   2   5  -1 -0.0610 0.49477  12
   2   5  -1 -0.6113 0.46751   6
   2   5  -1 0.31517 1.65216   2
   1  -5  -1 16.6705 5.81209   3
  -1  -5   1 18.4778 1.77355   7
   1  -5  -1 24.7480 2.92212   7
  -1  -5   1 14.7020 1.74382   9
  -1  -5   1 20.8523 6.87662   4
   1  -5  -1 16.8663 1.53594  10
  -1  -5   1 16.5839 4.78990   1
   1  -5  -1 17.1891 7.81259   4
   1  -5  -1 25.4296 7.84019   4
   1  -5  -1 6.12268 4.32987   1
  -1  -5   1 23.5382 5.73519   3
   1  -5  -1 15.7254 2.08796   9
  -1  -5   1 14.9437 0.86745  12
   1  -5  -1 13.7809 1.33670  12
   1   5  -1 14.5311 1.42800   6
  -1   5   1 13.3496 1.87405   8
   1   5  -1 19.4492 5.62136   2
  -1   5   1 14.0338 1.55304  14
   1   5  -1 17.0087 2.15463  14
  -1   5   1 14.2574 4.80910   3
   1   5  -1 15.3491 1.25604   5
   1   5  -1 13.1709 1.54156   8
   0  -5  -1 0.60498 0.55037  12
   0  -5  -1 3.21038 3.54687   4
   0  -5  -1 12.6915 4.99924   1
   0  -5   1 -0.3916 2.71626   4
   0  -5   1 2.33417 3.46561   1
   0  -5   1 1.26123 0.54879  12
   0  -5   1 2.92485 2.57978   3
   0  -5   1 2.25794 1.11810   9
   0  -5  -1 6.63995 4.41785   4
   0  -5  -1 -0.2752 2.41132   3
   0   5  -1 5.43255 3.04658   2
   0   5  -1 7.20498 2.89214   3
   0   5  -1 0.49003 0.69035   8
   0   5  -1 -1.2255 3.14124   4
   0   5   1 2.80817 1.87790   3
   0   5   1 0.16986 0.85291  14
   1  -5   1 53.7341 3.24478   9
  -1  -5  -1 47.4382 1.82273  12
   1  -5   1 44.5937 9.93991   3
  -1  -5  -1 48.9643 2.87590   9
   1  -5   1 51.9730 2.38885  10
   1  -5   1 46.1826 9.13001   4
   1  -5   1 39.6192 9.18441   1
  -1  -5  -1 45.6160 6.36182   3
   1  -5   1 54.9475 2.40469  12
   1  -5   1 49.8162 3.30237   7
   1   5   1 49.2510 2.90585  14
  -1   5  -1 30.2853 9.03560   4
   1   5   1 44.1683 5.79175   2
   1   5   1 47.3239 2.37159   8
   1   5   1 45.8402 1.98051   5
  -1   5  -1 55.9331 3.21544   8
  -1   5  -1 53.4829 11.4977   1
  -1   5  -1 55.7775 2.99400   5
   1   5   1 43.6686 6.27955   3
  -1   5  -1 37.1713 8.28996   3
  -2  -5  -1 0.22597 0.80647   9
   2  -5   1 2.02724 4.06761   1
   2  -5   1 1.88025 3.33653   3
  -2  -5  -1 -2.2656 2.19334   3
   2  -5   1 1.28331 0.92263  10
   2  -5   1 1.52999 1.40684   7
   2  -5   1 1.51166 0.89336  12
   2  -5   1 6.33196 4.38184   4
   2  -5   1 3.90482 4.51519   4
   2  -5   1 0.28000 1.15389   9
  -2   5  -1 8.35669 5.30775   4
   2   5   1 0.08740 1.44314   2
   2   5   1 0.50070 0.89598  14
  -2   5  -1 1.58526 1.05097   5
   3  -5   1 7.26666 1.64138  10
   3  -5   1 5.67661 4.72554   4
   3  -5   1 4.68856 1.66299   9
   3  -5   1 0.95447 4.36964   4
   3  -5   1 4.26416 1.30384  12
  -3  -5  -1 3.26779 2.63648   3
   3  -5   1 4.74880 1.48241  11
  -3  -5  -1 8.09134 3.34323   1
   3  -5   1 5.93107 2.00925   7
  -3  -5  -1 4.73899 0.98987   9
  -3  -5  -1 2.98216 2.79465   3
  -3   5  -1 4.79430 4.96304   4
  -3   5  -1 1.87022 5.68876   4
   3   5   1 1.62459 2.05621   2
   3   5   1 4.33153 0.89875   6
   3   5   1 3.00488 1.47326  14
  -3   5  -1 4.98251 1.74493   8
  -3   5  -1 7.25407 1.75961   5
  -3   5  -1 3.20992 3.58266   3
   4  -5   1 19.5778 2.80397   9
   4  -5   1 24.0060 2.49974  11
   4  -5   1 16.4614 3.03191   7
   4  -5   1 17.8316 2.26938  12
   4  -5   1 24.6501 3.10977  10
   4   5   1 20.7278 2.90206  14
  -4   5  -1 18.1764 2.98215   8
   4   5   1 20.5977 2.01283  10
   4   5   1 21.0927 1.95408   6
   5  -5   1 9.60087 1.78032  11
   5  -5   1 6.21216 2.05705   7
   5  -5   1 7.67333 1.67417  12
   5  -5   1 11.7815 2.86653  10
   5  -5   1 8.60761 2.54099   6
  -5   5  -1 8.60389 2.55884   8
  -5   5  -1 8.46517 2.45083   5
   5   5   1 8.11358 1.76468   6
   5   5   1 10.3672 1.91854  10
   5   5   1 7.65898 2.25720  14
   6  -5   1 0.02634 0.78005  11
   6  -5   1 1.05784 2.64911   6
   6  -5   1 2.76406 2.13491  10
   6  -5   1 -1.0150 1.01775  12
   6  -5   1 1.47454 1.52542   7
  -6   5  -1 -2.3287 1.47639   5
   6   5   1 -0.2609 0.89419  10
   6   5   1 -0.9103 2.15303  14
  -6   5  -1 -1.2479 1.60257   8
   6   5   1 0.69593 1.25954   6
   7  -5   1 4.11291 1.38560  11
   7  -5   1 4.24040 2.28359   7
   7  -5   1 2.84388 2.25313  10
   7  -5   1 3.29681 1.41867  12
  -7   5  -1 2.66854 2.16285   8
  -7   5  -1 1.82990 2.03592   5
   7   5   1 5.05393 2.25762   6
   8  -6  -1 2.74596 2.06203  12
   7  -6  -1 2.31383 1.70458  12
   7  -6  -1 2.56625 2.51685  10
   7  -6  -1 0.84330 1.82163   7
   7  -6  -1 2.55912 1.30919  11
   7  -6  -1 1.61335 2.42092   6
  -7   6   1 3.21693 2.25286   8
   7   6  -1 6.31722 1.75540  10
  -7   6   1 1.75993 1.92884   5
   7   6  -1 5.01389 2.04653   6
   6  -6  -1 6.05251 1.83617  12
   6  -6  -1 10.4365 2.85011  10
   6  -6  -1 7.27486 2.12125   9
  -6  -6   1 5.73518 1.14385  13
   6  -6  -1 3.77078 2.27594   7
   6  -6  -1 6.09660 2.43699   6
   6  -6  -1 3.93432 1.54270  11
   6   6  -1 5.10400 1.64422  10
  -6   6   1 0.47808 2.28286   8
   6   6  -1 9.00769 2.17119   6
   5  -6  -1 1.66023 1.72392  10
   5  -6  -1 1.03175 1.32383  12
   5  -6  -1 1.56180 1.90926   9
   5  -6  -1 0.78816 1.49105  11
  -5  -6   1 2.64902 0.87706  13
   5  -6  -1 -1.3926 2.04990   7
   5  -6  -1 3.82005 1.97499   6
   5   6  -1 2.19030 1.14500   6
   5   6  -1 1.36556 0.97723  10
  -5   6   1 1.15522 1.95238   8
  -4  -6   1 12.8590 1.34930  13
   4  -6  -1 13.2103 2.44320  10
   4  -6  -1 13.6157 3.31017   7
   4  -6  -1 14.7642 2.13715  12
   4  -6  -1 22.3406 3.19577   6
  -4   6   1 16.7155 2.90444   8
   4   6  -1 17.5673 2.89549  14
   4   6  -1 13.7989 1.92458   6
   3  -6  -1 4.07565 4.84134   1
   3  -6  -1 5.99655 1.40087  12
  -3  -6   1 11.2358 4.67454   1
   3  -6  -1 11.4272 2.81314   7
   3  -6  -1 7.86940 1.76369  10
   3  -6  -1 10.8308 7.31324   4
  -3  -6   1 9.69373 4.25896   2
   3  -6  -1 -2.1368 5.29450   4
   3  -6  -1 7.72273 2.14889   9
  -3  -6   1 8.75548 1.15035   9
  -3  -6   1 7.79937 2.78353   1
   3  -6  -1 6.72293 1.86229   6
  -3  -6   1 8.45778 5.50734   3
  -3   6   1 10.3558 2.33930   8
  -3   6   1 7.83136 4.15904   4
   3   6  -1 12.4917 4.37815   2
  -3   6   1 0.17974 3.97373   3
   3   6  -1 7.89299 1.52066   6
  -2  -6   1 3.45779 3.76014   3
  -2  -6   1 14.2308 5.57988   4
   2  -6  -1 12.5253 2.23764   9
  -2  -6   1 4.91231 3.87327   1
   2  -6  -1 8.29760 5.35972   1
  -2  -6   1 9.75554 1.25248   7
  -2  -6   1 9.20180 0.58959  12
  -2  -6   1 5.28172 1.17888   9
   2  -6  -1 11.8352 2.66826   7
   2  -6  -1 12.0280 1.70055  10
   2  -6  -1 10.9710 5.12596   3
   2  -6  -1 23.5812 9.79757   4
   2  -6  -1 9.52273 6.48056   4
   2  -6  -1 10.3548 1.46520  12
  -2   6   1 16.2247 6.26401   3
   2   6  -1 4.96155 3.21548   2
   2   6  -1 7.89728 2.06179  14
   2   6  -1 9.54185 0.94702   5
  -1  -6   1 99.5500 11.5714   1
   1  -6  -1 106.333 15.0094   4
  -1  -6   1 113.253 13.9354   4
   1  -6  -1 90.0042 12.4237   3
  -1  -6   1 108.791 3.48701  12
   1  -6  -1 95.7146 17.3626   4
  -1  -6   1 107.089 4.52575   7
   1  -6  -1 109.939 4.14264  10
  -1  -6   1 106.579 4.63106   9
   1  -6  -1 103.781 13.7754   1
   1  -6  -1 104.358 5.69361   7
   1  -6  -1 104.607 5.19817   9
   1  -6  -1 109.674 4.05689  12
  -1  -6   1 112.490 11.5237   3
  -1   6   1 112.218 4.68493  14
   1   6  -1 112.672 4.56617   6
   1   6  -1 112.497 4.93571   8
   1   6  -1 110.303 5.14801  14
  -1   6   1 112.361 5.03176   8
   1   6  -1 113.431 10.6848   2
   1   6  -1 112.600 4.18714   5
  -1   6   1 103.973 11.5559   3
   0  -6  -1 3.47014 3.84924   1
   0  -6  -1 -3.0881 3.93089   4
   0  -6   1 0.44015 4.12991   4
   0  -6   1 2.29194 5.03120   4
   0  -6  -1 9.35743 7.31793   4
   0  -6   1 -1.1608 3.56418   1
   0  -6  -1 2.24625 1.39175   7
   0  -6   1 0.88598 1.17223   9
   0  -6   1 -1.0636 2.56736   3
   0  -6   1 0.26689 1.19933   7
   0  -6  -1 -5.1427 2.70521   3
   0  -6  -1 -1.5782 0.61638  12
   0  -6  -1 0.70865 1.08249   9
   0   6  -1 -0.2362 0.61628   5
   0   6   1 0.61758 2.31984   3
   0   6   1 1.03431 1.04011  14
   0   6   1 1.79384 0.79017   8
   0   6  -1 -0.4712 2.35236   3
   0   6  -1 -0.1840 0.78814   8
   0   6   1 0.78077 2.11309   2
  -1  -6  -1 28.6499 6.64382   3
   1  -6   1 29.2857 2.80395   9
   1  -6   1 26.6047 9.01223   4
   1  -6   1 27.7768 1.77532  10
  -1  -6  -1 22.3829 1.31766  10
  -1  -6  -1 24.1489 1.32573  12
   1  -6   1 36.9959 9.38767   3
  -1  -6  -1 29.9411 2.47305   9
  -1  -6  -1 33.8224 9.62206   4
   1  -6   1 13.3084 5.95705   1
  -1  -6  -1 29.5185 7.44959   4
   1  -6   1 23.8317 2.84900   7
   1  -6   1 27.3184 1.86693  12
   1   6   1 28.7369 7.04879   3
  -1   6  -1 19.5334 8.12640   4
   1   6   1 23.0348 1.87287   8
   1   6   1 25.8235 2.42120  14
  -1   6  -1 28.0276 2.56387   8
  -1   6  -1 28.4849 7.29419   3
  -1   6  -1 31.1066 2.51718   5
   1   6   1 24.9273 1.51855   5
   1   6   1 15.9992 4.60684   2
  -1   6  -1 23.7833 5.84951   2
   2  -6   1 4.79587 1.88288   7
   2  -6   1 1.44103 0.99412  12
   2  -6   1 2.74055 1.57585   9
   2  -6   1 -1.8562 5.08361   4
   2  -6   1 9.36115 6.59176   4
  -2  -6  -1 1.76370 2.65646   3
   2   6   1 -0.6183 1.04995  14
  -2   6  -1 -0.6569 1.09504   8
   2   6   1 1.17062 2.86363   2
  -2   6  -1 -0.5536 2.74156   3
  -2   6  -1 0.19955 1.10484   5
   3  -6   1 23.8272 2.52525  10
   3  -6   1 20.7365 2.55108  11
   3  -6   1 23.1360 3.52365   7
   3  -6   1 23.0301 2.92094   9
   3  -6   1 25.5787 2.31432  12
   3   6   1 22.5456 1.54090   6
  -3   6  -1 27.1563 2.98444   5
   3   6   1 24.0111 2.88135  14
  -3   6  -1 21.5295 2.91110   8
   4  -6   1 2.02511 1.68185   7
  -4  -6  -1 3.49529 0.73827  13
   4  -6   1 5.94514 1.77840   9
  -4  -6  -1 3.84527 0.77207   9
   4  -6   1 6.05066 1.93826  10
   4  -6   1 4.69771 1.39040  12
   4   6   1 0.28175 1.80000  14
   4   6   1 2.74019 1.00888   6
  -4   6  -1 1.72955 1.61885   5
  -4   6  -1 9.22826 2.22687   8
  -5  -6  -1 -0.3807 0.37742  13
   5  -6   1 -2.7045 1.24815   7
   5  -6   1 0.60188 1.08131  11
   5  -6   1 2.76937 1.85962  10
   5  -6   1 -0.2308 1.19436  12
   5   6   1 1.53681 2.08787  14
  -5   6  -1 -1.2965 1.64051   8
   5   6   1 1.05787 1.13440   6
  -5   6  -1 -0.4370 1.47006   5
   6  -6   1 0.84869 1.84306   7
   6  -6   1 2.25060 1.33297  12
   6  -6   1 0.48224 0.95872  11
   6   6   1 -1.3996 2.27987  14
  -6   6  -1 -1.2388 1.64408   8
  -6   6  -1 -0.8699 1.53425   5
   6   6   1 -1.8905 1.36951   6
   6   6   1 -2.4038 0.92353  10
   7  -6   1 4.57194 1.46671  11
   7  -6   1 4.72285 1.64442  12
   7  -7  -1 0.54278 1.62879  12
   7  -7  -1 0.90957 1.23721  11
  -6  -7   1 56.3130 2.94799  13
   6  -7  -1 56.6825 4.17381  12
   6  -7  -1 54.1716 5.73652   6
   6  -7  -1 51.4510 3.77809  11
   6  -7  -1 54.1571 5.52228   7
   6  -7  -1 49.8620 5.17588  10
   6  -7  -1 52.8807 4.65193   9
  -6   7   1 51.2485 5.51482   8
  -6   7   1 52.4478 5.03421   5
   6   7  -1 53.1011 4.03781  10
  -5  -7   1 66.3030 3.31430  13
   5  -7  -1 66.2862 5.67018   6
   5  -7  -1 79.7708 10.4453   7
   5  -7  -1 69.6356 5.47838   9
   5  -7  -1 65.3959 4.51453  11
   5  -7  -1 62.8051 4.83110  10
   5  -7  -1 64.9764 4.06890  12
   5   7  -1 59.5337 3.30356  10
   5   7  -1 73.7169 4.37211   6
  -5   7   1 69.8552 5.78131   8
   4  -7  -1 -0.4602 1.22239  10
  -4  -7   1 3.41628 0.93088  13
   4  -7  -1 1.76996 2.36179   7
   4  -7  -1 2.11816 1.33768  12
   4  -7  -1 0.64816 1.70031   6
   4  -7  -1 1.73049 2.07825   9
   4   7  -1 -1.6376 2.11161  14
  -4   7   1 -0.0211 1.89826   8
   3  -7  -1 28.7053 4.35204   7
   3  -7  -1 28.4815 3.69215   9
   3  -7  -1 22.4101 2.37734  12
   3  -7  -1 19.4425 2.40118  10
  -3   7   1 25.2391 3.53996   8
   3   7  -1 24.0056 2.13615   6
   3   7  -1 34.4145 3.93621  14
   2  -7  -1 4.72369 2.50400   7
   2  -7  -1 3.63849 1.93008   9
   2  -7  -1 0.66366 1.04315  12
  -2   7   1 4.51539 1.75816   8
  -2   7   1 5.43141 1.56125  14
  -1  -7   1 119.207 3.91972  12
   1  -7  -1 108.511 14.5601   3
   1  -7  -1 129.237 6.53953   7
   1  -7  -1 130.083 6.12191   9
   1  -7  -1 126.036 4.47222  10
   1  -7  -1 118.543 16.3684   4
  -1  -7   1 94.2533 14.6195   4
   1  -7  -1 120.017 17.6945   1
   1  -7  -1 120.067 4.54462  12
  -1  -7   1 131.543 13.6976   1
   1  -7  -1 118.546 20.4199   4
  -1  -7   1 118.440 5.13744   7
  -1  -7   1 129.831 14.2032   3
  -1  -7   1 119.167 5.34385   9
  -1   7   1 117.076 5.25963  14
  -1   7   1 126.307 5.62672   8
   1   7  -1 119.963 5.88782  14
   1   7  -1 111.892 12.0235   2
   1   7  -1 127.088 5.11701   5
   1   7  -1 125.315 5.60735   8
   1   7  -1 122.276 5.40386   6
  -1   7   1 107.045 12.4574   3
   0  -7  -1 621.396 19.1634   9
   0  -7  -1 630.399 42.0683   4
   0  -7  -1 599.052 34.5302   1
   0  -7  -1 572.090 36.6492   4
   0  -7   1 594.296 36.0987   3
   0  -7   1 612.468 17.3362  12
   0  -7  -1 628.028 17.3919  12
   0  -7   1 647.413 41.0581   4
   0  -7   1 593.588 33.1417   1
   0  -7   1 612.363 18.9596   9
   0  -7  -1 602.035 19.2536   7
   0  -7   1 596.845 37.6931   4
   0  -7   1 610.422 18.9240   7
   0   7   1 604.522 18.0100   5
   0   7  -1 642.153 32.0339   2
   0   7   1 613.634 18.5656   8
   0   7  -1 627.679 18.4183   5
   0   7  -1 629.052 19.0816   8
   0   7  -1 638.167 34.5020   3
   0   7   1 614.035 18.8772  14
   0   7   1 607.072 29.6396   2
   0   7   1 644.838 32.1386   3
   1  -7   1 0.66224 1.46870   7
   1  -7   1 0.57937 1.41085   9
  -1  -7  -1 6.21457 5.79529   4
   1  -7   1 -5.9679 3.08844   1
  -1  -7  -1 0.78106 1.31794   7
   1  -7   1 4.75206 1.11320  12
  -1  -7  -1 1.60625 4.13151   3
  -1  -7  -1 -3.1310 3.03818   1
  -1  -7  -1 0.62136 0.58364  12
   1  -7   1 -5.8863 4.05258   4
  -1  -7  -1 1.49354 1.38349   9
   1   7   1 0.00334 0.49086   5
  -1   7  -1 4.61290 1.42838   8
   1   7   1 1.50676 0.83808   8
   1   7   1 -0.5493 1.21684  14
   1   7   1 -3.9841 2.58639   2
  -1   7  -1 7.70619 5.07288   3
  -1   7  -1 2.77461 3.20720   2
  -2  -7  -1 49.9919 3.37153   9
   2  -7   1 53.6665 4.55489   7
   2  -7   1 53.3361 4.14373   9
   2  -7   1 65.1218 3.76477  10
   2  -7   1 55.8415 3.01056  12
   2   7   1 49.2929 3.96859  14
  -2   7  -1 56.7619 3.77717   5
  -2   7  -1 57.2041 4.11665   8
   3  -7   1 79.4037 4.34953  10
   3  -7   1 67.4775 4.40264  11
   3  -7   1 63.0848 5.14593   7
   3  -7   1 70.6210 3.65925  12
   3  -7   1 66.1284 4.77997   9
  -3  -7  -1 75.1828 3.64787   9
  -3   7  -1 69.1840 4.69536   5
   3   7   1 72.4197 4.90925  14
  -3   7  -1 65.1982 4.85241   8
  -4  -7  -1 0.80187 0.67339   9
   4  -7   1 1.08307 1.34439  11
   4  -7   1 1.69552 1.77628   9
  -4  -7  -1 -0.0389 0.47832  13
   4  -7   1 0.76518 1.66606   7
   4  -7   1 1.67112 1.48155  10
   4  -7   1 0.97983 1.11223  12
  -4   7  -1 5.56944 2.13991   8
   4   7   1 0.21011 0.70824   6
   4   7   1 -0.7113 1.85865  14
  -4   7  -1 2.19203 1.56194   5
   5  -7   1 80.0242 4.34503  12
   5  -7   1 79.1726 6.16231   7
   5  -7   1 73.7444 5.29865  10
  -5  -7  -1 81.5936 3.35742  13
   5  -7   1 69.6484 4.38446  11
   5   7   1 84.8047 5.86693  14
  -5   7  -1 81.0269 5.70987   5
  -5   7  -1 80.8184 6.12008   8
   6  -7   1 2.74426 2.05270   7
   6  -7   1 3.56664 2.26762  10
   6  -7   1 5.45784 1.66655  12
   6  -7   1 3.45679 2.37085  11
  -6   7  -1 10.8812 3.13871   8
  -6   7  -1 8.48720 2.56580   5
   6   7   1 6.63522 2.96247  14
   7  -7   1 10.7146 2.35148  12
   7  -7   1 12.7207 2.19557  11
   7  -8  -1 26.0855 2.94077  11
   7  -8  -1 18.9487 3.57786  12
   6  -8  -1 39.2283 5.83909   7
  -6  -8   1 44.7319 2.64613  13
   6  -8  -1 41.9546 4.57131  10
   6  -8  -1 37.5194 3.73174  12
   6  -8  -1 34.4422 3.48961  11
   6  -8  -1 35.3902 4.43590   9
  -6   8   1 33.5896 4.89573   8
  -6   8   1 53.4086 5.02111   5
   5  -8  -1 110.715 7.04848   9
   5  -8  -1 111.433 6.41906  12
   5  -8  -1 113.217 8.00953   7
   5  -8  -1 102.452 6.09595  10
  -5  -8   1 106.957 4.64728  13
   5  -8  -1 106.963 6.04294  11
   5   8  -1 108.082 5.80321   6
  -5   8   1 112.093 8.72918   8
  -5   8   1 104.579 8.32441   5
   4  -8  -1 -0.5631 2.20700   7
  -4  -8   1 1.93179 0.86280  13
  -4  -8   1 4.13595 1.26980  11
   4  -8  -1 2.64247 1.36849  12
   4  -8  -1 2.57267 1.55526  10
   4  -8  -1 3.20926 2.45152   9
   4   8  -1 0.59354 1.16098   6
  -4   8   1 2.01519 2.06746   8
   3  -8  -1 13.8140 3.54719   7
   3  -8  -1 16.9257 3.31076   9
   3  -8  -1 17.8823 2.30614  12
  -3  -8   1 18.4414 1.80646   9
   3  -8  -1 17.7879 2.37899  10
  -3   8   1 14.3435 2.93295   8
   3   8  -1 21.4888 3.35669  14
   3   8  -1 13.9719 2.02406   6
   2  -8  -1 5.57278 2.21152   9
   2  -8  -1 7.88777 1.40877  10
  -2  -8   1 6.28092 0.63256  12
   2  -8  -1 5.11649 2.59424   7
   2  -8  -1 8.82428 1.78358  12
  -2  -8   1 5.72936 1.51268   9
  -2   8   1 11.0277 2.18912  14
   2   8  -1 4.76768 1.03257   5
   2   8  -1 5.18981 2.45219  14
   2   8  -1 7.07002 1.84312   8
   2   8  -1 7.84063 1.41976   6
   1  -8  -1 363.427 10.8607  12
   1  -8  -1 340.901 15.5980   9
   1  -8  -1 369.161 13.2109   7
  -1  -8   1 349.658 12.0467   9
  -1  -8   1 329.540 11.4593   7
   1  -8  -1 352.332 10.5481  10
  -1  -8   1 347.420 10.1793  12
  -1   8   1 336.837 11.7059   5
   1   8  -1 363.723 12.3664   8
  -1   8   1 352.500 12.1696   8
  -1   8   1 356.969 11.9061  14
   1   8  -1 361.251 11.2208   5
   0  -8  -1 149.426 5.20518  12
   0  -8   1 150.455 6.85370   9
   0  -8   1 150.327 6.66873   7
   0  -8   1 152.194 5.17378  12
   0  -8  -1 163.159 7.33996   7
   0  -8  -1 161.338 7.08408   9
   0   8   1 152.942 6.85385  14
   0   8   1 143.504 6.15323   8
   0   8  -1 154.176 6.69000   8
   0   8   1 144.843 5.76800   5
   0   8  -1 153.725 6.12337   5
  -1  -8  -1 141.271 6.72087   7
   1  -8   1 149.986 4.98457  10
   1  -8   1 153.997 7.23323   9
   1  -8   1 154.619 7.32349   7
   1  -8   1 156.795 5.53285  12
  -1  -8  -1 153.075 4.93652  12
  -1  -8  -1 153.329 6.77523   9
   1   8   1 153.369 7.30425  14
  -1   8  -1 158.552 6.56488   5
   1   8   1 149.028 5.25212   5
  -1   8  -1 164.376 7.07941   8
   1   8   1 147.002 6.27841   8
   2  -8   1 110.177 4.67697  10
  -2  -8  -1 99.5173 5.30232   7
  -2  -8  -1 108.062 5.28782   9
   2  -8   1 117.502 6.22670   9
   2  -8   1 115.982 4.68401  12
   2  -8   1 108.974 6.48837   7
  -2   8  -1 112.980 6.01600   8
   2   8   1 99.4740 5.96112  14
  -2   8  -1 114.649 5.73836   5
   3  -8   1 62.3703 4.53862  11
   3  -8   1 63.5565 5.29667   7
  -3  -8  -1 57.6753 3.64533   7
   3  -8   1 65.8123 4.04543  10
  -3  -8  -1 60.7214 3.54026   9
   3  -8   1 62.5834 3.56673  12
   3  -8   1 61.6578 4.72894   9
   3   8   1 60.9120 4.87282  14
  -3   8  -1 69.0589 4.77013   5
  -3   8  -1 69.6171 5.09045   8
   4  -8   1 30.5202 3.30827  11
   4  -8   1 31.4285 3.49985  10
   4  -8   1 29.2079 2.75475  12
   4  -8   1 34.3320 4.00380   9
   4  -8   1 31.0007 4.74540   7
  -4  -8  -1 29.5487 2.00837  13
  -4   8  -1 39.1137 4.23877   8
  -4   8  -1 28.9657 3.77455   5
   4   8   1 29.2286 4.07259  14
   5  -8   1 2.63139 2.39306   7
   5  -8   1 3.75681 1.53755  12
   5  -8   1 2.79747 1.91392  10
  -5   8  -1 2.25025 1.99437   5
   5   8   1 0.35146 2.53336  14
  -5   8  -1 4.61475 2.55860   8
   6  -8   1 14.4666 2.26756  11
   6  -8   1 14.5095 2.38826  12
   6   8   1 8.86238 3.72546  14
   6  -9  -1 2.80951 1.79252  11
  -6  -9   1 3.48009 1.06057  13
   6  -9  -1 3.12598 1.78461  12
   5  -9  -1 3.57330 2.33772  11
   5  -9  -1 5.74988 2.68932   9
   5  -9  -1 4.16873 1.94061  10
   5  -9  -1 2.34235 1.68548  12
   5  -9  -1 1.39134 2.26654   7
  -5  -9   1 3.50388 1.26215  13
  -5   9   1 0.87360 2.31906   8
  -5   9   1 2.36398 2.11041   5
   4  -9  -1 97.8334 7.17434   7
   4  -9  -1 86.9572 4.74544  12
  -4  -9   1 90.6183 4.24297  13
   4  -9  -1 91.1169 5.24639  10
   4  -9  -1 90.2683 6.45061   9
  -4  -9   1 89.4884 4.13898  11
  -4   9   1 96.4397 6.31324   5
  -4   9   1 95.1640 6.61111   8
   3  -9  -1 5.82534 1.62455  10
   3  -9  -1 0.83234 2.42967   7
   3  -9  -1 5.30822 2.49456   9
  -3  -9   1 5.31622 1.42780   9
   3  -9  -1 2.69922 1.44777  12
  -3   9   1 5.66041 2.36105   8
  -3   9   1 2.86658 1.84159   5
   3   9  -1 4.79048 1.57781   6
  -2  -9   1 34.3506 1.49510  12
  -2  -9   1 29.8988 2.74138   9
   2  -9  -1 42.4629 4.91191   7
   2  -9  -1 37.0882 4.29815   9
   2  -9  -1 32.2592 2.38769  10
   2  -9  -1 37.1661 2.84357  12
  -2  -9   1 34.6544 2.50635   7
  -2   9   1 37.5615 3.50007   5
   2   9  -1 35.9260 2.41121   5
  -2   9   1 42.9412 3.92621   8
   2   9  -1 31.5766 3.18759   8
  -1  -9   1 32.2676 3.03260   7
   1  -9  -1 33.0864 4.32650   7
   1  -9  -1 34.4667 2.51259  12
  -1  -9   1 34.7406 3.23203   9
  -1  -9   1 34.7662 1.76772  12
   1  -9  -1 34.6136 4.00893   9
   1  -9  -1 34.0873 1.82120  10
  -1   9   1 33.4989 2.98855   5
  -1   9   1 29.9687 3.72630  14
   1   9  -1 37.4502 3.26799   8
   1   9  -1 30.4272 2.75581   6
   1   9  -1 34.9730 2.42940   5
  -1   9   1 37.3589 4.86442   8
   0  -9  -1 38.0558 3.94996   9
   0  -9  -1 44.5854 4.18403   7
   0  -9   1 38.0947 3.62390   9
   0  -9  -1 39.9836 2.36532  12
   0  -9   1 35.1342 2.10437  12
   0   9   1 49.3219 4.20790  14
   0   9   1 32.3862 2.51222   5
   0   9   1 33.7791 2.82466   8
   0   9  -1 39.0693 2.98651   5
   0   9  -1 32.9731 3.19252   8
  -1  -9  -1 57.1449 4.27916   9
  -1  -9  -1 53.6321 2.29342  12
   1  -9   1 49.9784 2.81213  12
   1  -9   1 52.6460 4.28878   9
   1  -9   1 48.7861 4.38523   7
  -1  -9  -1 57.8346 4.38956   7
   1   9   1 52.3622 3.49603   8
  -1   9  -1 51.0709 3.84636   8
   1   9   1 55.5123 4.64791  14
   2  -9   1 -0.2254 1.64394   9
   2  -9   1 1.35377 1.88177   7
  -2  -9  -1 1.88313 1.69809   7
   2  -9   1 1.83516 1.73610  11
  -2  -9  -1 2.33811 1.74288   9
   2  -9   1 2.57072 1.24285  12
  -2   9  -1 1.37201 1.55456   8
  -2   9  -1 2.51720 1.51703   5
   2   9   1 1.42037 2.21540  14
  -3  -9  -1 1.31306 1.30212   9
  -3  -9  -1 2.71079 1.47963   7
   3  -9   1 3.37344 2.65805   7
   3  -9   1 3.60562 1.43686  10
   3  -9   1 2.01662 1.83452   9
   3  -9   1 1.41365 1.20260  12
   3  -9   1 1.58622 1.87993  11
  -3   9  -1 3.68933 1.91297   8
   3   9   1 -0.8903 2.07399  14
  -3   9  -1 1.97497 1.61531   5
   4  -9   1 121.528 5.54447  12
   4  -9   1 125.398 7.52471   9
   4  -9   1 117.198 7.61271   7
   4  -9   1 116.869 6.10851  10
   4  -9   1 122.689 6.75075  11
  -4  -9  -1 116.560 4.77268  13
  -4   9  -1 121.577 7.45642   8
  -4   9  -1 119.311 7.08672   5
   4   9   1 119.713 7.45310  14
   5  -9   1 4.32606 1.79393  11
   5  -9   1 7.53864 1.75881  12
   5  -9   1 7.81654 2.16156  10
   5  -9   1 9.67279 2.76713   7
   5   9   1 7.81814 3.35614  14
  -5   9  -1 8.77655 2.58623   5
  -5   9  -1 6.24763 2.74343   8
   6  -9   1 0.09561 1.39243  11
   6 -10  -1 2.79601 1.71663  12
   5 -10  -1 17.4632 2.69886  12
  -5 -10   1 21.6236 2.28969  13
   5 -10  -1 14.3189 3.11679  11
   4 -10  -1 39.6871 3.53954  12
  -4 -10   1 39.8346 2.82535  13
   4 -10  -1 43.7713 5.50960   7
   4 -10  -1 35.9601 4.76681   9
   4 -10  -1 40.4252 3.68161  10
  -4  10   1 46.5066 5.10867   8
  -4  10   1 38.9155 4.31794   5
   3 -10  -1 44.2177 5.32539   7
   3 -10  -1 40.0695 3.33192  12
   3 -10  -1 41.8212 3.28435  10
   3 -10  -1 44.5599 5.07008   9
  -3  10   1 41.5729 4.19795   5
  -3  10   1 41.2319 4.49925   8
   2 -10  -1 99.1805 4.70548  12
   2 -10  -1 100.788 7.01778   7
  -2 -10   1 98.8552 5.26750   9
  -2 -10   1 91.5977 4.33275   7
   2 -10  -1 93.9894 6.41861   9
  -2  10   1 103.644 5.75207   5
  -2  10   1 96.7281 6.01058   8
   1 -10  -1 6.03530 2.53656   7
  -1 -10   1 7.24968 1.03137  12
  -1 -10   1 1.34736 1.45110   7
   1 -10  -1 5.33389 1.42268  12
  -1 -10   1 4.82743 1.67559   9
   1 -10  -1 5.47358 2.46904   9
   1  10  -1 4.33879 1.23384   5
   1  10  -1 3.77776 1.39570   6
  -1  10   1 4.26389 1.50207   5
  -1  10   1 6.88888 2.57383  14
  -1  10   1 3.74335 1.59208   8
   1  10  -1 4.68931 1.78978   8
   0 -10  -1 0.53853 2.06144   7
   0 -10   1 -0.1089 1.55867   9
   0 -10   1 0.52177 0.78532  12
   0 -10  -1 -1.7450 1.77628   9
   0 -10  -1 -1.5626 0.81967  12
   0 -10   1 -1.5521 1.31676   7
   0  10   1 -0.3338 0.82348   5
   0  10  -1 -0.9283 0.97969   8
   0  10   1 4.22734 2.45589  14
   0  10  -1 0.20383 0.87120   5
   0  10   1 0.31136 1.09782   8
   1 -10   1 73.9116 5.22708   7
  -1 -10  -1 81.6381 5.34454   7
  -1 -10  -1 73.2011 2.93015  12
   1 -10   1 77.5690 3.63778  12
   1 -10   1 76.6280 5.34769   9
  -1 -10  -1 82.2771 5.34731   9
  -1  10  -1 84.9207 4.72131   5
  -1  10  -1 78.5820 5.05623   8
   1  10   1 86.5965 4.45868   5
   1  10   1 70.0775 4.66648   8
   1  10   1 81.3821 5.88557  14
   2 -10   1 38.7948 4.23248   7
  -2 -10  -1 33.9819 3.53741   7
   2 -10   1 37.6748 2.67933  12
   2 -10   1 35.6103 3.74212   9
   2 -10   1 34.7846 3.85959  11
  -2 -10  -1 29.4412 3.38315   9
  -2  10  -1 35.3544 3.59691   8
   2  10   1 37.3856 4.72301  14
  -2  10  -1 36.2685 3.44463   5
   3 -10   1 65.2916 5.29753   9
   3 -10   1 59.0547 4.67831  11
   3 -10   1 53.1620 5.16832   7
  -3 -10  -1 59.3857 3.95831   9
  -3  10  -1 59.7768 5.42445   5
   3  10   1 58.2068 5.87014  14
  -3  10  -1 63.9602 5.41882   8
   4 -10   1 12.6818 3.14712   9
   4 -10   1 10.7550 2.15315  10
   4 -10   1 16.7521 3.53211   7
  -4 -10  -1 14.2956 1.59018  13
   4 -10   1 11.0004 1.93696  12
   4 -10   1 8.78145 2.51649  11
  -4  10  -1 9.98379 3.10329   8
   4  10   1 10.9393 3.58832  14
  -4  10  -1 11.0654 2.71540   5
   5 -10   1 20.1351 2.61214  12
   5 -10   1 21.8546 3.35361  11
   5  10   1 24.0190 4.58063  14
   5 -11  -1 -1.8547 2.16714  11
   5 -11  -1 0.91862 1.47505  12
  -5 -11   1 4.38782 1.26075  13
   4 -11  -1 -1.1410 1.31751  12
   4 -11  -1 -1.9433 1.97444  11
  -4 -11   1 1.07543 1.08572  13
   3 -11  -1 2.21102 2.55264   7
   3 -11  -1 3.51296 1.66310  12
   3 -11  -1 -0.6444 2.19180   9
  -3 -11   1 5.54440 1.81827  11
  -3  11   1 4.44610 2.17349   8
  -3  11   1 4.83411 2.10414   5
  -2 -11   1 4.58347 1.58818   9
  -2 -11   1 2.88406 2.01976  11
   2 -11  -1 0.89182 2.32742   9
   2 -11  -1 2.42397 2.66164   7
   2 -11  -1 4.22534 1.54823  12
  -2  11   1 4.74628 1.89136   5
  -2  11   1 3.97755 2.06969   8
   1 -11  -1 3.60848 4.45653   7
  -1 -11   1 7.76036 1.81396   7
   1 -11  -1 8.36060 3.34357   9
   1 -11  -1 9.41216 1.64727  12
  -1 -11   1 8.81511 1.12531  12
  -1 -11   1 9.46438 2.23758   9
  -1  11   1 7.55273 2.01264   8
   1  11  -1 7.72666 2.05678   8
   1  11  -1 9.02627 2.00634   5
  -1  11   1 6.12460 1.82267   5
   0 -11  -1 17.7826 3.22102   7
   0 -11   1 16.0426 3.01193   9
   0 -11  -1 11.6094 2.87484   9
   0 -11   1 17.0697 2.73256   7
   0 -11   1 15.3372 1.58202  12
   0 -11  -1 17.2683 1.69076  12
   0  11  -1 17.0470 2.64135   6
   0  11   1 13.4501 3.42842  14
   0  11  -1 19.3552 3.11244   8
   0  11   1 17.7769 2.74746   8
   0  11   1 14.4787 2.05426   5
   0  11  -1 12.9537 2.07887   5
   1 -11   1 1.39343 1.72095   7
   1 -11   1 3.48546 1.93240   9
   1 -11   1 3.46383 2.16110  11
  -1 -11  -1 0.38538 1.89589   9
  -1 -11  -1 7.27625 2.30666   7
   1 -11   1 3.75371 1.12864  12
   1  11   1 2.64990 1.79850   8
  -1  11  -1 1.71406 1.51794   5
   1  11   1 -1.2839 4.37516  14
  -1  11  -1 0.67718 1.51496   8
   2 -11   1 4.46040 2.26453  11
   2 -11   1 9.43142 2.54438   9
  -2 -11  -1 6.80110 2.10270   9
   2 -11   1 9.00882 2.44805   7
  -2  11  -1 6.96767 2.01897   5
   2  11   1 7.40410 3.41483  14
  -2  11  -1 9.32895 2.33395   8
   3 -11   1 2.84175 2.12125  11
  -3 -11  -1 1.40947 1.36243   9
   3 -11   1 3.00005 1.94705   9
   3 -11   1 2.29822 1.17091  12
   3 -11   1 0.41391 1.66156   7
   3  11   1 -1.0288 2.88715  14
  -3  11  -1 -0.5755 1.40028   5
  -3  11  -1 2.68531 1.89023   8
   4 -11   1 -1.5244 1.74518  11
   4 -11   1 0.82740 1.24867  12
  -4 -11  -1 0.75694 0.82314  13
   4  11   1 4.01240 3.48950  14
   4 -12  -1 15.1440 2.93043  12
   4 -12  -1 7.01861 2.90002  11
  -4 -12   1 11.2984 1.86786  13
   3 -12  -1 18.2759 2.48114  12
  -3 -12   1 16.7055 2.46403  11
   2 -12  -1 0.76418 1.18404  12
  -2 -12   1 2.78233 1.80970  11
   1 -12  -1 38.0972 4.67343   9
  -1 -12   1 37.2491 3.93537   9
  -1 -12   1 42.6979 4.28287  11
   1 -12  -1 41.1753 4.61810   7
   1 -12  -1 43.6543 2.71284  12
  -1  12   1 40.0720 3.64071   5
  -1  12   1 38.5281 4.80064   8
   1  12  -1 41.8892 4.27109   8
   0 -12   1 0.44468 1.69417   9
   0 -12  -1 -1.0715 1.87198   9
   0 -12  -1 -1.9339 1.88197   7
   0 -12   1 1.55618 0.89858  12
   0 -12   1 2.19043 2.06827  11
   0  12   1 1.91667 1.62630   8
   0  12  -1 0.44174 1.21450   8
   0  12  -1 1.75499 1.59571   5
   1 -12   1 5.92267 2.49969   9
  -1 -12  -1 6.38101 2.42651   9
   1 -12   1 7.33420 2.26215   7
   1 -12   1 4.23373 2.31218  11
  -1  12  -1 9.75033 2.25668   5
  -1  12  -1 5.62790 2.05394   8
   2 -12   1 1.37903 1.89869  11
   2 -12   1 -0.5644 0.92988  12
   3 -12   1 23.0964 2.35091  12
   3 -12   1 17.4396 5.07495  11
   2 -13  -1 7.40580 1.57716  12
  -2 -13   1 8.02126 2.37221  11
  -1 -13   1 13.8168 2.67225  11
   1 -13  -1 13.2719 1.79214  12
   0 -13   1 96.5093 5.85556  11
   1 -13   1 1.76311 1.02836  12
   2 -13   1 17.3581 2.00951  12
   2 -13   1 10.1102 2.65273  11
   8   0  -2 27.1699 2.56961  12
  -8   0   2 26.7174 2.18025  13
   8   0  -2 35.2931 4.79491   6
  -8   0   2 23.6785 3.85676   8
   8   0  -2 34.0644 3.55096   7
   8   0  -2 22.7909 4.19176  10
   7   0  -2 -2.1293 1.44348  10
  -7   0   2 -0.5817 0.53541  13
  -7   0   2 -1.4792 0.99951   8
   7   0  -2 -0.1965 1.05300   7
   7   0  -2 0.90296 1.05130  12
   7   0  -2 0.02650 1.39798   6
   6   0  -2 491.705 14.8695  12
   6   0  -2 524.187 18.2290   6
   6   0  -2 523.892 17.7122  10
   6   0  -2 487.599 16.2056   7
  -6   0   2 492.168 17.4185   8
  -6   0   2 487.927 14.8805  13
   5   0  -2 20.8542 2.61790   6
   5   0  -2 17.8971 4.25988   1
   5   0  -2 18.9005 2.36618   7
   5   0  -2 20.1019 1.33461   9
  -5   0   2 18.5530 1.49625  13
  -5   0   2 5.03665 5.75655   4
   5   0  -2 15.5091 2.68207  10
  -5   0   2 20.2537 7.29463   3
  -5   0   2 17.4577 2.35636   8
   5   0  -2 17.3154 1.81067  12
   5   0  -2 13.1930 5.87589   2
   4   0  -2 0.32777 2.74565   1
  -4   0   2 1.93504 2.99578   3
   4   0  -2 5.14979 3.03386   2
  -4   0   2 5.87942 0.91151  13
   4   0  -2 4.37377 1.32292   6
   4   0  -2 6.25965 0.98787   9
   4   0  -2 5.67416 0.42998  11
   4   0  -2 6.29524 1.64334   7
   4   0  -2 3.39619 1.43562  10
  -4   0   2 4.30371 3.53727   4
   4   0  -2 4.90426 0.57251  11
  -4   0   2 5.55768 1.45255   8
   4   0  -2 4.32418 3.87895   3
   4   0  -2 5.62840 1.05131  12
  -4   0   2 1.88282 2.74869   2
  -3   0   2 -1.1088 2.19301   4
   3   0  -2 2.01968 0.67196   9
  -3   0   2 3.33950 1.95364   2
   3   0  -2 0.54449 0.62199   6
   3   0  -2 0.70145 0.54889  12
   3   0  -2 2.13418 1.85250   3
   3   0  -2 1.17265 1.62832   2
   3   0  -2 0.19887 2.05159   1
  -3   0   2 1.49554 2.25618   3
  -3   0   2 0.06631 0.27062  13
   2   0  -2 14.8594 3.61832   2
  -2   0   2 14.8097 0.93002  13
  -2   0   2 26.2196 5.70527   3
   2   0  -2 19.7185 1.61146  10
   2   0  -2 16.9856 1.42622   6
  -2   0   2 18.5158 4.71380   4
   2   0  -2 17.8418 3.43048   4
   2   0  -2 15.4397 0.72749  11
  -2   0   2 18.3265 0.84438  11
   2   0  -2 14.2437 3.73955   3
  -2   0   2 17.4246 4.05454   2
   2   0  -2 17.0443 1.23796   9
  -1   0   2 9999.99 265.781   4
   1   0  -2 9601.34 259.349   1
  -1   0   2 9643.88 261.133   2
   1   0  -2 9526.20 261.243   2
   1   0  -2 9105.34 279.001   4
  -1   0   2 9625.72 262.210   3
   0   0  -2 4712.26 130.861   2
   0   0  -2 4935.98 135.809   4
   0   0   2 4718.15 133.126   1
   0   0   2 4706.50 130.573   2
   0   0   2 4798.26 134.626   4
   1   0   2 19.6340 2.78135   3
   1   0   2 21.4132 1.07095  14
  -1   0  -2 21.3932 2.58763   2
   1   0   2 20.3502 1.36025  10
   1   0   2 23.0889 3.44579   1
  -1   0  -2 20.5375 1.29839   8
   1   0   2 20.9037 0.99735  11
  -1   0  -2 21.3219 2.92055   3
  -1   0  -2 23.6314 4.41823   1
  -1   0  -2 20.9436 1.19778   5
   1   0   2 21.4339 0.94510  12
   1   0   2 20.7713 1.32868   7
  -2   0  -2 4314.12 117.544   8
   2   0   2 4406.27 118.234   6
   2   0   2 4431.21 125.990   3
  -2   0  -2 4438.40 127.056   1
   2   0   2 4446.20 127.526   1
  -2   0  -2 4329.68 125.120   3
   3   0   2 89.6522 8.93465   1
   3   0   2 94.9393 3.58955  14
  -3   0  -2 103.772 9.57952   1
   3   0   2 90.2750 4.45864   6
  -3   0  -2 100.417 4.00784   5
   3   0   2 99.4877 3.51480  12
  -3   0  -2 80.0570 7.69283   2
   3   0   2 98.2663 4.27047   7
   3   0   2 98.6002 4.62480  10
  -3   0  -2 101.022 4.00212   8
  -3   0  -2 95.6138 8.88442   3
   3   0   2 99.5780 3.30811  11
   3   0   2 98.1324 9.34741   3
   4   0   2 88.9447 5.00779  10
  -4   0  -2 93.2958 4.82732   8
   4   0   2 89.4624 4.88034   6
   4   0   2 78.7666 9.36956   1
  -4   0  -2 91.7925 4.11725   5
   4   0   2 90.9735 3.26461  11
  -4   0  -2 78.4038 10.0875   1
   4   0   2 103.029 10.7957   3
   4   0   2 85.1423 3.69723  14
   4   0   2 98.1952 4.58976   7
   4   0   2 91.0438 3.34356  12
  -4   0  -2 84.3596 9.67678   2
  -4   0  -2 92.5392 10.0473   3
   5   0   2 31.1215 3.37772   6
   5   0   2 32.9963 1.92259  12
   5   0   2 31.4034 1.65354  11
  -5   0  -2 34.2856 2.57104   5
   5   0   2 27.3264 3.37868  10
  -5   0  -2 32.1019 2.70038   8
   5   0   2 29.1637 2.25601  14
  -6   0  -2 7.39954 1.78868   8
   6   0   2 7.66319 2.57572   6
   6   0   2 4.21710 1.93217  10
   6   0   2 6.87894 1.77559   7
   6   0   2 5.64703 0.89830  11
   6   0   2 7.19239 1.13764  12
  -6   0  -2 5.63273 1.40995   5
   7   0   2 147.057 5.77135  12
   7   0   2 167.561 8.17170   7
  -7   0  -2 150.341 7.05410   8
   7   0   2 161.214 9.37375  10
   8  -1  -2 41.1747 3.05648  12
  -8  -1   2 37.4980 4.02542   8
   8  -1  -2 36.6698 4.82731  10
   8  -1  -2 46.2244 4.23358   7
   8  -1  -2 34.2456 4.84164   6
   8   1  -2 45.3253 5.40341  10
  -8   1   2 28.9408 5.50196   8
  -8   1   2 35.9627 2.44190  13
   8   1  -2 46.6371 5.45106   6
  -7  -1   2 40.0889 2.47161  13
   7  -1  -2 47.1697 4.89517  10
   7  -1  -2 50.5381 4.87535   6
  -7  -1   2 43.1378 3.98214   8
   7  -1  -2 45.2884 3.86567   7
   7  -1  -2 48.3976 3.05240  12
   7   1  -2 48.2610 2.83966  12
   7   1  -2 48.8383 4.81027   6
   7   1  -2 50.1570 4.73740  10
  -7   1   2 44.7268 4.34610   8
  -7   1   2 44.1170 3.15735  13
   7   1  -2 44.5620 3.03980   7
  -6  -1   2 49.5902 2.68097  13
   6  -1  -2 50.4127 4.67286  10
   6  -1  -2 55.4479 3.19208  12
  -6  -1   2 51.8101 4.02123   8
   6  -1  -2 48.4790 1.87608  11
   6  -1  -2 53.1157 4.00977   7
   6  -1  -2 48.7321 4.42773   6
   6   1  -2 47.1998 2.92860   7
  -6   1   2 53.1436 2.79934  13
   6   1  -2 69.4483 4.96735  10
   6   1  -2 55.3060 4.65620   6
  -6   1   2 52.7386 4.31139   8
   6   1  -2 59.1212 2.79139  12
   5  -1  -2 134.237 4.51147  11
   5  -1  -2 133.564 5.22735  12
   5  -1  -2 147.422 6.59127   7
  -5  -1   2 144.704 5.02376  13
   5  -1  -2 116.659 12.7113   1
   5  -1  -2 141.852 6.92796   6
   5  -1  -2 141.849 6.95372  10
   5  -1  -2 145.269 5.24648   9
  -5  -1   2 138.411 6.47852   8
  -5  -1   2 141.710 15.3946   3
   5   1  -2 141.182 7.85105   1
   5   1  -2 151.659 6.89877  10
   5   1  -2 125.116 5.66196   7
  -5   1   2 152.253 16.4430   3
   5   1  -2 122.359 13.5295   2
  -5   1   2 141.964 5.12082  13
  -5   1   2 147.383 6.89704   8
   5   1  -2 138.663 6.90125   6
  -5   1   2 148.717 16.7019   4
   4  -1  -2 42.9492 3.29980  10
  -4  -1   2 26.3937 6.64115   2
   4  -1  -2 30.5065 8.52290   3
  -4  -1   2 39.8184 9.13444   3
   4  -1  -2 35.4942 2.17117  12
  -4  -1   2 29.2856 1.92064  13
   4  -1  -2 35.2569 2.79593   6
   4  -1  -2 26.1992 6.57737   2
   4  -1  -2 34.7094 7.37525   1
  -4   1   2 31.3362 2.69099   8
   4   1  -2 33.2846 7.89957   2
   4   1  -2 31.9412 1.83369  12
   4   1  -2 24.2451 2.99951   1
  -4   1   2 24.3240 6.66755   4
   4   1  -2 37.4553 3.00282  10
  -4   1   2 22.2955 5.94955   2
  -4   1   2 24.7596 7.38225   3
  -4   1   2 33.0963 1.81242  13
   4   1  -2 28.9493 2.06057   7
   4   1  -2 31.9142 2.75162   6
   3  -1  -2 59.7926 7.09605   4
   3  -1  -2 61.6623 3.63485   7
   3  -1  -2 60.2613 7.31000   4
   3  -1  -2 56.2966 7.73686   2
  -3  -1   2 75.5657 7.76156   2
  -3  -1   2 61.8975 7.95729   3
   3  -1  -2 63.7846 3.44819   6
   3  -1  -2 58.6635 3.39364  10
   3  -1  -2 64.8264 3.06580  12
   3  -1  -2 66.9415 3.02124   9
  -3  -1   2 69.7447 2.57116  13
  -3  -1   2 71.8234 7.46186   4
   3  -1  -2 51.9461 7.50906   1
   3  -1  -2 56.6167 8.10540   3
   3   1  -2 63.6786 3.54798   6
   3   1  -2 67.2590 2.35937   9
   3   1  -2 69.2337 3.00316   7
  -3   1   2 67.1493 3.59550   8
   3   1  -2 67.8327 3.90941  10
   3   1  -2 73.1113 7.88865   2
   3   1  -2 66.2180 2.58586  12
  -3   1   2 71.0766 8.77578   3
  -3   1   2 66.6774 7.87465   2
  -2  -1   2 91.4668 8.30439   3
   2  -1  -2 87.2007 3.17826  12
  -2  -1   2 99.5891 8.22437   4
   2  -1  -2 84.6750 3.67840   6
  -2  -1   2 88.4041 2.99735  13
   2  -1  -2 99.0581 9.09632   4
   2  -1  -2 84.2174 7.87437   2
  -2  -1   2 91.1260 2.62382  11
   2  -1  -2 87.3756 3.51106   9
   2  -1  -2 91.4947 3.73889  10
   2  -1  -2 84.3345 8.49612   3
  -2  -1   2 87.7065 7.46723   2
   2   1  -2 92.4363 3.52418  10
   2   1  -2 86.9569 3.43874   5
  -2   1   2 93.5901 3.11998  13
  -2   1   2 98.7292 9.67938   4
   2   1  -2 87.3541 2.57730  11
  -2   1   2 80.3827 8.21375   3
   2   1  -2 90.2646 3.07916   9
  -2   1   2 80.5700 7.65573   2
   2   1  -2 86.1662 7.63118   2
   2   1  -2 101.330 7.05967   4
   2   1  -2 85.5558 3.69117   6
   1  -1  -2 3508.35 104.150   3
  -1  -1   2 3612.00 100.019   1
  -1  -1   2 3583.07 103.178   2
   1  -1  -2 3551.74 103.568   2
  -1  -1   2 3698.31 106.617   4
  -1   1   2 3583.70 103.489   2
  -1   1   2 3602.30 104.514   3
  -1   1   2 3719.56 108.702   4
   1   1  -2 3737.91 105.239   4
   1   1  -2 3622.98 99.7179   1
   1   1  -2 3635.57 103.829   2
   0  -1  -2 3177.07 88.2833   2
   0  -1   2 3396.10 95.0597   4
   0  -1  -2 3147.85 93.4649   4
   0  -1   2 3145.94 90.8630   1
   0  -1   2 3215.06 90.4255   2
   0  -1  -2 3165.09 92.4057   1
   0  -1   2 3188.51 91.2010   3
   0   1  -2 3180.32 90.3410   2
   0   1   2 3122.80 87.9478   2
   0   1  -2 3223.93 93.8419   4
   0   1   2 3159.87 88.1444   3
   0   1  -2 3201.16 90.7059   1
   0   1   2 3155.05 91.4238   4
  -1  -1  -2 761.039 26.6825   1
   1  -1   2 659.862 26.5773   4
   1  -1   2 761.553 26.2686   4
  -1  -1  -2 716.166 19.7323   5
   1  -1   2 754.077 27.4897   3
   1  -1   2 713.159 20.2551  10
   1  -1   2 701.526 19.5291  12
   1  -1   2 713.068 19.6235  11
   1  -1   2 720.506 20.2550   7
   1  -1   2 701.923 19.5596  14
   1  -1   2 704.538 26.6772   1
  -1  -1  -2 712.730 19.3756   8
  -1   1  -2 803.718 27.8962   4
   1   1   2 712.620 20.2384  10
   1   1   2 726.816 19.6500  11
  -1   1  -2 689.833 25.9440   2
  -1   1  -2 769.119 27.3555   1
   1   1   2 745.351 19.8553  14
   1   1   2 718.044 20.2511   7
   1   1   2 725.890 27.3885   1
  -1   1  -2 693.265 20.1573   8
   1   1   2 725.760 19.4215  12
  -1   1  -2 678.755 26.7537   3
   1   1   2 635.170 19.6436   8
  -1   1  -2 725.717 20.1764   5
  -2  -1  -2 476.686 20.8933   1
   2  -1   2 487.704 22.2981   1
  -2  -1  -2 480.600 17.3530   2
   2  -1   2 466.728 13.4411  12
   2  -1   2 484.803 14.4626   7
  -2  -1  -2 481.782 14.4907   8
   2  -1   2 474.249 13.1601  13
   2  -1   2 472.342 14.5356  10
   2  -1   2 452.549 21.8390   3
  -2  -1  -2 531.484 18.3584   3
   2  -1   2 475.543 13.5207  11
  -2  -1  -2 474.893 13.6586   5
   2  -1   2 476.939 13.4032  14
  -2   1  -2 481.536 14.2227   8
  -2   1  -2 476.251 21.7888   3
  -2   1  -2 520.643 21.3308   4
   2   1   2 483.682 21.7059   1
   2   1   2 500.898 13.8579  14
  -2   1  -2 473.640 14.1914   5
   2   1   2 473.365 18.0685   3
   2   1   2 540.978 14.3134   6
   2   1   2 440.256 15.5450  10
   2   1   2 471.478 13.6051   8
   2   1   2 473.196 13.2344  12
   2   1   2 491.696 14.3039   7
  -2   1  -2 444.310 22.1736   4
  -2   1  -2 525.775 22.9630   1
   2   1   2 471.395 13.4469  11
   3  -1   2 436.605 12.6378  14
   3  -1   2 463.817 12.7538  11
   3  -1   2 456.015 14.0840   7
   3  -1   2 433.395 12.7422  12
  -3  -1  -2 435.744 21.0808   1
   3  -1   2 428.669 23.0522   3
   3  -1   2 441.624 23.3947   1
  -3  -1  -2 447.712 13.0665   5
   3  -1   2 460.163 14.4312  10
  -3  -1  -2 462.278 20.8300   2
   3  -1   2 429.815 14.1698   6
  -3  -1  -2 444.252 12.9927   8
  -3  -1  -2 467.409 20.6079   3
  -3   1  -2 457.880 13.7175   5
  -3   1  -2 430.743 13.5806   8
   3   1   2 437.437 14.0377  10
   3   1   2 447.941 21.9493   1
   3   1   2 445.454 12.4014  12
  -3   1  -2 472.271 23.0504   2
  -3   1  -2 409.980 23.4897   4
   3   1   2 436.550 13.8021   6
   3   1   2 453.389 13.6622   7
   3   1   2 427.173 20.0710   3
   3   1   2 450.506 12.6012  11
  -3   1  -2 453.494 23.1978   3
   4  -1   2 40.8888 3.06421   7
  -4  -1  -2 40.1822 2.41350   8
  -4  -1  -2 36.2023 2.20629   5
   4  -1   2 35.5950 7.90306   1
  -4  -1  -2 29.1097 6.66236   1
   4  -1   2 41.1655 9.16420   3
   4  -1   2 38.6135 1.89035  11
   4  -1   2 35.6841 1.99105  12
   4  -1   2 32.1679 1.89766  14
  -4  -1  -2 34.3287 6.20552   2
   4  -1   2 38.2125 3.38918  10
  -4  -1  -2 38.9185 7.60011   3
  -4   1  -2 47.1589 7.59812   3
   4   1   2 38.4208 2.45998  11
   4   1   2 32.0370 2.56594  14
  -4   1  -2 41.1851 2.78466   5
   4   1   2 36.3988 3.00808  10
   4   1   2 31.1649 6.40321   1
   4   1   2 43.2270 6.80215   3
   4   1   2 36.0523 1.69575  12
   4   1   2 36.9424 2.53292   7
  -4   1  -2 35.2139 7.17867   2
   5  -1   2 51.4070 2.41398  11
   5  -1   2 54.2262 2.71451  12
  -5  -1  -2 51.6478 2.67882   9
   5  -1   2 54.2565 2.61365  14
   5  -1   2 50.0959 4.31520   6
   5  -1   2 50.9943 3.84862   7
  -5  -1  -2 51.1343 3.13465   8
   5  -1   2 59.5534 4.75200  10
  -5  -1  -2 54.5744 3.03693   5
   5   1   2 56.8997 4.28674  10
   5   1   2 52.0841 3.40067   7
   5   1   2 53.6606 2.29130  12
   5   1   2 52.5254 2.27262  11
  -5   1  -2 48.3442 3.60591   8
  -5   1  -2 51.0652 3.51768   5
   5   1   2 51.0942 3.15522  14
   5   1   2 51.4831 4.05783   6
   6  -1   2 4.89295 2.47026   6
  -6  -1  -2 8.28362 1.70917   8
   6  -1   2 8.07569 1.39159  12
  -6  -1  -2 9.95643 1.69895   5
   6  -1   2 7.35932 2.00263   7
   6  -1   2 7.87705 2.55037  10
   6  -1   2 7.63724 1.07865  11
   6   1   2 10.6274 1.96761   7
   6   1   2 8.29275 1.03875  11
   6   1   2 9.18876 1.97840  14
   6   1   2 10.0791 2.67898   6
   6   1   2 8.61900 2.31711  10
   6   1   2 9.49630 1.14587  12
  -6   1  -2 8.52739 1.80508   5
   7  -1   2 109.400 7.57902  10
   7  -1   2 108.836 6.64256   7
   7  -1   2 98.0630 7.54561   6
   7  -1   2 95.5212 4.52125  12
  -7   1  -2 97.8894 5.40292   5
   7   1   2 107.536 5.97846   7
   7   1   2 98.8020 7.24391  10
  -7   1  -2 104.921 5.88393   8
   7   1   2 102.470 7.42220   6
   9  -2  -2 2.57067 1.48002  12
   8  -2  -2 3.57320 1.60578  12
   8  -2  -2 6.72394 2.76917   6
   8  -2  -2 4.31476 2.43067  10
  -8  -2   2 4.13702 1.82566   8
   8  -2  -2 3.46486 2.02478   7
   8   2  -2 8.11135 2.73511   6
  -8   2   2 5.54605 2.21401   8
   8   2  -2 5.81435 2.94058  10
  -8   2   2 4.78333 1.18830  13
   7  -2  -2 28.3819 3.39647   7
   7  -2  -2 38.3079 4.38612   6
  -7  -2   2 30.6704 3.49444   8
   7  -2  -2 31.6131 2.82412  12
  -7  -2   2 29.3434 2.04696  13
   7  -2  -2 26.7060 4.13170  10
   7   2  -2 27.9964 3.86722   6
   7   2  -2 28.5382 2.00178  12
   7   2  -2 34.4016 4.41153  10
  -7   2   2 31.8122 3.82022   8
  -7   2   2 28.7472 2.19656  13
   6  -2  -2 0.45005 1.57537  10
   6  -2  -2 0.61293 0.62686  11
   6  -2  -2 0.44539 0.96824   9
  -6  -2   2 2.15247 1.24004   8
  -6  -2   2 -0.8861 0.45385  13
   6  -2  -2 0.90239 1.32121   6
   6  -2  -2 -1.0168 1.49116   7
  -6   2   2 0.27354 0.64740  13
   6   2  -2 1.30070 1.67438  10
   6   2  -2 1.37068 1.42377   6
  -6   2   2 0.80059 1.31729   8
  -5  -2   2 30.7594 1.89224  13
   5  -2  -2 32.6517 2.55639  12
   5  -2  -2 33.5762 3.73915  10
   5  -2  -2 26.5927 3.47306   7
   5  -2  -2 33.5280 3.25332   6
  -5  -2   2 32.3568 2.82364   8
   5  -2  -2 34.0975 2.32354  11
   5   2  -2 33.1776 1.74151   7
   5   2  -2 32.8982 1.90677  12
  -5   2   2 30.2918 2.09555  13
   5   2  -2 35.2677 3.35054   6
  -5   2   2 33.2732 3.25706   8
   5   2  -2 40.9868 3.64521  10
   4  -2  -2 1.62972 1.00529  12
  -4  -2   2 7.17078 3.41533   2
   4  -2  -2 1.59524 1.19851   9
  -4  -2   2 1.93069 0.57025  13
   4  -2  -2 -0.1018 2.11944   4
   4  -2  -2 0.57333 1.29344  10
   4  -2  -2 0.41309 1.56534   7
  -4  -2   2 5.01834 3.18639   4
   4  -2  -2 0.86633 3.36073   1
   4  -2  -2 0.85755 2.51595   4
   4  -2  -2 0.19087 2.91852   3
   4  -2  -2 1.03915 0.92204   6
  -4  -2   2 4.32565 2.53362   3
   4   2  -2 2.09566 0.48790   7
   4   2  -2 -1.2384 2.16505   2
  -4   2   2 1.52821 0.65958  13
   4   2  -2 0.65524 0.92947   6
   4   2  -2 0.51986 1.10268  10
  -4   2   2 6.49783 3.25679   4
  -4   2   2 0.93870 0.92048   8
   4   2  -2 1.33303 0.69132  12
   3  -2  -2 28.2851 6.47813   4
   3  -2  -2 13.3893 7.94059   4
   3  -2  -2 25.9698 2.37924  10
   3  -2  -2 25.1034 2.77607   7
  -3  -2   2 27.6688 5.46816   4
   3  -2  -2 25.6278 7.36565   1
   3  -2  -2 21.6459 1.90016  12
   3  -2  -2 26.6162 2.14610   9
  -3  -2   2 26.4128 6.29222   3
   3  -2  -2 29.4687 7.19908   3
  -3  -2   2 23.6639 1.37260  13
  -3  -2   2 20.0956 5.05696   2
  -3   2   2 21.9341 0.91996  14
  -3   2   2 21.7206 2.09120   8
  -3   2   2 18.0390 6.25267   4
   3   2  -2 24.0389 2.12635  10
  -3   2   2 12.7429 4.53669   3
   3   2  -2 26.5485 5.99017   2
   3   2  -2 20.4875 2.01976   6
  -3   2   2 28.1272 6.14025   2
  -3   2   2 22.5226 1.41289  13
   2  -2  -2 437.322 13.1818   9
   2  -2  -2 432.045 12.5412  12
  -2  -2   2 441.305 12.3427  13
   2  -2  -2 442.977 13.1973  10
   2  -2  -2 436.186 13.2245   6
  -2  -2   2 480.332 21.1514   4
   2  -2  -2 439.475 24.1971   4
  -2  -2   2 438.601 19.6465   2
   2  -2  -2 417.333 22.0931   3
   2  -2  -2 427.449 23.8136   4
   2  -2  -2 451.070 22.9938   1
  -2  -2   2 443.573 11.8753  11
  -2   2   2 417.408 21.0534   2
  -2   2   2 434.646 22.3919   3
   2   2  -2 423.958 12.1741   9
  -2   2   2 449.882 13.5805   8
   2   2  -2 449.285 20.7733   2
   2   2  -2 437.419 12.7031  10
  -2   2   2 431.957 12.4571  13
   2   2  -2 427.796 12.6709   5
  -2   2   2 459.107 25.6503   4
   2   2  -2 419.510 13.0598   6
  -2   2   2 429.977 12.0711  14
   1  -2  -2 41.9050 2.18649   9
  -1  -2   2 34.9827 3.09442   1
   1  -2  -2 33.2460 1.67038   6
  -1  -2   2 30.9797 4.00535   2
  -1  -2   2 32.5553 1.32460  11
  -1  -2   2 38.6151 5.45795   4
   1  -2  -2 36.3986 4.65623   3
  -1  -2   2 35.0628 1.28009  12
  -1  -2   2 34.4196 1.37476   7
   1  -2  -2 35.9673 5.74238   4
   1   2  -2 33.3042 1.63918   5
   1   2  -2 33.8936 1.37816   7
  -1   2   2 34.5479 1.92902   8
  -1   2   2 34.8520 1.51567  13
   1   2  -2 35.4256 5.54866   4
   1   2  -2 33.3854 1.79704   6
   1   2  -2 36.7664 4.43375   2
   1   2  -2 34.0647 1.85230   8
  -1   2   2 32.2429 1.45933  14
  -1   2   2 33.9943 5.52891   4
   1   2  -2 35.5866 3.87902   1
  -1   2   2 37.9750 4.73433   2
  -1   2   2 34.7395 1.64699  11
  -1   2   2 34.5870 4.48578   3
   0  -2   2 83.7572 8.43889   4
   0  -2  -2 111.099 5.93281   3
   0  -2   2 89.4381 2.90283  12
   0  -2  -2 95.2635 2.82432   6
   0  -2   2 73.7343 6.16228   1
   0  -2   2 81.4995 3.25038   7
   0  -2  -2 99.1981 3.31082   5
   0  -2   2 100.726 7.78052   3
   0  -2   2 99.5316 7.15033   2
   0   2  -2 78.3140 3.23846   7
   0   2   2 102.254 5.66826   3
   0   2   2 96.4997 5.53642   2
   0   2  -2 92.6257 7.20544   2
   0   2  -2 94.5690 3.57786   8
   0   2  -2 86.9513 7.56222   3
   0   2   2 91.1862 3.11950   8
   0   2   2 111.736 7.26025   4
   0   2   2 100.399 2.94930  13
   0   2  -2 89.6203 3.36634   5
   1  -2   2 138.692 10.0514   1
   1  -2   2 135.975 4.92069   7
   1  -2   2 128.029 10.5623   3
   1  -2   2 135.157 4.20821  12
   1  -2   2 138.401 4.42273  11
   1  -2   2 120.328 10.6307   4
  -1  -2  -2 138.263 3.95487  13
  -1  -2  -2 141.603 4.22815   6
  -1  -2  -2 137.652 4.90474   9
   1  -2   2 114.230 10.7772   4
   1  -2   2 136.245 4.76844  10
  -1  -2  -2 141.674 4.26199   5
  -1  -2  -2 142.395 9.84109   1
   1   2   2 144.066 4.41006  11
   1   2   2 135.149 4.12566   5
  -1   2  -2 136.412 10.1044   1
  -1   2  -2 135.865 10.7171   4
  -1   2  -2 134.028 9.89880   2
  -1   2  -2 142.508 10.7362   3
  -1   2  -2 134.117 4.85789   5
   1   2   2 140.457 4.63575  14
  -1   2  -2 125.695 4.91888   8
   1   2   2 138.720 4.93994   7
   2  -2   2 6.19875 3.47802   3
   2  -2   2 6.47977 1.23297  10
  -2  -2  -2 10.7302 3.37776   1
   2  -2   2 4.08101 2.71511   1
   2  -2   2 5.78342 2.60839   4
   2  -2   2 6.49938 1.30628   7
   2  -2   2 5.78553 0.79252  12
   2  -2   2 4.27856 0.56422  14
  -2  -2  -2 8.11279 1.03940   9
  -2  -2  -2 6.42422 0.64230   5
   2  -2   2 6.92620 1.08866  11
   2  -2   2 6.16173 2.60529   4
  -2   2  -2 8.05927 3.65988   1
   2   2   2 8.31817 1.23869  10
   2   2   2 6.25111 0.50035  12
  -2   2  -2 4.50572 3.42443   4
   2   2   2 5.68072 0.66857  11
   2   2   2 6.36446 1.05462   7
  -2   2  -2 7.00181 1.16655   5
   2   2   2 8.20253 1.02708   6
   2   2   2 5.71015 2.39487   1
  -2   2  -2 4.91410 3.84148   4
  -2   2  -2 2.99295 2.66976   3
   3  -2   2 87.7238 3.59091  11
   3  -2   2 88.5980 4.58730   7
   3  -2   2 92.6790 4.67588  10
   3  -2   2 87.5983 3.07551  14
   3  -2   2 93.6146 10.9296   3
  -3  -2  -2 111.164 8.07262   3
  -3  -2  -2 89.6136 6.05756   2
   3  -2   2 92.2780 4.89561   6
   3  -2   2 83.5423 9.98645   1
  -3  -2  -2 92.0746 8.36468   1
  -3  -2  -2 98.0991 3.40208   5
  -3  -2  -2 102.596 3.86010   9
  -3  -2  -2 100.858 3.30059   8
   3  -2   2 87.5760 3.48827  12
  -3   2  -2 72.5972 10.0264   1
  -3   2  -2 98.8387 4.48374   8
  -3   2  -2 94.4904 4.35965   5
   3   2   2 94.8067 3.32077  11
   3   2   2 94.7801 2.97179  12
  -3   2  -2 89.2872 10.5164   4
  -3   2  -2 81.5921 10.7815   4
   3   2   2 96.5782 4.10901   7
   3   2   2 98.7638 4.48927  10
   3   2   2 105.836 9.69488   1
   3   2   2 100.965 4.07621  14
  -3   2  -2 80.0633 9.66587   3
   4  -2   2 13.3044 1.36434  11
  -4  -2  -2 12.6666 1.19718   5
   4  -2   2 11.8315 2.33342   6
   4  -2   2 16.3728 1.51703  12
   4  -2   2 14.5601 5.86041   3
   4  -2   2 12.9689 1.08497  14
  -4  -2  -2 14.4479 3.69786   2
   4  -2   2 9.34426 4.80537   1
  -4  -2  -2 8.54213 4.10708   1
   4  -2   2 13.6311 2.48429   7
  -4  -2  -2 20.0731 5.22596   3
  -4  -2  -2 15.5545 1.37362   9
   4   2   2 15.0770 2.05133  10
   4   2   2 15.7167 1.63287   7
   4   2   2 9.16060 4.16216   1
   4   2   2 13.5273 1.08193  11
   4   2   2 15.8455 1.93380  14
  -4   2  -2 20.4010 2.45053   5
  -4   2  -2 14.7656 2.23278   8
  -4   2  -2 7.72639 5.14514   4
  -4   2  -2 15.4323 7.00974   3
   4   2   2 13.6506 0.87062  12
   5  -2   2 0.33018 0.56846  11
   5  -2   2 -1.0008 0.69604  12
   5  -2   2 1.56657 1.70242   6
   5  -2   2 -0.1969 1.38388  10
   5  -2   2 -1.9340 1.06087   7
   5   2   2 -0.3270 0.98647  10
   5   2   2 -0.5708 0.52568   7
   5   2   2 -1.7082 1.02128   6
  -5   2  -2 0.25430 1.05507   5
   5   2   2 -1.0226 1.04689  14
   5   2   2 0.03646 0.29727  12
  -5   2  -2 3.49136 1.65108   8
   6  -2   2 14.9325 1.83569  12
   6  -2   2 14.4145 1.48365  11
  -6  -2  -2 11.4093 1.65596   8
  -6  -2  -2 15.7587 1.55538   5
   6  -2   2 13.9520 3.34742   6
   6  -2   2 18.7039 3.61624  10
   6  -2   2 14.2417 2.94964   7
   6   2   2 13.5475 2.84762  10
  -6   2  -2 16.4992 2.87760   8
   6   2   2 12.7499 1.07707  12
   6   2   2 17.8571 3.18108   6
   6   2   2 15.2639 2.55658  14
   6   2   2 14.3557 2.18625   7
  -6   2  -2 13.1352 2.30911   5
   7  -2   2 1.86471 1.09297  12
   7  -2   2 0.25764 1.56787   7
   7  -2   2 3.25466 2.17638  10
   7  -2   2 5.36768 2.45452   6
   7   2   2 -1.4880 1.24592  10
   7   2   2 1.66012 1.34730   7
   7   2   2 1.38267 2.11629   6
  -7   2  -2 1.70833 1.47880   5
   8  -2   2 0.34867 1.19825  12
   8  -3  -2 3.11272 1.57129  12
   8  -3  -2 2.87240 2.33566   6
   8  -3  -2 2.76956 1.83873   7
  -8  -3   2 3.15283 1.64482   8
   8  -3  -2 2.44491 2.38971  10
   8   3  -2 0.73882 2.11790  10
   8   3  -2 1.98554 1.94124   6
  -8   3   2 2.49691 1.07178  13
  -8   3   2 -1.3590 1.48272   8
  -7  -3   2 0.40251 1.18665   8
   7  -3  -2 0.86517 0.79836  11
   7  -3  -2 -1.9756 1.56079  10
  -7  -3   2 0.72135 0.71909  13
   7  -3  -2 0.09392 1.71268   6
   7  -3  -2 -0.1613 1.58875   7
   7  -3  -2 -0.8186 1.18697  12
  -7   3   2 0.65323 0.87514  13
  -7   3   2 2.58276 1.59205   8
   7   3  -2 4.02463 2.18402  10
   7   3  -2 2.09082 1.62601   6
   6  -3  -2 3.86585 1.57489  12
   6  -3  -2 6.59704 2.33633  10
   6  -3  -2 4.91378 1.26995  11
   6  -3  -2 1.52621 1.74396   7
  -6  -3   2 5.62386 0.98811  13
   6  -3  -2 4.96855 1.52593   9
  -6  -3   2 3.03850 1.38180   8
   6  -3  -2 1.37352 1.45501   6
   6   3  -2 4.43460 2.03833  10
   6   3  -2 4.46986 1.84634   6
  -6   3   2 6.14846 1.34300  13
   6   3  -2 2.68897 0.71515  12
  -6   3   2 5.08743 2.00901   8
   5  -3  -2 33.2773 2.78943  12
   5  -3  -2 32.0472 3.26234   9
   5  -3  -2 37.6574 4.04924  10
  -5  -3   2 37.1376 2.08677  13
   5  -3  -2 36.1589 3.82054   6
   5   3  -2 31.5898 3.30082  10
  -5   3   2 42.5902 3.72985   8
   5   3  -2 36.4807 3.40867   6
  -5   3   2 39.6201 2.40440  13
   5   3  -2 35.6365 1.73561  12
   4  -3  -2 -3.1772 3.09147   3
   4  -3  -2 1.41066 1.05584  12
   4  -3  -2 1.49566 0.99166   6
  -4  -3   2 0.51163 3.04863   3
   4  -3  -2 0.53247 1.37744  10
  -4  -3   2 2.42644 2.60411   2
   4  -3  -2 1.17903 1.45008   9
  -4  -3   2 2.04966 3.21740   4
   4  -3  -2 2.53705 4.34897   1
  -4  -3   2 1.52143 0.56492  13
   4  -3  -2 1.82904 2.93067   4
   4  -3  -2 1.95773 1.81972   7
   4  -3  -2 4.02394 3.97034   4
  -4   3   2 0.90063 0.63906  13
  -4   3   2 1.58057 1.22798   8
   4   3  -2 4.68335 1.37433   6
  -4   3   2 5.57931 3.52806   3
   4   3  -2 -1.0302 1.86726   2
  -4   3   2 2.78150 4.16382   4
   3  -3  -2 31.3876 2.02314  12
   3  -3  -2 32.4954 7.55523   3
  -3  -3   2 30.9635 5.97685   4
   3  -3  -2 28.7452 3.33662   7
   3  -3  -2 30.6274 2.40461   6
  -3  -3   2 20.0617 5.28980   2
   3  -3  -2 30.5721 2.80897  10
   3  -3  -2 27.3389 8.33953   4
   3  -3  -2 44.4141 10.3850   4
  -3  -3   2 31.0803 1.85268  13
   3  -3  -2 30.2221 7.67248   1
   3  -3  -2 31.2066 2.60733   9
  -3   3   2 33.6679 2.71787   8
   3   3  -2 33.6059 1.93608   5
  -3   3   2 31.5046 7.93167   3
  -3   3   2 34.5803 9.63187   4
   3   3  -2 33.0050 2.28154  10
  -3   3   2 33.0991 1.83659  13
  -3   3   2 31.6209 1.26557  14
   3   3  -2 34.8692 7.15424   2
   3   3  -2 31.4889 1.42196   9
   3   3  -2 31.7604 2.36727   6
  -3   3   2 33.1812 7.14761   2
   2  -3  -2 62.5195 3.14521   6
  -2  -3   2 69.2966 8.00052   4
   2  -3  -2 60.9025 10.1503   4
  -2  -3   2 68.4028 6.83564   2
   2  -3  -2 63.0872 9.60835   1
   2  -3  -2 50.9310 7.42156   3
  -2  -3   2 75.1889 2.31343  11
   2  -3  -2 51.4880 8.72450   4
   2  -3  -2 62.8784 2.80187  12
  -2  -3   2 72.7415 3.98992   1
   2  -3  -2 72.3737 3.48437  10
   2   3  -2 64.7109 7.65542   2
  -2   3   2 63.6084 3.52374   8
   2   3  -2 75.2639 3.26820   6
  -2   3   2 62.9545 2.41356  14
   2   3  -2 73.1757 2.77459   5
  -2   3   2 50.1247 7.49349   3
  -2   3   2 56.8687 7.11360   2
  -2   3   2 65.0283 2.68856  13
   2   3  -2 77.7399 2.88523  10
  -2   3   2 70.8494 10.4683   4
  -1  -3   2 7.28636 0.55794  12
   1  -3  -2 7.53774 1.23358   9
  -1  -3   2 7.48443 0.72822   7
   1  -3  -2 10.6181 1.03600  12
  -1  -3   2 5.96555 2.09240   1
  -1  -3   2 11.7343 3.16288   2
  -1  -3   2 6.88365 3.65900   4
   1  -3  -2 5.37325 2.27783   3
  -1  -3   2 4.38453 2.70254   3
  -1  -3   2 7.37889 0.83873  11
   1  -3  -2 6.85344 0.85436   6
   1  -3  -2 12.2508 4.20035   4
   1   3  -2 3.87434 2.06943   2
  -1   3   2 8.49587 0.91422  14
   1   3  -2 6.90732 0.97434   8
  -1   3   2 5.62664 3.15462   3
   1   3  -2 9.98997 4.23259   4
  -1   3   2 8.58750 0.84329  13
   1   3  -2 4.90339 2.77047   1
   1   3  -2 6.44957 0.80887   5
  -1   3   2 11.1918 4.26913   4
   1   3  -2 7.15678 0.99478   6
  -1   3   2 3.80098 2.03469   2
   0  -3   2 21.5504 4.73279   1
   0  -3  -2 28.2901 7.66895   4
   0  -3   2 28.0724 1.25848  12
   0  -3  -2 26.0039 3.52989   3
   0  -3   2 30.4776 5.85592   4
   0  -3   2 27.9031 1.54003  11
   0  -3   2 27.8231 1.64187   7
   0  -3  -2 30.6953 2.04304   9
   0   3   2 28.1399 1.34390  13
   0   3  -2 28.6855 1.91024   8
   0   3  -2 38.7625 5.89657   1
   0   3   2 27.4951 1.46513   8
   0   3  -2 35.8778 6.68677   4
   0   3   2 28.0459 1.64866  14
   0   3   2 28.3071 3.48166   3
   0   3  -2 28.1371 1.72733   5
   0   3   2 30.2226 1.65026  11
   0   3  -2 28.6080 5.84235   2
   0   3  -2 26.0375 6.10386   3
  -1  -3  -2 29.6159 2.00410   9
   1  -3   2 27.7149 7.23309   4
   1  -3   2 31.7778 2.07163  11
   1  -3   2 30.7507 2.31947   7
   1  -3   2 33.0011 7.49968   3
  -1  -3  -2 26.2960 1.29761   5
   1  -3   2 21.9301 5.44087   1
   1  -3   2 28.8885 1.73650  10
  -1  -3  -2 29.6693 5.67195   1
   1  -3   2 25.2619 7.44750   4
   1   3   2 28.5855 1.22568   5
  -1   3  -2 39.3811 6.18290   3
  -1   3  -2 25.1232 5.72305   2
  -1   3  -2 26.8797 2.48537   8
  -1   3  -2 33.9607 6.79671   4
  -1   3  -2 27.0387 2.12737   5
   1   3   2 30.2109 2.04279  14
   1   3   2 29.8600 1.60568  11
   2  -3   2 1.03162 0.78763   7
   2  -3   2 6.89326 3.68163   3
   2  -3   2 1.12940 0.58488  12
  -2  -3  -2 1.49159 1.82435   1
  -2  -3  -2 1.03458 0.68455   9
   2  -3   2 -2.9125 2.21647   4
   2  -3   2 2.28104 0.88954  10
   2  -3   2 0.79604 0.67704  11
   2  -3   2 1.42875 3.14690   4
   2  -3   2 2.46570 2.64563   1
  -2   3  -2 2.38748 0.96599   5
   2   3   2 1.73981 0.57290   6
  -2   3  -2 2.37052 0.96576   8
   2   3   2 1.50720 0.51983  11
  -2   3  -2 -1.4708 2.13461   3
  -2   3  -2 -2.3283 2.23572   4
  -2   3  -2 3.31147 3.66103   1
   2   3   2 1.93705 0.86164  14
   2   3   2 1.13645 0.63601  10
   3  -3   2 13.7864 5.82133   1
  -3  -3  -2 22.9341 5.30108   1
  -3  -3  -2 17.4419 1.46266   9
   3  -3   2 17.5921 2.15582  10
  -3  -3  -2 22.6211 3.98329   3
   3  -3   2 16.8428 1.50744  12
   3  -3   2 15.4543 2.22594   7
   3  -3   2 21.5683 2.53857   6
   3  -3   2 16.5811 1.63393  11
   3  -3   2 13.9870 5.37920   3
   3  -3   2 15.5806 0.91403  14
  -3  -3  -2 15.5142 0.79570  13
  -3   3  -2 22.6347 7.96454   4
   3   3   2 17.7607 1.78278  10
  -3   3  -2 14.9405 6.33740   4
  -3   3  -2 18.0723 6.09568   3
  -3   3  -2 22.7884 2.22559   5
   3   3   2 15.3261 1.81088  14
   3   3   2 18.2729 1.66572   7
   3   3   2 16.2610 1.20251  11
  -3   3  -2 23.0693 2.36810   8
   3   3   2 16.3372 1.56872   6
   4  -3   2 0.58686 0.83615  12
   4  -3   2 1.24761 1.14979   7
   4  -3   2 0.76727 1.36975  10
  -4  -3  -2 1.83161 0.45189   5
   4  -3   2 0.58742 0.75066  11
   4   3   2 1.14828 0.94849   6
  -4   3  -2 1.05549 1.13199   5
   4   3   2 2.05606 0.36351  12
   4   3   2 0.41140 0.64357   7
   4   3   2 1.13005 0.99480  10
   4   3   2 2.69355 1.29147  14
  -4   3  -2 1.74613 1.39906   8
   4   3   2 2.49885 0.62913  11
   5  -3   2 0.18014 1.77673   6
   5  -3   2 1.65663 0.91084  12
   5  -3   2 2.63913 0.92877  11
   5  -3   2 2.01151 1.43456   7
  -5  -3  -2 1.13196 0.52684   5
  -5  -3  -2 3.50520 0.79381   8
   5  -3   2 3.66983 2.02374  10
   5   3   2 2.08459 0.58359  11
  -5   3  -2 0.62130 1.31456   5
  -5   3  -2 1.09426 1.64781   8
   5   3   2 0.53844 1.11590  10
   5   3   2 0.51884 0.74518   7
   5   3   2 1.80332 0.37832  12
   5   3   2 1.57419 1.23006   6
   5   3   2 3.28455 1.57793  14
   6  -3   2 1.30822 1.82224  10
   6  -3   2 1.38194 1.49684   7
   6  -3   2 -1.1760 1.63229   6
   6  -3   2 -0.8991 0.81075  12
   6   3   2 -0.7531 1.35599   6
  -6   3  -2 -0.6297 1.35966   8
   6   3   2 -0.6392 0.91823   7
  -6   3  -2 -0.9087 1.07308   5
   6   3   2 0.68333 1.79496  14
   6   3   2 0.41157 1.23554  10
   7  -3   2 3.30235 2.11483  10
   7  -3   2 0.81954 1.46794  12
   7  -3   2 3.06491 1.17903  11
  -7   3  -2 2.93490 1.42725   5
  -7   3  -2 0.00110 1.60184   8
   7   3   2 2.18026 1.60408  10
   7   3   2 5.87064 2.53140   6
   7   3   2 3.88284 2.39237  14
   8  -3   2 0.75434 1.20992  12
   8  -4  -2 2.14896 1.66469  12
  -8   4   2 -0.8838 0.82885  13
   7  -4  -2 8.50898 2.08375  12
   7  -4  -2 9.98019 2.67726   6
   7  -4  -2 13.7437 2.37717   9
  -7  -4   2 9.32278 2.23779   8
   7  -4  -2 11.3999 3.17187  10
   7  -4  -2 9.28602 1.59793  11
  -7  -4   2 7.78582 1.31145  13
   7  -4  -2 4.81582 2.22241   7
   7   4  -2 6.05448 2.19922   6
   7   4  -2 7.64239 2.63125  10
  -7   4   2 9.77661 3.38296   8
  -7   4   2 6.70360 1.53911  13
   6  -4  -2 1.03921 1.16414  11
  -6  -4   2 4.20892 0.94679  13
   6  -4  -2 5.23689 1.62512  12
   6  -4  -2 2.84624 2.05084  10
   6  -4  -2 3.98275 1.88151   6
  -6  -4   2 4.11309 1.53310   8
   6  -4  -2 2.40994 1.58606   9
   6  -4  -2 2.51052 1.96866   7
  -6   4   2 3.27483 1.08338  13
   6   4  -2 4.10882 1.82040   6
  -6   4   2 5.00129 2.00486   8
   5  -4  -2 158.893 7.92593  10
   5  -4  -2 161.880 7.71159   6
   5  -4  -2 163.040 7.20063   9
   5  -4  -2 153.692 7.99081   7
   5  -4  -2 161.890 6.37161  12
  -5  -4   2 160.639 5.69661  13
   5   4  -2 163.790 7.13306  10
  -5   4   2 159.984 5.98763  13
  -5   4   2 152.513 7.78460   8
   5   4  -2 164.642 7.65979   6
   4  -4  -2 72.8698 13.8959   1
   4  -4  -2 69.4136 4.44920   9
  -4  -4   2 89.2298 11.1542   3
   4  -4  -2 72.8114 11.9656   4
  -4  -4   2 63.6435 8.39322   2
   4  -4  -2 57.5150 5.13701   7
   4  -4  -2 67.6251 4.65599  10
   4  -4  -2 68.0751 4.32272   6
   4  -4  -2 69.8979 3.54656  12
   4  -4  -2 58.6860 11.0857   4
  -4   4   2 75.4011 4.73913   8
   4   4  -2 73.8853 4.39249   6
  -4   4   2 75.0912 14.4605   4
   4   4  -2 77.4581 9.98135   2
  -4   4   2 76.7395 11.1989   3
  -4   4   2 75.6398 3.36869  13
  -3  -4   2 12.7246 5.14622   2
   3  -4  -2 7.42052 5.19208   4
   3  -4  -2 17.1784 6.83884   1
   3  -4  -2 20.3336 2.61741   9
  -3  -4   2 22.1190 5.59123   4
   3  -4  -2 15.2671 5.59048   4
   3  -4  -2 14.0700 1.65956  12
  -3  -4   2 13.5249 1.15116  13
   3  -4  -2 25.1532 3.43920   7
   3  -4  -2 15.8904 5.19013   3
   3  -4  -2 13.9587 1.81333   6
   3  -4  -2 16.4882 2.30589  10
  -3  -4   2 17.1812 0.93390  11
  -3   4   2 13.7510 2.07053   8
   3   4  -2 12.4354 0.63410  12
   3   4  -2 15.1747 2.09512   6
   3   4  -2 13.9842 4.42027   2
   3   4  -2 13.9746 1.25445   5
   3   4  -2 14.0986 1.53773  10
  -3   4   2 14.2543 1.38469  13
  -3   4   2 13.4458 0.99989  14
  -3   4   2 12.2852 5.07487   3
  -2  -4   2 1167.93 44.4425   4
  -2  -4   2 1120.78 42.8929   3
   2  -4  -2 1123.49 46.0253   3
  -2  -4   2 1101.68 40.7522   2
   2  -4  -2 1143.79 31.7035  10
   2  -4  -2 1109.91 51.7304   4
   2  -4  -2 1137.62 49.0986   1
  -2  -4   2 1120.31 30.3850  11
   2  -4  -2 1090.85 30.8573  12
  -2  -4   2 1134.31 35.6666   1
  -2  -4   2 1108.49 30.0818  12
   2  -4  -2 1130.70 50.5744   4
   2  -4  -2 1105.38 31.5535   6
   2  -4  -2 1091.84 32.6181   7
   2  -4  -2 1112.08 31.9755   9
   2   4  -2 1108.72 30.8056   5
  -2   4   2 1133.18 30.6557  14
  -2   4   2 1095.10 32.1252   8
   2   4  -2 1097.32 31.4012   6
  -2   4   2 1169.03 52.9929   4
   2   4  -2 1131.09 42.3666   2
  -2   4   2 1094.49 45.3308   3
  -2   4   2 1127.85 30.8723  13
  -2   4   2 1120.91 44.1734   2
  -1  -4   2 12.8248 4.32916   3
   1  -4  -2 9.54720 4.20368   3
   1  -4  -2 9.80550 1.67571   9
  -1  -4   2 6.45782 2.74723   2
   1  -4  -2 9.23531 1.01939   6
   1  -4  -2 14.8406 5.73430   4
  -1  -4   2 9.38218 0.67865  12
   1  -4  -2 8.52594 1.23372  12
  -1   4   2 9.06798 1.08938  13
   1   4  -2 12.9188 1.77372   7
  -1   4   2 4.41155 3.81534   4
   1   4  -2 3.06090 2.48004   2
   1   4  -2 11.1359 1.07056   5
  -1   4   2 8.88611 3.49656   3
  -1   4   2 7.91407 1.10251  14
   1   4  -2 10.1249 1.45804   8
  -1   4   2 9.09695 1.35493   8
   1   4  -2 2.12450 3.72916   1
   1   4  -2 11.8053 5.23023   4
   0  -4  -2 1.96833 2.54855   3
   0  -4  -2 0.69169 2.92107   4
   0  -4   2 3.01907 0.53092  12
   0  -4   2 0.73854 0.80050   9
   0  -4   2 3.29430 0.83354  11
   0  -4   2 3.78591 3.76225   4
   0  -4   2 2.69909 2.94920   1
   0  -4  -2 2.46614 1.06253   9
   0  -4  -2 2.52163 0.65194  12
   0  -4   2 0.14577 2.75916   3
   0  -4   2 1.65777 0.83206   7
   0   4  -2 1.69540 3.47779   1
   0   4  -2 1.53025 0.83190   8
   0   4   2 -1.1466 1.72459   3
   0   4   2 3.46401 0.91420  14
   0   4   2 3.28028 0.79437   8
   0   4  -2 2.33044 0.74991   5
   0   4  -2 0.26310 1.53218   3
   0   4  -2 1.63419 3.47935   4
   0   4  -2 5.39828 2.96156   2
   1  -4   2 23.9163 1.83528  11
   1  -4   2 20.7072 8.26502   4
  -1  -4  -2 24.0602 6.15459   4
   1  -4   2 27.6590 2.19808   7
  -1  -4  -2 26.6012 2.05306   9
   1  -4   2 25.6838 7.73643   4
   1  -4   2 26.7424 7.11432   1
  -1  -4  -2 24.1085 1.25226  12
  -1  -4  -2 24.5228 3.56394   3
   1  -4   2 26.5395 1.67261  12
   1  -4   2 26.2951 2.06784   9
   1  -4   2 27.1442 1.69018  10
   1  -4   2 33.2452 7.80258   3
  -1  -4  -2 23.6512 1.19121   8
   1   4   2 25.3556 1.92538  14
   1   4   2 23.5763 1.16480   5
   1   4   2 23.8216 3.75845   2
  -1   4  -2 31.1686 8.36847   4
  -1   4  -2 28.4683 2.25697   8
  -1   4  -2 17.6923 5.20683   2
   1   4   2 25.9732 1.19104   8
  -1   4  -2 20.3104 5.52806   3
  -1   4  -2 24.2288 7.13536   1
  -1   4  -2 25.9067 2.24809   5
  -2  -4  -2 26.0779 5.89985   1
  -2  -4  -2 25.2372 0.93346  12
   2  -4   2 18.8403 6.21906   3
   2  -4   2 22.2384 6.80488   1
   2  -4   2 20.7708 7.35816   4
   2  -4   2 36.6879 9.91461   4
  -2  -4  -2 25.3789 3.29411   3
   2  -4   2 26.8106 1.71376  12
   2  -4   2 22.8621 2.00882  11
   2  -4   2 25.3547 2.28462   9
   2  -4   2 22.8342 2.41302   7
  -2  -4  -2 24.3020 1.94023   9
  -2  -4  -2 25.0372 1.17665   6
  -2   4  -2 31.2183 2.50573   5
  -2   4  -2 18.3237 6.18249   3
  -2   4  -2 33.2045 2.60714   8
  -2   4  -2 23.6046 7.37243   1
   2   4   2 27.8130 1.73442  11
   2   4   2 28.4157 2.22753  14
  -2   4  -2 29.6681 8.91641   4
   3  -4   2 276.408 10.1262  10
   3  -4   2 289.115 21.2541   4
   3  -4   2 276.266 10.6854   7
   3  -4   2 280.190 22.7524   3
   3  -4   2 287.673 9.37442  11
  -3  -4  -2 278.163 12.5837   3
  -3  -4  -2 277.153 16.7613   1
   3  -4   2 239.433 19.5198   4
   3  -4   2 279.889 8.18684  14
  -3  -4  -2 311.747 9.15706   9
  -3  -4  -2 309.657 13.7018   3
  -3  -4  -2 292.819 8.15740  13
   3  -4   2 284.354 22.5218   1
   3  -4   2 283.448 8.98859  12
  -3   4  -2 299.588 25.5681   4
  -3   4  -2 269.072 10.1941   8
  -3   4  -2 271.296 10.0476   5
   3   4   2 301.335 8.87625  11
   3   4   2 306.202 9.00015   6
  -3   4  -2 263.269 22.4699   4
   3   4   2 299.463 9.94839  14
  -3   4  -2 237.224 19.3904   3
   3   4   2 301.385 9.78901  10
   4  -4   2 161.150 5.99342  12
  -4  -4  -2 156.192 4.80840  13
  -4  -4  -2 158.149 5.33708   9
   4  -4   2 165.603 6.22209  11
   4  -4   2 167.911 7.92931   7
   4  -4   2 165.993 7.51507  10
  -4   4  -2 165.757 7.37717   8
   4   4   2 161.072 6.72259  10
  -4   4  -2 142.277 8.40154   5
   4   4   2 159.676 6.70645  14
   5  -4   2 0.32474 0.87053  12
   5  -4   2 1.13605 1.18142   7
   5  -4   2 1.26285 1.47645  11
   5  -4   2 -1.0359 1.52140  10
  -5   4  -2 -1.4712 1.17428   5
   5   4   2 -0.8332 1.29483  14
   5   4   2 0.16808 0.98150  10
   5   4   2 -1.7924 0.85292   6
  -5   4  -2 2.96284 1.64850   8
   5   4   2 0.83131 0.75119   7
   6  -4   2 59.6753 5.39771  10
   6  -4   2 61.8201 5.16248   7
   6  -4   2 58.2608 3.48541  12
   6  -4   2 55.5568 3.45041  11
   6   4   2 62.1309 4.87340  14
   6   4   2 67.6274 4.79822  10
  -6   4  -2 61.5637 4.77211   5
   6   4   2 62.0470 4.58574   6
  -6   4  -2 58.6312 4.97483   8
   7  -4   2 1.68457 2.17509   7
   7  -4   2 4.08793 2.31833  10
   7  -4   2 4.11022 1.41374  12
   7  -4   2 3.05865 1.35185  11
  -7   4  -2 3.15619 1.55296   5
   7   4   2 2.30148 1.64201  10
  -7   4  -2 0.80373 2.03234   8
   7   4   2 1.29135 2.38025  14
   7   4   2 0.77494 2.06918   6
   8  -5  -2 3.07533 1.96750  12
   7  -5  -2 2.88730 1.56874   9
  -7  -5   2 0.01493 0.67721  13
   7  -5  -2 0.26228 1.15383  11
   7  -5  -2 0.99703 1.64887   7
   7  -5  -2 0.17004 1.84893   6
   7  -5  -2 -3.0204 1.81828  10
   7  -5  -2 -1.9934 1.37427  12
  -7  -5   2 -0.4431 1.06366   8
   7   5  -2 0.17523 1.55000   6
  -7   5   2 1.00093 1.11620  13
  -7   5   2 0.13210 1.75194   8
   7   5  -2 1.05478 1.61619  10
  -6  -5   2 5.24105 1.26280  13
   6  -5  -2 8.22757 2.44739   6
  -6  -5   2 3.88390 1.51448   8
   6  -5  -2 6.38327 1.62093  11
   6  -5  -2 5.96671 2.24485   9
   6  -5  -2 6.66071 1.86846  12
   6  -5  -2 4.91547 2.46137   7
   6  -5  -2 7.93697 2.66986  10
  -6   5   2 4.69550 2.28598   8
   6   5  -2 5.92266 1.88315   6
   6   5  -2 3.11007 1.67239  10
  -6   5   2 6.64884 1.56133  13
   5  -5  -2 115.109 6.36133   9
   5  -5  -2 119.312 6.64690   6
   5  -5  -2 119.348 5.35400  12
   5  -5  -2 123.886 6.86618  10
   5  -5  -2 112.175 7.20328   7
  -5  -5   2 115.875 4.62575  13
   5   5  -2 123.231 6.35328   6
  -5   5   2 123.997 5.07646  13
  -5   5   2 120.009 6.86237   8
   5   5  -2 120.245 5.57480  10
   4  -5  -2 182.405 6.72531  12
   4  -5  -2 181.106 7.97495  10
   4  -5  -2 180.948 8.98939   7
   4  -5  -2 177.925 7.88629   6
   4  -5  -2 180.096 7.95252   9
  -4  -5   2 184.240 6.24573  13
   4   5  -2 181.414 7.68114   6
  -4   5   2 183.979 6.54515  13
   4   5  -2 187.336 6.66549  10
  -4   5   2 185.128 8.35957   8
   3  -5  -2 66.1180 3.99906  10
  -3  -5   2 82.6670 11.7302   3
   3  -5  -2 60.1832 4.08741   9
  -3  -5   2 72.4122 10.0386   4
  -3  -5   2 52.1590 7.29680   2
   3  -5  -2 45.7419 10.0462   3
   3  -5  -2 62.0080 5.17201   7
   3  -5  -2 59.3503 12.8995   1
   3  -5  -2 66.1077 13.0409   4
  -3  -5   2 60.5391 2.69957  13
   3  -5  -2 62.9171 3.15340  12
   3  -5  -2 60.9440 3.71335   6
  -3  -5   2 66.1186 4.91937   1
  -3  -5   2 64.9276 2.45613  11
   3  -5  -2 68.0275 12.4947   4
  -3   5   2 49.0243 10.3024   3
   3   5  -2 55.3835 9.70618   2
  -3   5   2 61.5578 17.9858   4
  -3   5   2 62.5006 3.04960  13
   3   5  -2 60.5774 2.62659   5
   3   5  -2 66.3194 2.70091  10
  -3   5   2 60.1674 2.59032  14
   3   5  -2 60.7006 3.52881   6
  -3   5   2 69.3857 4.29849   8
  -2  -5   2 1.17144 0.82141  11
   2  -5  -2 5.21431 5.37186   4
   2  -5  -2 9.30904 6.07234   1
   2  -5  -2 2.78724 3.00547   3
  -2  -5   2 3.07755 4.03836   4
  -2  -5   2 3.13700 2.71094   1
   2  -5  -2 -4.1852 3.43137   4
   2  -5  -2 8.04439 1.66996   9
   2  -5  -2 0.25128 0.72285  12
  -2  -5   2 -1.7155 2.23426   3
   2   5  -2 1.17560 2.74440   2
   2   5  -2 1.10632 0.51764   5
  -2   5   2 -1.6190 1.76626   3
  -2   5   2 0.63565 0.66809  13
  -2   5   2 2.53481 2.69619   2
  -1  -5   2 714.613 32.7761   3
   1  -5  -2 735.580 42.8876   4
  -1  -5   2 717.913 36.2333   4
   1  -5  -2 745.508 21.7419   9
  -1  -5   2 726.890 20.4743  11
  -1  -5   2 722.277 20.4661   7
  -1  -5   2 719.999 19.8386  12
   1  -5  -2 720.752 20.4900   6
   1  -5  -2 716.407 38.0021   4
  -1  -5   2 716.610 20.8798   9
   1  -5  -2 723.605 33.9372   3
  -1  -5   2 702.676 31.0226   2
  -1   5   2 697.030 31.4514   3
  -1   5   2 710.252 20.3892  13
   1   5  -2 733.517 21.5553   8
   1   5  -2 754.892 32.7987   2
   1   5  -2 728.703 20.7144   5
  -1   5   2 721.932 21.2049   8
   1   5  -2 724.616 35.9423   4
  -1   5   2 739.014 37.7218   4
  -1   5   2 748.451 20.7956  14
   0  -5   2 137.848 5.29549   7
   0  -5   2 157.248 13.5675   3
   0  -5  -2 120.722 15.9252   4
   0  -5   2 143.847 5.16901  11
   0  -5   2 137.354 5.44290   9
   0  -5   2 143.764 16.2924   4
   0  -5  -2 136.866 4.54290  12
   0  -5  -2 143.960 11.7069   3
   0  -5  -2 146.749 5.89673   9
   0  -5   2 138.171 4.44524  12
   0  -5   2 134.599 12.4282   1
   0   5  -2 143.975 12.9257   2
   0   5   2 135.471 5.30769  14
   0   5  -2 131.330 15.9427   4
   0   5  -2 136.652 4.56523  10
   0   5  -2 139.110 5.75865   8
   0   5  -2 135.140 14.1716   1
   0   5  -2 160.613 14.4983   3
   0   5   2 133.804 4.93558   8
   0   5   2 140.581 10.7487   3
   0   5  -2 130.881 5.36521   5
  -1  -5  -2 3.15769 3.29871   4
  -1  -5  -2 4.15688 1.40624   9
   1  -5   2 3.14938 1.26777   7
   1  -5   2 6.24280 1.30618  11
   1  -5   2 3.88086 5.88902   3
   1  -5   2 5.20621 1.28660   9
   1  -5   2 7.14975 4.63238   1
  -1  -5  -2 4.63723 0.71542  12
   1  -5   2 7.65581 5.58855   4
  -1  -5  -2 2.57799 1.96594   3
   1  -5   2 4.21101 0.87174  10
   1  -5   2 5.19386 0.85156  12
  -1   5  -2 1.89045 4.67022   4
  -1   5  -2 5.66164 3.12635   2
   1   5   2 2.27800 1.06161  14
   1   5   2 4.34421 0.73774   8
  -1   5  -2 2.51710 0.94055   8
   1   5   2 -0.7938 2.07562   2
  -1   5  -2 2.83158 3.78729   1
  -2  -5  -2 2.17537 2.07650   3
   2  -5   2 -0.0774 2.83842   1
   2  -5   2 3.17774 1.26100  11
   2  -5   2 2.29141 0.86809  12
   2  -5   2 -1.6205 6.17473   4
   2  -5   2 4.63483 4.40480   4
   2  -5   2 3.64540 1.43282   9
   2  -5   2 2.25928 1.34473   7
   2  -5   2 0.61142 0.91938  10
   2  -5   2 -2.2004 3.77062   3
   2   5   2 3.68115 1.22591  14
  -2   5  -2 3.26961 1.17405   5
   2   5   2 5.45380 1.58614   2
  -2   5  -2 1.19361 3.71078   3
  -2   5  -2 3.89818 1.38073   8
  -2   5  -2 2.95733 5.13245   4
   3  -5   2 333.328 10.4616  12
  -3  -5  -2 333.746 15.7275   3
   3  -5   2 362.189 26.6594   1
   3  -5   2 349.463 11.0497  11
  -3  -5  -2 342.849 19.7312   1
   3  -5   2 331.802 28.0804   4
  -3  -5  -2 330.479 14.9431   3
   3  -5   2 346.499 25.6406   4
   3  -5   2 330.806 11.5942  10
   3  -5   2 344.139 12.5709   7
  -3  -5  -2 342.843 10.6232   9
  -3   5  -2 350.516 29.4557   4
  -3   5  -2 295.453 23.1849   3
   3   5   2 328.821 11.4509  14
   3   5   2 325.028 9.91018   6
  -3   5  -2 328.773 11.7003   5
  -3   5  -2 327.434 11.9892   8
   4  -5   2 192.940 6.83744  12
   4  -5   2 177.950 8.56601   7
  -4  -5  -2 190.393 5.79543  13
   4  -5   2 200.075 8.02127  11
   4  -5   2 173.679 10.8254  10
  -4  -5  -2 196.737 6.18144   9
  -4   5  -2 186.684 8.44810   8
   4   5   2 186.059 7.84710  14
  -4   5  -2 184.220 8.15860   5
   5  -5   2 8.98832 1.68511  12
   5  -5   2 9.59066 2.48152  10
   5  -5   2 7.74830 2.25862   7
   5  -5   2 10.1997 1.76304  11
   5   5   2 12.6178 2.66437  14
   5   5   2 12.2745 1.90214   6
  -5   5  -2 13.8252 2.70126   5
  -5   5  -2 8.25655 2.36832   8
   5   5   2 12.4937 2.14484  10
   6  -5   2 12.9523 2.02619  11
   6  -5   2 14.7521 3.04080   7
   6  -5   2 18.5839 4.81902  10
   6   5   2 13.6463 2.61381  10
  -6   5  -2 18.5357 3.47943   8
   6   5   2 11.1744 2.54512   6
  -6   5  -2 9.46830 3.05812   5
   6   5   2 16.5310 3.25756  14
   7  -5   2 43.3254 3.38852  11
   7  -5   2 46.9763 3.38301  12
   7   5   2 51.5663 5.26144  14
   8  -6  -2 5.57443 2.64466  12
   7  -6  -2 -0.2842 1.55179   9
   7  -6  -2 -0.2595 1.92526   7
   7  -6  -2 -0.9839 1.82050   6
   7  -6  -2 0.23726 1.16701  11
   7  -6  -2 1.45571 2.01035  10
   7  -6  -2 -1.8457 1.41602  12
  -7  -6   2 0.03077 0.55293  13
  -7   6   2 -2.6226 1.68495   8
   7   6  -2 0.36351 1.40475  10
   7   6  -2 1.16180 1.66991   6
   6  -6  -2 198.184 7.82587  11
   6  -6  -2 195.906 9.15974   9
   6  -6  -2 195.357 10.3523   7
   6  -6  -2 200.177 8.07819  12
   6  -6  -2 205.153 9.82442  10
   6  -6  -2 194.194 9.91814   6
  -6  -6   2 204.565 7.25764  13
  -6   6   2 205.042 10.2242   8
  -6   6   2 202.799 7.64560  13
   6   6  -2 202.830 9.18788   6
   6   6  -2 205.689 8.04924  10
   5  -6  -2 0.14134 1.62029   6
   5  -6  -2 2.09381 2.27360   9
  -5  -6   2 1.44639 1.03606  13
   5  -6  -2 -0.2995 1.30533  12
   5  -6  -2 1.68903 2.60762   7
   5  -6  -2 2.89122 1.91985  10
   5   6  -2 3.57995 1.18760  10
   5   6  -2 3.47100 1.33422   6
  -5   6   2 2.98406 1.33025  13
  -5   6   2 0.62804 1.92069   8
   4  -6  -2 4.21084 1.97695  10
   4  -6  -2 8.55482 2.05591   6
   4  -6  -2 4.98949 2.83288   7
   4  -6  -2 7.19582 1.52695  12
  -4  -6   2 4.75476 1.10139  13
   4   6  -2 4.57283 0.98324  10
  -4   6   2 8.78043 2.29856   8
   4   6  -2 5.38561 1.52453   6
   3  -6  -2 21.7125 9.35925   1
   3  -6  -2 27.3530 3.06231  10
  -3  -6   2 43.5606 8.54685   3
  -3  -6   2 28.3675 8.34884   4
   3  -6  -2 31.9037 4.43660   7
   3  -6  -2 26.1853 3.48402   9
   3  -6  -2 29.2921 2.40410  12
  -3  -6   2 33.0026 5.17309   1
   3  -6  -2 32.2297 2.85346   6
   3  -6  -2 24.0827 8.42422   4
   3  -6  -2 21.2517 10.8499   4
  -3   6   2 25.9586 2.22016  13
  -3   6   2 26.2747 2.07933  14
   3   6  -2 34.7667 2.59893   6
   3   6  -2 26.9514 6.56351   2
   3   6  -2 32.6580 1.73055   5
  -3   6   2 32.2428 3.24629   8
  -3   6   2 22.7803 9.17543   4
  -3   6   2 29.2335 8.58700   3
  -2  -6   2 37.8706 8.49230   3
  -2  -6   2 35.7452 1.73676   7
  -2  -6   2 36.7101 2.31646   9
   2  -6  -2 40.2398 2.87409  10
  -2  -6   2 34.8710 9.57743   4
   2  -6  -2 40.7439 3.44671   9
  -2  -6   2 34.4833 1.49109  12
   2  -6  -2 34.5680 2.35917  12
   2  -6  -2 31.6746 2.86649   6
   2  -6  -2 44.8638 4.48264   7
  -2  -6   2 38.6126 2.50958  11
   2  -6  -2 35.3153 10.8048   1
   2  -6  -2 31.0282 12.0857   4
   2  -6  -2 33.9115 9.08912   3
  -2   6   2 34.1272 2.38042  14
   2   6  -2 39.6106 2.20882   5
  -2   6   2 39.4127 11.4775   4
  -2   6   2 31.7913 7.96000   3
  -2   6   2 47.2922 2.60335  13
  -2   6   2 49.2364 3.54668   8
   2   6  -2 33.3611 7.16414   2
   1  -6  -2 623.446 19.7872   7
   1  -6  -2 624.186 37.0186   4
   1  -6  -2 624.164 17.6555  12
   1  -6  -2 587.651 41.8860   4
   1  -6  -2 612.374 35.5731   1
  -1  -6   2 623.968 35.3557   4
  -1  -6   2 598.681 17.8220   7
   1  -6  -2 607.997 32.6466   3
  -1  -6   2 592.901 30.8429   3
  -1  -6   2 618.372 18.3691   9
   1  -6  -2 625.770 19.1528   9
  -1  -6   2 619.242 29.6102   1
   1  -6  -2 637.583 17.9247  10
  -1  -6   2 621.853 17.1145  12
  -1   6   2 616.875 29.9959   3
   1   6  -2 604.001 30.8778   2
  -1   6   2 613.504 18.6053   8
   1   6  -2 626.080 19.0821   8
   1   6  -2 628.281 18.1229   5
  -1   6   2 612.880 18.2526  14
   0  -6   2 291.000 9.67168  11
   0  -6   2 300.215 10.0088   7
   0  -6   2 305.586 8.87949  12
   0  -6   2 289.259 10.0845   9
   0  -6  -2 313.748 19.9996   3
   0  -6   2 304.214 21.8669   3
   0  -6  -2 295.770 10.4189   9
   0  -6  -2 308.767 9.01649  12
   0  -6   2 271.595 23.3370   4
   0  -6  -2 279.186 26.7971   4
   0  -6   2 328.875 21.2106   1
   0   6  -2 263.639 24.5164   4
   0   6  -2 302.456 10.0888   5
   0   6  -2 291.381 23.8361   1
   0   6   2 299.646 10.0566  14
   0   6  -2 303.401 20.7889   2
   0   6  -2 302.305 10.5375   8
   0   6   2 324.986 18.9218   3
   0   6  -2 305.852 22.2092   3
  -1  -6  -2 -4.5296 4.39334   4
   1  -6   2 -1.0704 0.91856   9
  -1  -6  -2 2.68768 2.94323   3
  -1  -6  -2 0.30213 0.52807  12
  -1  -6  -2 0.00662 1.02526   9
   1  -6   2 -3.8080 4.05075   3
   1  -6   2 1.40570 4.47733   4
   1  -6   2 0.18751 1.07679   7
   1  -6   2 -0.1739 1.09651  11
   1  -6   2 0.61896 0.51363  10
   1  -6   2 2.16115 2.89524   1
   1  -6   2 0.69211 0.67056  12
  -1   6  -2 3.04525 5.06958   4
   1   6   2 -0.2732 2.08247   2
   1   6   2 -0.7291 0.93213  14
  -1   6  -2 3.00096 0.91451   5
  -1   6  -2 3.57209 3.62349   3
  -1   6  -2 0.24778 3.00227   2
   1   6   2 -0.6667 0.53907   8
   2  -6   2 309.461 24.4434   1
  -2  -6  -2 304.218 10.3349   9
   2  -6   2 310.356 11.2002   9
   2  -6   2 307.186 10.1370  10
   2  -6   2 291.280 10.2344  11
   2  -6   2 313.350 11.5590   7
  -2  -6  -2 311.984 20.3361   1
  -2  -6  -2 320.849 17.1118   3
   2  -6   2 318.878 26.8962   4
   2  -6   2 328.836 9.68534  12
   2  -6   2 279.932 29.6181   4
   2   6   2 292.915 14.2217   2
  -2   6  -2 312.549 23.5731   3
   2   6   2 304.363 10.7929  14
  -2   6  -2 313.651 22.1035   2
  -2   6  -2 308.791 10.8598   5
  -2   6  -2 310.192 11.1917   8
   3  -6   2 19.7578 2.53910  10
   3  -6   2 24.2011 3.17022   7
  -3  -6  -2 22.6241 3.23914   9
   3  -6   2 24.5092 2.09910  12
  -3   6  -2 21.1045 2.92507   8
  -3   6  -2 24.3113 3.02105   5
   3   6   2 21.4243 2.75643  14
  -4  -6  -2 11.3740 1.39242   9
   4  -6   2 9.55906 2.45336   7
   4  -6   2 11.2538 2.32270  10
   4  -6   2 10.7835 1.70295  12
   4  -6   2 12.7765 2.05278  11
  -4  -6  -2 10.2069 0.96394  13
  -4   6  -2 12.9328 2.75444   8
   4   6   2 12.0575 2.42494  14
  -4   6  -2 12.4375 2.48773   5
   5  -6   2 18.1138 2.13216  12
   5  -6   2 12.5996 2.74689   7
   5  -6   2 16.7752 3.06625  10
   5  -6   2 14.2677 2.23546  11
   5   6   2 14.6411 2.15479   6
   5   6   2 17.0782 3.15814  14
  -5   6  -2 13.5755 2.72749   5
  -5   6  -2 15.1111 3.13291   8
   6  -6   2 1.65753 1.96177  10
   6  -6   2 5.08384 1.40033  11
   6  -6   2 3.99363 1.39718  12
   6  -6   2 3.99400 1.91945   7
   6   6   2 8.06087 3.38278  14
  -6   6  -2 3.54126 1.89395   5
  -6   6  -2 5.15152 2.31614   8
   7  -6   2 48.9967 3.67151  11
   7  -6   2 52.3337 3.63731  12
   7   6   2 49.5197 5.62301  14
  -7  -7   2 29.9153 2.45255  13
   7  -7  -2 32.7921 3.69258  12
   7  -7  -2 24.6809 2.91599  11
   6  -7  -2 25.8882 3.34140  11
   6  -7  -2 38.0580 4.47871  10
   6  -7  -2 29.8728 4.91661   7
   6  -7  -2 30.1281 5.79216   6
  -6  -7   2 26.4860 2.18557  13
   6  -7  -2 33.0283 3.45705  12
   6  -7  -2 32.7744 4.29362   9
   6   7  -2 32.7441 3.55533   6
  -6   7   2 39.3626 5.08489   8
   5  -7  -2 55.4124 5.11611   9
  -5  -7   2 55.9939 3.10973  13
   5  -7  -2 53.1224 3.68666  12
   5  -7  -2 49.7652 4.50521  10
   5  -7  -2 51.0247 4.88678   6
  -5   7   2 65.9724 5.72568   8
   5   7  -2 51.5100 3.96185   6
   4  -7  -2 2.38810 2.79952   7
   4  -7  -2 5.99159 2.14960   6
   4  -7  -2 4.70105 2.54246   9
   4  -7  -2 3.68633 1.49391  12
  -4  -7   2 5.69484 1.17002  13
   4  -7  -2 7.05168 1.99703  10
  -4  -7   2 8.34994 1.03224  11
  -4   7   2 5.93216 2.35121   8
   4   7  -2 1.99521 1.19277   6
   3  -7  -2 126.374 6.87370   9
   3  -7  -2 128.453 6.34958   6
   3  -7  -2 121.184 5.24619  12
  -3  -7   2 127.236 4.75647  11
   3  -7  -2 133.592 6.04344  10
   3  -7  -2 137.452 7.94182   7
  -3   7   2 123.811 9.67167   8
   3   7  -2 151.052 5.98649   6
  -3   7   2 121.435 4.98451  14
  -2  -7   2 33.6119 1.84595   7
   2  -7  -2 33.6481 2.47624  12
  -2  -7   2 34.4269 1.49828  12
   2  -7  -2 34.7161 4.61237   7
  -2  -7   2 38.3920 2.67545  11
   2  -7  -2 32.8327 2.69007  10
  -2  -7   2 32.6500 2.39929   9
   2  -7  -2 29.9008 3.59319   9
   2   7  -2 32.2073 2.18339   5
  -2   7   2 30.4592 2.62689  14
   2   7  -2 35.1048 2.68886   6
   2   7  -2 36.9653 3.04130   8
  -2   7   2 31.2366 3.32094   8
  -1  -7   2 94.8095 3.33596  12
   1  -7  -2 92.0060 3.97064  10
  -1  -7   2 87.7865 18.0094   4
   1  -7  -2 73.0746 14.3488   1
  -1  -7   2 95.5111 11.5308   1
   1  -7  -2 109.247 13.5807   3
  -1  -7   2 88.6532 4.05462   7
   1  -7  -2 92.0961 19.0336   4
  -1  -7   2 99.0851 4.58881   9
   1  -7  -2 94.5767 15.1911   4
   1  -7  -2 101.019 6.06180   7
   1  -7  -2 97.1501 3.93103  12
   1  -7  -2 88.7569 5.09841   9
   1   7  -2 102.155 4.96677   6
  -1   7   2 94.4930 4.50989  14
   1   7  -2 104.730 4.32803   5
  -1   7   2 89.2950 4.75219   8
   1   7  -2 97.5793 5.03772   8
  -1   7   2 81.9784 11.2780   3
   1   7  -2 91.2422 12.0097   2
   0  -7   2 305.746 9.27017  12
   0  -7   2 298.371 27.9069   4
   0  -7   2 306.375 10.7821   9
   0  -7   2 304.695 10.5755   7
   0  -7  -2 305.060 24.9936   4
   0  -7  -2 325.504 9.40436  12
   0  -7  -2 329.352 11.2055   9
   0  -7  -2 297.891 24.5372   1
   0  -7   2 275.757 25.4255   4
   0  -7  -2 303.686 21.7376   3
   0  -7  -2 334.840 31.0959   4
   0  -7   2 274.205 21.1225   1
   0  -7   2 302.933 10.2687  11
   0   7  -2 307.658 23.5039   3
   0   7  -2 317.674 11.2326   8
   0   7   2 336.220 21.4415   3
   0   7  -2 306.372 10.5330   5
   0   7  -2 299.163 21.8053   2
   0   7   2 324.814 10.2338   8
   0   7   2 304.862 10.6945  14
   0   7   2 318.639 18.7916   2
   1  -7   2 172.592 7.23991   9
  -1  -7  -2 159.292 6.91344   9
   1  -7   2 169.465 7.21856   7
   1  -7   2 166.905 5.70017  12
   1  -7   2 174.596 5.70111  10
   1  -7   2 171.018 6.73113  11
  -1  -7  -2 162.947 5.24275  12
  -1   7  -2 168.368 6.83096   5
   1   7   2 161.641 7.01399  14
  -1   7  -2 174.730 7.33956   8
   1   7   2 159.743 5.37351   5
   2  -7   2 182.556 7.02527  12
   2  -7   2 157.074 6.99670  11
   2  -7   2 177.800 6.62928  10
   2  -7   2 170.823 7.82002   9
  -2  -7  -2 176.440 7.08069   9
   2  -7   2 187.370 8.29862   7
  -2   7  -2 188.660 7.78277   5
  -2   7  -2 184.065 7.94667   8
   2   7   2 182.276 7.61367  14
   3  -7   2 37.1751 3.21084  11
   3  -7   2 34.8897 3.80240   7
   3  -7   2 39.4809 2.66603  12
  -3  -7  -2 45.8668 2.96695   9
   3  -7   2 38.2819 3.74387   9
   3  -7   2 44.8335 3.24291  10
  -3   7  -2 43.7447 3.95809   8
   3   7   2 43.5279 3.77480  14
  -3   7  -2 43.9458 3.73713   5
   4  -7   2 1.00461 1.26633  10
   4  -7   2 2.06456 1.14069  12
  -4  -7  -2 0.48808 0.49493  13
  -4  -7  -2 1.07857 0.89974   9
   4  -7   2 1.16840 1.28578  11
   4  -7   2 -1.3993 1.37621   7
  -4   7  -2 1.19445 1.59560   5
  -4   7  -2 0.96391 1.75161   8
   4   7   2 3.00400 1.99204  14
   5  -7   2 86.6856 4.65902  11
   5  -7   2 84.7716 4.41637  12
   5  -7   2 72.4959 6.03011   7
   5  -7   2 79.5888 5.47233  10
   5   7   2 90.9836 6.13624  14
  -5   7  -2 76.8455 9.21800   8
  -5   7  -2 88.9686 5.97122   5
   6  -7   2 19.0058 2.63187  12
   6  -7   2 18.3871 2.38558  11
   6  -7   2 21.9837 3.60165  10
   6  -7   2 10.1107 3.04536   7
   6   7   2 17.8503 3.72101  14
  -6   7  -2 19.5522 3.73731   5
  -6   7  -2 18.1496 3.72385   8
   7  -7   2 35.7975 3.20730  11
   7  -7   2 40.3216 3.38075  12
   7   7   2 38.3372 5.28023  14
   7  -8  -2 9.95493 3.89291  12
   7  -8  -2 9.90735 2.17817  11
   6  -8  -2 -0.4873 1.74433  11
   6  -8  -2 3.35706 2.57259   9
  -6  -8   2 -0.0186 0.74584  13
   6  -8  -2 -1.1390 2.46508   7
   6  -8  -2 -1.6498 1.44064  12
   6  -8  -2 -2.8934 1.77694   6
   6  -8  -2 -1.6022 1.52907  10
  -6   8   2 -1.1554 2.17617   8
   5  -8  -2 0.95359 2.26747   9
   5  -8  -2 2.04613 2.70748   7
  -5  -8   2 0.48140 0.84172  13
   5  -8  -2 1.07524 1.55464  10
   5  -8  -2 4.68882 2.11376   6
   5   8  -2 0.82980 1.44561   6
  -5   8   2 2.67429 3.63212   8
   4  -8  -2 25.9700 3.15381  10
   4  -8  -2 27.3184 4.12563   9
  -4  -8   2 33.1156 2.04071  11
  -4  -8   2 29.3843 2.28348  13
   4  -8  -2 33.4997 5.33702   7
   4  -8  -2 31.3064 2.92930  12
   4  -8  -2 25.8399 3.73253   6
   4   8  -2 28.5666 2.80273   6
  -4   8   2 30.4714 4.25592   8
   3  -8  -2 6.62890 3.22521   7
   3  -8  -2 5.67839 1.72830  10
   3  -8  -2 8.95728 2.62545   9
   3  -8  -2 5.33301 1.51305  12
   3   8  -2 4.98541 1.44376   6
  -2  -8   2 0.59210 0.67627   7
   2  -8  -2 1.63924 1.40398  12
  -2  -8   2 0.38400 0.94240   9
  -2  -8   2 0.79399 0.76380  12
  -2  -8   2 -0.0591 1.26205  11
   2  -8  -2 -0.5074 1.80840   9
   2  -8  -2 -1.1429 2.24178   7
   2  -8  -2 1.41857 1.13371  10
   2   8  -2 0.55305 0.98557   6
   2   8  -2 0.56332 0.73132   5
  -2   8   2 4.52918 1.78189   8
   2   8  -2 1.20664 1.22564   8
  -2   8   2 0.27585 1.36840  14
   1  -8  -2 21.0668 3.22192   9
   1  -8  -2 12.7640 1.74885  10
   1  -8  -2 17.2886 3.18382   7
  -1  -8   2 14.9814 1.99788   7
  -1  -8   2 16.0737 1.22933  12
  -1  -8   2 19.4925 2.47203   9
  -1  -8   2 20.5502 2.49849  11
   1  -8  -2 15.8199 1.95439  12
   1   8  -2 16.4613 1.88450   5
   1   8  -2 14.4450 2.42478   6
   1   8  -2 15.8596 2.40885   8
  -1   8   2 17.6043 2.57495   8
  -1   8   2 16.4295 2.49248  14
   0  -8   2 6.10378 1.98891   9
   0  -8  -2 4.83979 2.33236   7
   0  -8   2 7.36348 1.06402  12
   0  -8  -2 7.26392 2.12158   9
   0  -8  -2 7.25596 1.23153  12
   0  -8  -2 7.03697 1.06739  10
   0  -8   2 7.51944 1.74231   7
   0   8  -2 7.76145 1.90594   8
   0   8   2 6.54943 1.49887   8
   0   8  -2 5.97377 1.44057   5
   0   8   2 8.23853 2.03430  14
   1  -8   2 16.0805 1.59905  12
  -1  -8  -2 17.9206 1.39099  12
   1  -8   2 14.6126 2.45615   7
  -1  -8  -2 15.0056 2.51377   9
  -1  -8  -2 15.8957 2.84606   7
   1  -8   2 12.9051 2.36830   9
   1  -8   2 14.0724 2.38692  11
   1   8   2 14.3868 2.61598  14
  -1   8  -2 15.9366 2.42199   8
  -1   8  -2 11.9191 2.00753   5
   1   8   2 12.5604 1.29922   5
  -2  -8  -2 -0.9435 1.19250   9
   2  -8   2 1.27343 0.90032  12
   2  -8   2 0.29537 0.68106  10
   2  -8   2 -0.3610 1.35556   7
   2  -8   2 0.84812 1.33179   9
   2  -8   2 -0.8047 1.30829  11
   2   8   2 1.18092 1.66406  14
  -2   8  -2 -1.0587 0.88297   5
  -2   8  -2 -1.5015 1.07858   8
   3  -8   2 2.87406 1.84981   7
   3  -8   2 3.71953 1.93462   9
   3  -8   2 8.77527 2.10371  11
  -3  -8  -2 6.66854 1.66998   9
   3  -8   2 3.97049 1.17402  12
   3  -8   2 2.99783 1.32669  10
   3   8   2 0.94341 1.91774  14
  -3   8  -2 2.69596 1.52655   5
  -3   8  -2 4.53609 1.92555   8
   4  -8   2 3.21411 1.87905   7
  -4  -8  -2 5.05126 0.93439  13
   4  -8   2 5.83459 1.72366  10
   4  -8   2 6.96838 1.47608  12
   4  -8   2 2.60329 1.59692  11
   4   8   2 1.55407 2.32285  14
  -4   8  -2 5.25647 2.30387   8
  -4   8  -2 4.89245 1.90710   5
   5  -8   2 0.04994 1.06710  12
   5  -8   2 1.30197 1.32503  10
   5  -8   2 -0.0838 1.61820   7
   5  -8   2 0.26475 1.18245  11
   5   8   2 0.26509 2.18216  14
  -5   8  -2 -0.6675 1.40925   5
  -5   8  -2 -0.7051 1.37641   8
   6  -8   2 0.21474 1.14426  12
   6  -8   2 0.30113 1.08516  11
   6   8   2 3.34881 2.83727  14
  -6  -9   2 9.36273 1.59955  13
   6  -9  -2 11.6498 2.58033  11
   6  -9  -2 10.0434 2.29771  12
   5  -9  -2 66.7619 6.00596   9
   5  -9  -2 53.0042 4.51433  10
   5  -9  -2 74.1303 7.00972   7
   5  -9  -2 63.8314 4.20764  12
  -5  -9   2 62.1483 3.65655  13
  -5   9   2 49.1219 5.68750   8
   4  -9  -2 -0.1148 2.27392   9
   4  -9  -2 0.74094 1.49164  10
   4  -9  -2 0.23614 1.35282  12
  -4  -9   2 0.60446 0.96905  11
  -4  -9   2 1.22152 0.94790  13
   4  -9  -2 0.35286 2.79113   7
  -4   9   2 -0.6575 1.95586   8
   4   9  -2 2.44148 1.34472   6
   3  -9  -2 14.8360 3.65197   7
   3  -9  -2 20.6342 2.63837  12
  -3  -9   2 17.1005 2.06786  11
   3  -9  -2 13.8396 3.18444   9
   3  -9  -2 17.3564 2.45910  10
   3   9  -2 14.9185 2.33655   6
  -2  -9   2 6.92791 1.11326   7
   2  -9  -2 9.23292 1.59867  10
   2  -9  -2 13.6952 3.41937   7
   2  -9  -2 7.06168 2.48233   9
  -2  -9   2 7.39984 2.19478  11
   2  -9  -2 6.49242 1.62472  12
  -2   9   2 8.92582 2.20039  14
   2   9  -2 6.50620 1.65217   6
   2   9  -2 3.98139 1.31038   5
  -2   9   2 6.97298 2.28823   8
   1  -9  -2 4.33385 1.36265  12
  -1  -9   2 5.35849 1.39848   7
  -1  -9   2 6.08955 1.74588   9
  -1  -9   2 3.75029 0.82413  12
  -1  -9   2 3.88607 1.76177  11
   1  -9  -2 5.63489 2.59089   7
   1  -9  -2 3.52927 2.23923   9
   1  -9  -2 3.40146 0.94421  10
   1   9  -2 5.97778 1.86847   8
   1   9  -2 5.78536 1.78843   6
  -1   9   2 2.65232 2.10876  14
  -1   9   2 2.61877 1.51712   8
   1   9  -2 6.11069 1.32306   5
   0  -9  -2 37.9796 4.18700   9
   0  -9   2 33.1298 3.37911   9
   0  -9   2 35.4676 3.40686  11
   0  -9  -2 40.9299 2.40657  12
   0  -9   2 33.2124 3.18650   7
   0  -9  -2 32.5555 4.12439   7
   0  -9   2 36.7629 2.12931  12
   0   9   2 31.1134 3.79561  14
   0   9  -2 38.3827 2.97905   5
   0   9   2 36.2234 2.74540   8
   0   9  -2 34.6806 3.39976   8
   0   9   2 44.2332 2.79768   5
   1  -9   2 4.95868 2.04155   9
  -1  -9  -2 10.7015 1.29711  12
  -1  -9  -2 5.07577 2.38662   7
   1  -9   2 5.95037 2.08782  11
   1  -9   2 7.17225 2.03107   7
  -1  -9  -2 11.6029 2.51006   9
   1  -9   2 8.16198 1.37195  12
  -1   9  -2 10.0703 2.03934   5
  -1   9  -2 6.90673 1.99112   8
   1   9   2 7.97885 1.55037   8
   1   9   2 7.25580 1.02749   5
   1   9   2 11.7904 2.80527  14
   2  -9   2 7.86396 2.07400  11
  -2  -9  -2 5.87291 2.26276   7
   2  -9   2 8.19586 1.35715  10
   2  -9   2 11.4407 2.55077   9
   2  -9   2 8.21306 2.24551   7
   2  -9   2 7.87110 1.40550  12
   2   9   2 6.43195 2.51185  14
  -2   9  -2 8.83922 2.35877   8
  -2   9  -2 8.25574 1.93469   5
  -3  -9  -2 36.7059 3.50815   7
   3  -9   2 37.2549 2.91832  10
   3  -9   2 38.0233 3.63420  11
   3  -9   2 38.4297 4.13266   9
   3  -9   2 36.2151 2.66003  12
   3  -9   2 34.0009 4.06132   7
  -3  -9  -2 34.9195 3.12129   9
  -3   9  -2 37.5729 4.11807   8
   3   9   2 34.0198 4.23867  14
  -3   9  -2 31.3625 3.56158   5
   4  -9   2 6.87593 2.35356   7
  -4  -9  -2 7.42479 1.21860  13
   4  -9   2 7.46778 1.97165  10
   4  -9   2 3.81795 1.36218  12
   4  -9   2 7.65683 2.14335  11
  -4   9  -2 7.60628 2.28213   5
   4   9   2 4.66459 2.88405  14
  -4   9  -2 7.41267 2.60247   8
   5  -9   2 7.04183 1.95888  11
   5   9   2 3.05771 2.82814  14
   6  -9   2 1.11356 2.36743  11
   6  -9   2 -0.6632 1.21233  12
   6   9   2 4.94097 3.43261  14
   6 -10  -2 3.41191 2.22435  11
   6 -10  -2 8.16877 2.32704  12
  -6 -10   2 3.36963 1.38668  13
  -5 -10   2 70.9495 4.03621  13
   5 -10  -2 70.0761 4.56300  12
   4 -10  -2 84.5635 6.46138   9
   4 -10  -2 63.6492 4.25172  12
   4 -10  -2 67.3011 4.45186  10
   4 -10  -2 71.6618 6.85579   7
  -4  10   2 69.9090 5.66042   5
  -4  10   2 64.8901 5.92572   8
  -3 -10   2 -0.2389 1.29855  11
   3 -10  -2 0.19160 2.35073   9
   3 -10  -2 1.49312 1.42794  12
   3 -10  -2 -0.7829 1.13165  10
   3 -10  -2 1.16960 2.59924   7
  -3  10   2 0.17935 1.74373   8
  -3  10   2 -2.8704 1.26277   5
   2 -10  -2 146.000 9.01664   7
   2 -10  -2 155.679 8.20958   9
  -2 -10   2 146.731 6.24119  11
   2 -10  -2 154.449 6.02212  12
  -2  10   2 142.920 7.00292   5
   2  10  -2 128.071 6.25296   5
  -2  10   2 146.391 7.36245   8
   2  10  -2 136.880 6.71905   6
  -2  10   2 147.898 6.90306  14
  -1 -10   2 14.9602 1.37975  12
   1 -10  -2 8.99854 2.86525   9
   1 -10  -2 17.1221 3.37281   7
   1 -10  -2 14.5277 1.93363  12
  -1 -10   2 12.8305 2.50159   9
  -1 -10   2 15.9617 2.49941  11
  -1 -10   2 13.5552 2.12346   7
  -1  10   2 13.5446 2.93284  14
  -1  10   2 14.6389 2.50831   8
   1  10  -2 15.1786 2.81032   8
   1  10  -2 15.2818 2.09695   5
   1  10  -2 13.1440 2.50996   6
   0 -10   2 8.71408 2.08806  11
   0 -10   2 9.00414 2.11581   9
   0 -10   2 7.14890 1.20220  12
   0 -10  -2 7.73501 1.34694  12
   0 -10   2 6.87929 1.95672   7
   0 -10  -2 5.73915 2.36614   7
   0 -10  -2 6.03482 2.36365   9
   0  10   2 7.37828 1.66897   8
   0  10  -2 9.65872 2.32730   8
   0  10  -2 6.28380 1.64832   5
   0  10   2 3.87372 2.44497  14
   0  10   2 5.91397 1.44625   5
  -1 -10  -2 13.9246 1.32322  12
  -1 -10  -2 7.46315 2.37403   9
  -1 -10  -2 13.8321 2.87889   7
   1 -10   2 12.8504 2.47837  11
   1 -10   2 17.2889 3.04483   9
   1 -10   2 15.7597 1.68894  12
   1 -10   2 16.4520 2.79536   7
  -1  10  -2 12.4761 2.31124   5
   1  10   2 13.0948 3.20051  14
   1  10   2 13.2674 2.28912   8
  -1  10  -2 14.1307 2.67799   8
   2 -10   2 10.3175 3.13846   7
  -2 -10  -2 10.7485 2.47464   7
   2 -10   2 9.69532 1.61799  12
   2  10   2 5.69504 3.36675  14
  -2  10  -2 7.28609 2.16883   8
  -2  10  -2 12.0413 2.33307   5
  -3 -10  -2 111.435 5.65996   9
   3 -10   2 112.501 7.19670   7
   3 -10   2 120.414 5.19225  12
   3 -10   2 114.801 6.23178  11
  -3  10  -2 102.428 6.77916   8
   3  10   2 106.036 7.33788  14
  -3  10  -2 112.410 6.61674   5
   4 -10   2 63.8603 3.85009  12
   4 -10   2 69.2634 4.93734  11
  -4 -10  -2 67.5496 3.30173  13
   4 -10   2 62.8538 5.59654   7
  -4  10  -2 62.8814 5.29240   5
  -4  10  -2 66.6549 5.83349   8
   4  10   2 67.8321 6.37151  14
   5 -10   2 -2.1636 1.04018  12
   5 -10   2 -2.5444 1.28484  11
  -5 -11   2 25.3977 2.62029  13
   5 -11  -2 23.9068 4.29144  12
  -4 -11   2 95.9481 4.88107  13
   4 -11  -2 94.2194 5.29416  12
   3 -11  -2 83.5584 7.34212   7
   3 -11  -2 87.1835 4.83772  12
  -3 -11   2 100.045 4.63967  11
   3 -11  -2 86.0518 6.77254   9
  -3  11   2 91.8223 5.98158   5
  -3  11   2 94.7195 6.47217   8
   2 -11  -2 46.9710 5.63109   7
   2 -11  -2 45.5268 3.29620  12
   2 -11  -2 47.9950 5.17463   9
  -2 -11   2 43.5630 3.59979  11
  -2  11   2 40.4650 4.00729   5
  -2  11   2 33.6067 3.95117   8
  -1 -11   2 76.0290 4.63273  11
   1 -11  -2 77.8222 3.87837  12
  -1 -11   2 69.4510 4.16503   7
   1 -11  -2 69.7082 6.06946   7
   1 -11  -2 74.5575 5.91300   9
  -1  11   2 67.0667 4.27940   5
   1  11  -2 59.0197 4.78902   6
   1  11  -2 80.4728 5.50433   8
  -1  11   2 78.7883 5.67045  14
   1  11  -2 74.1453 4.30589   5
  -1  11   2 69.5908 4.51356   8
   0 -11  -2 0.35489 1.01240  12
   0 -11  -2 0.97778 2.27791   7
   0 -11  -2 -0.2036 2.15192   9
   0 -11   2 1.06875 0.73922  12
   0 -11   2 0.43064 1.12968   7
   0 -11   2 -0.3495 2.00012   9
   0  11  -2 -0.6106 1.19255   8
   0  11   2 -1.1312 1.10675   5
   0  11   2 -2.3085 2.45381  14
   0  11   2 1.43226 1.41418   8
   0  11  -2 -1.8097 1.04626   5
   1 -11   2 58.5387 4.42618  11
   1 -11   2 57.9731 4.86725   9
  -1 -11  -2 48.1141 4.65921   9
   1 -11   2 49.4882 2.99798  12
  -1 -11  -2 55.4911 4.61296   7
   1  11   2 54.7188 5.43841   8
  -1  11  -2 52.7220 4.14348   5
  -1  11  -2 52.0352 4.69972   8
   1  11   2 58.0946 5.58384  14
  -2 -11  -2 30.8106 3.69851   9
   2 -11   2 36.9809 3.72443  11
   2 -11   2 37.8127 4.17154   7
   2 -11   2 35.5379 2.66237  12
   2 -11   2 36.6802 4.02375   9
   2  11   2 37.2771 5.07795  14
  -2  11  -2 35.6931 3.88734   5
  -2  11  -2 33.7845 3.80422   8
   3 -11   2 81.9341 4.27363  12
   3 -11   2 83.9154 5.55864  11
   3  11   2 77.1124 6.77231  14
   4 -11   2 76.1181 7.27334  11
   4 -11   2 74.7638 4.26266  12
  -4 -12   2 6.92238 1.73862  13
   3 -12  -2 3.27593 1.71858  12
  -3 -12   2 -1.0373 1.12642  11
  -2 -12   2 22.6910 2.89590  11
   2 -12  -2 26.6775 2.76099  12
  -1 -12   2 2.64464 1.74190  11
   1 -12  -2 0.75315 2.56867   7
   1 -12  -2 2.65022 1.25144  12
   1 -12  -2 2.20924 2.54043   9
  -1  12   2 -0.3479 1.43177   5
   1  12  -2 0.41290 1.56205   8
  -1  12   2 -0.3578 1.37343   8
   0 -12  -2 -2.3913 2.03984   9
   0 -12   2 1.61122 0.77375  12
   0 -12  -2 -0.8012 2.03696   7
   0 -12   2 -0.9188 1.55980  11
   0  12   2 1.86884 2.84028  14
   0  12  -2 0.91856 1.41755   5
   0  12  -2 1.02463 1.51979   8
   1 -12   2 18.8820 2.96157  11
   1  12   2 0.07529 2.86578  14
   2 -12   2 12.0445 1.93228  12
   2 -12   2 12.0694 2.60881  11
   2  12   2 9.57856 3.62849  14
   3 -12   2 5.57140 1.48946  12
   3 -12   2 6.62990 2.50529  11
   3  12   2 5.23706 3.39807  14
  -2 -13   2 3.94851 1.74922  11
   2 -13  -2 -1.1932 1.13819  12
  -1 -13   2 -0.0213 1.63302  11
   0 -13   2 20.6109 3.21425  11
   1 -13   2 10.3352 1.63600  12
   1 -13   2 9.43603 2.46400  11
  -8   0   3 0.44844 2.72176   8
   8   0  -3 -1.2365 1.82259  10
   8   0  -3 0.68679 1.20987  12
   8   0  -3 -1.8296 1.59495   6
  -7   0   3 0.63361 0.68346  13
   7   0  -3 -1.0545 1.26332   6
  -7   0   3 -0.2531 1.25389   8
   7   0  -3 -1.1244 1.51508  10
   7   0  -3 0.67097 1.31196  12
   7   0  -3 -1.7982 0.98769   7
  -6   0   3 0.32416 0.69234  13
   6   0  -3 -0.3768 1.03719   7
   6   0  -3 5.80312 2.06899  10
  -6   0   3 0.48553 1.16870   8
   6   0  -3 1.88540 1.48442   6
   6   0  -3 3.43828 1.13202  12
   5   0  -3 0.24296 0.93805   6
  -5   0   3 -0.6954 2.51735   3
   5   0  -3 -3.3750 2.89475   2
   5   0  -3 -1.6141 1.25158   7
   5   0  -3 0.77569 0.98309  12
  -5   0   3 -0.0380 0.84718   8
  -5   0   3 0.41084 0.56442  13
   5   0  -3 -1.0260 0.74534   9
   5   0  -3 -0.0566 1.26570  10
   5   0  -3 -0.8396 2.63478   1
  -5   0   3 -1.0017 4.23381   4
   4   0  -3 -2.4203 1.66754   2
   4   0  -3 -0.1116 0.65365   6
  -4   0   3 2.56055 3.76220   4
  -4   0   3 -1.1969 1.51913   3
   4   0  -3 0.01381 1.11958  10
   4   0  -3 -2.9183 2.86369   1
  -4   0   3 1.24956 2.58899   2
  -4   0   3 0.00773 0.44101  13
   4   0  -3 1.44557 0.82788   9
   4   0  -3 1.72513 1.42277   7
   3   0  -3 1.76693 0.68752   9
  -3   0   3 -0.4041 1.33955   3
  -3   0   3 1.93239 1.91535   2
   3   0  -3 2.32101 2.51166   1
   3   0  -3 3.41990 1.10804  10
   3   0  -3 0.82305 1.62078   2
  -3   0   3 -1.7198 2.58548   4
   3   0  -3 4.15327 3.49473   4
   3   0  -3 3.99056 1.22931   7
  -3   0   3 0.69394 0.40747  13
   2   0  -3 -0.3527 0.45205   6
  -2   0   3 0.07224 0.23393  11
   2   0  -3 1.11878 0.54672   9
  -2   0   3 -0.0372 1.02823   3
  -2   0   3 -1.2003 1.26938   4
  -2   0   3 0.02509 0.28563  13
  -2   0   3 -1.4968 0.85978   2
   2   0  -3 0.90480 1.12503   2
   2   0  -3 0.12033 0.46640   5
  -1   0   3 1.69344 1.90605   4
  -1   0   3 -0.0727 0.21224  11
   1   0  -3 -0.1711 0.33675   6
  -1   0   3 -0.0078 0.23981  13
   1   0  -3 -0.2472 0.81805   2
   1   0  -3 0.35787 0.39587   5
  -1   0   3 -0.7180 0.78903   2
   0   0   3 0.35237 1.20275   4
   0   0  -3 -2.4791 1.48710   4
   0   0   3 -1.0098 0.59663   2
   0   0  -3 0.07742 0.31146   5
   0   0   3 0.29058 0.28199  14
   0   0   3 0.21830 0.23262  13
   0   0   3 0.14133 0.29484   7
   0   0   3 0.19747 0.24170  11
   0   0   3 0.32456 1.06525   1
   0   0  -3 0.81906 0.86473   2
   0   0  -3 -0.0886 0.79832   1
   0   0   3 0.15730 0.23950  12
   1   0   3 0.01014 0.25762  12
   1   0   3 0.10569 1.08220   1
  -1   0  -3 -0.1405 0.28484   5
   1   0   3 -0.5424 1.14385   3
  -1   0  -3 0.51046 0.72048   2
   1   0   3 0.03522 0.27337  11
  -1   0  -3 -0.1108 1.76533   4
   1   0   3 -0.1263 0.29166  14
   1   0   3 0.09592 0.16588  13
   1   0   3 0.63594 0.43413   7
  -1   0  -3 1.04949 1.26171   1
  -1   0  -3 -0.0543 0.29323   8
  -2   0  -3 -0.5282 0.30465   5
   2   0   3 3.87127 1.65874   3
   2   0   3 -0.1053 0.28587  11
   2   0   3 3.39752 2.34038   1
  -2   0  -3 -2.7211 1.56630   4
   2   0   3 0.05246 0.38831  14
  -2   0  -3 -1.9432 1.40130   3
  -2   0  -3 -0.4748 0.40943   8
   2   0   3 0.07409 0.53816  10
  -2   0  -3 -0.2111 1.11381   2
  -2   0  -3 -0.3781 1.54238   1
   2   0   3 -0.0556 0.44621   7
  -3   0  -3 2.66465 2.18655   3
  -3   0  -3 1.29295 2.07703   2
  -3   0  -3 0.10291 0.52449   5
   3   0   3 -1.6642 1.76715   1
   3   0   3 -0.6173 0.62538  10
   3   0   3 -0.0075 0.53730   7
   3   0   3 3.40242 2.66499   3
  -3   0  -3 -1.4758 2.38327   4
   3   0   3 -0.1348 0.34247  12
   3   0   3 -0.0246 0.35318  11
   3   0   3 -0.0155 0.52221  14
  -3   0  -3 -0.1389 0.58672   8
  -3   0  -3 -3.5517 2.32452   1
  -4   0  -3 1.80298 1.08659   8
   4   0   3 0.30122 0.46626  12
   4   0   3 0.19627 0.60770   7
   4   0   3 0.26471 0.37429  11
   4   0   3 3.40923 1.31864   6
   4   0   3 -1.3903 0.84635  10
  -4   0  -3 -0.1630 0.55079   5
   4   0   3 -0.2701 0.62235  14
   5   0   3 -0.4434 0.49318  12
   5   0   3 -0.2226 1.14393  10
   5   0   3 1.03670 1.56574   6
   5   0   3 0.79133 0.89889   7
   5   0   3 -0.5468 0.37274  11
  -5   0  -3 -0.9173 0.59131   5
   5   0   3 0.16504 0.88997  14
  -5   0  -3 1.30940 1.03768   8
  -6   0  -3 0.13794 0.99861   5
   6   0   3 0.19653 1.16102  14
   6   0   3 -0.1153 1.43013  10
   6   0   3 0.94895 0.66245  12
  -6   0  -3 -1.0875 0.89177   8
   6   0   3 -0.1344 0.92055   7
   6   0   3 -0.4755 0.51330  11
  -7   0  -3 2.60515 0.96792   5
   7   0   3 -0.9050 1.42162  10
   7   0   3 0.65281 0.95608  12
   7   0   3 1.04770 1.49534   7
   8  -1  -3 5.85458 2.57061   6
  -8  -1   3 5.84839 1.24159  13
   8  -1  -3 1.06553 2.31788  10
   8  -1  -3 4.34293 1.52444  12
   8  -1  -3 2.33525 1.89027   7
  -8  -1   3 4.77932 2.16888   8
   8   1  -3 9.45805 3.00405  10
  -8   1   3 5.82687 2.36846   8
   8   1  -3 8.44882 2.86104   6
  -8   1   3 7.46317 1.31816  13
   7  -1  -3 18.2953 3.02588   7
  -7  -1   3 17.9008 3.16057   8
   7  -1  -3 17.8630 3.47888  10
  -7  -1   3 18.5926 1.85961  13
   7  -1  -3 20.0647 3.74648   6
   7  -1  -3 18.7396 2.41052  12
  -7   1   3 19.6653 1.89655  13
  -7   1   3 17.7782 3.34359   8
   7   1  -3 17.7213 1.94729  12
   7   1  -3 19.4906 2.15086   7
   7   1  -3 20.4933 3.63714   6
   7   1  -3 21.0015 3.63874  10
   6  -1  -3 160.763 6.14454  12
  -6  -1   3 163.966 8.86787   8
   6  -1  -3 161.413 5.99733   9
   6  -1  -3 157.540 4.79456  11
   6  -1  -3 156.557 7.35816   7
   6  -1  -3 153.911 8.16315   6
   6  -1  -3 152.919 8.02039  10
  -6  -1   3 157.474 5.89597  13
   6   1  -3 175.542 6.24533   7
  -6   1   3 155.567 5.97018  13
   6   1  -3 163.684 7.88619  10
   6   1  -3 161.859 8.35910   6
   6   1  -3 154.205 5.62565  12
  -6   1   3 151.811 7.92664   8
   5  -1  -3 22.8612 3.09136   7
   5  -1  -3 22.8133 3.27596  10
  -5  -1   3 30.8902 9.45810   3
  -5  -1   3 22.2807 1.64258  13
  -5  -1   3 24.9946 2.67229   8
   5  -1  -3 17.2684 6.37230   2
   5  -1  -3 23.9599 2.28035  12
   5  -1  -3 15.9828 6.09501   1
   5  -1  -3 18.5335 2.19081   9
   5  -1  -3 19.6509 2.97636   6
   5   1  -3 20.5251 2.07216   7
   5   1  -3 25.7440 2.93067   6
   5   1  -3 22.3306 10.1375   2
   5   1  -3 24.0765 3.18422  10
  -5   1   3 19.6345 2.64171   8
  -5   1   3 12.4050 6.46654   3
   5   1  -3 22.7716 1.88101  12
  -5   1   3 22.2257 1.77919  13
   4  -1  -3 11.6318 3.61638   4
  -4  -1   3 11.8310 1.10782  13
   4  -1  -3 12.7114 1.58824  12
  -4  -1   3 13.1139 5.36004   3
   4  -1  -3 10.2016 1.99592  10
   4  -1  -3 11.1994 1.95424   6
   4  -1  -3 14.7554 4.36557   4
   4  -1  -3 12.8952 5.28457   1
  -4  -1   3 11.6142 4.60420   2
   4  -1  -3 13.7487 2.24799   7
   4  -1  -3 6.20074 4.33301   2
   4  -1  -3 12.4670 1.69566   9
   4  -1  -3 10.3276 5.24155   3
  -4  -1   3 10.4510 4.79238   4
   4   1  -3 13.9585 2.35986   6
   4   1  -3 13.0679 1.47039  12
   4   1  -3 11.7129 1.18427   9
  -4   1   3 10.4105 1.17373  13
   4   1  -3 14.6037 2.20505  10
  -4   1   3 16.6398 5.99888   3
  -4   1   3 12.9109 1.87247   8
   4   1  -3 4.73760 3.12310   2
  -4   1   3 10.2976 5.21860   4
   3  -1  -3 81.9001 10.1861   4
  -3  -1   3 78.8978 9.74821   4
   3  -1  -3 86.1693 3.48316  12
   3  -1  -3 90.7275 3.87370   9
  -3  -1   3 96.7366 9.19154   2
   3  -1  -3 90.2945 10.0254   3
   3  -1  -3 85.9054 9.34793   4
   3  -1  -3 73.4811 8.95500   2
   3  -1  -3 94.0258 9.20996   1
   3  -1  -3 80.0303 4.18318  10
  -3  -1   3 91.8024 10.0941   3
  -3  -1   3 89.0597 2.70855  11
   3  -1  -3 82.1807 4.36143   7
  -3  -1   3 86.8464 3.23569  13
   3   1  -3 91.5470 3.95859   5
  -3   1   3 89.6672 9.55560   2
   3   1  -3 74.7336 5.63405   1
   3   1  -3 85.0048 3.52057   7
   3   1  -3 98.8338 9.93319   2
   3   1  -3 83.1609 4.98872   1
   3   1  -3 82.7597 3.97695  10
   3   1  -3 85.9534 7.62713   4
   3   1  -3 86.9923 2.56620  11
  -3   1   3 81.4272 11.0165   4
  -3   1   3 86.0022 3.63313  13
  -3   1   3 77.1182 9.54259   3
   3   1  -3 85.7881 3.32629   9
   2  -1  -3 41.2145 2.38194   9
   2  -1  -3 44.4920 6.84830   4
  -2  -1   3 38.5469 5.32794   2
  -2  -1   3 38.9907 6.47720   4
  -2  -1   3 42.2049 1.53071  11
  -2  -1   3 41.0904 1.79539  13
   2  -1  -3 39.8325 2.36283   5
   2  -1  -3 39.4024 2.30810   6
   2  -1  -3 38.2111 5.52997   2
   2  -1  -3 44.7706 6.20908   3
   2   1  -3 38.6227 2.32502   6
  -2   1   3 36.0260 5.42358   2
   2   1  -3 41.3952 2.26552   5
   2   1  -3 42.4007 6.35926   2
  -2   1   3 39.5971 1.81773  13
  -2   1   3 42.0563 1.82361  11
   2   1  -3 40.7169 3.50336   1
  -2   1   3 42.7223 6.32387   3
   2   1  -3 42.0436 1.86260   7
   2   1  -3 38.5350 5.75287   4
  -2   1   3 40.2250 6.66526   4
  -1  -1   3 1150.47 38.7259   2
  -1  -1   3 1221.96 44.6249   4
  -1  -1   3 1129.67 37.3288   1
  -1  -1   3 1131.02 31.0100  11
   1  -1  -3 1114.87 32.0991   9
   1  -1  -3 1161.18 31.6610   6
  -1  -1   3 1143.35 31.0745  12
   1  -1  -3 1131.72 39.8770   1
  -1  -1   3 1145.38 31.1313  13
   1  -1  -3 1119.77 38.7537   2
   1  -1  -3 1116.03 31.8553   5
  -1  -1   3 1141.67 31.5679   7
   1  -1  -3 1175.92 44.8952   4
  -1   1   3 1174.23 39.6471   3
  -1   1   3 1165.32 31.1622  13
   1   1  -3 1145.34 39.5261   2
  -1   1   3 1137.41 43.9952   4
   1   1  -3 1134.04 31.4129   7
   1   1  -3 1291.36 51.8969   4
   1   1  -3 1148.73 31.8036   5
  -1   1   3 1117.12 39.8359   2
   1   1  -3 1120.08 31.8182   6
   1   1  -3 1132.02 36.5269   1
  -1   1   3 1144.86 31.2146  14
  -1   1   3 1169.02 31.2829  11
   0  -1  -3 66.0118 3.06856   9
   0  -1   3 65.0233 2.33534  11
   0  -1   3 58.9184 7.16042   4
   0  -1   3 66.4035 6.03492   1
   0  -1  -3 65.3832 2.72445   5
   0  -1   3 63.0580 5.62923   2
   0  -1   3 63.9666 2.78545   7
   0  -1   3 65.4322 2.18814  13
   0  -1  -3 62.6640 6.44379   1
   0  -1  -3 61.9965 4.72179   2
   0  -1   3 67.4917 6.02003   3
   0   1   3 69.5233 4.96478   3
   0   1  -3 60.1263 5.70050   1
   0   1   3 65.3138 6.88259   1
   0   1   3 66.2253 2.18841  13
   0   1  -3 65.4438 5.61650   2
   0   1   3 71.7410 4.82843   2
   0   1   3 66.7213 2.45013  11
   0   1  -3 63.3194 2.72283   5
   0   1   3 65.3205 6.34237   4
   0   1  -3 58.4758 7.18493   4
   0   1   3 63.1281 3.28516   7
   0   1   3 67.3166 2.50095  14
   0   1  -3 62.6939 2.72073   8
   1  -1   3 132.443 9.85301   1
   1  -1   3 118.260 9.36860   4
   1  -1   3 125.599 3.97416  12
  -1  -1  -3 128.279 5.84707   2
   1  -1   3 126.401 4.78546  10
   1  -1   3 133.338 9.37815   4
  -1  -1  -3 127.706 4.35037   5
   1  -1   3 125.617 4.06048  11
   1  -1   3 125.841 9.94215   3
   1  -1   3 122.416 4.07815  14
  -1  -1  -3 128.081 9.55104   1
  -1  -1  -3 122.235 3.51684  13
  -1   1  -3 129.431 8.79473   2
   1   1   3 126.449 4.31658  14
   1   1   3 124.428 3.88894  12
  -1   1  -3 118.018 10.4488   4
  -1   1  -3 127.035 4.55040   8
   1   1   3 116.564 3.94983   8
   1   1   3 125.744 4.12643  11
  -1   1  -3 123.184 4.56314   5
   1   1   3 124.200 3.54568  13
  -1   1  -3 129.212 9.64158   1
  -1   1  -3 132.452 9.42594   3
   1   1   3 125.423 4.82574   7
  -2  -1  -3 784.332 25.5726   3
   2  -1   3 724.240 31.7109   3
  -2  -1  -3 772.852 31.2738   1
   2  -1   3 709.618 20.4515  13
   2  -1   3 755.619 21.0290  11
   2  -1   3 757.367 32.2485   1
  -2  -1  -3 794.865 25.2929   2
  -2  -1  -3 736.837 20.8467   8
  -2  -1  -3 732.687 21.2692   5
  -2  -1  -3 782.728 24.1582   2
   2  -1   3 768.797 22.2043   7
   2  -1   3 748.469 20.9766  14
   2  -1   3 760.713 20.9263  12
   2  -1   3 769.679 22.2542  10
   2   1   3 782.404 32.6809   1
   2   1   3 742.599 22.1392  10
   2   1   3 778.611 25.7395   3
  -2   1  -3 793.169 30.1359   2
   2   1   3 742.174 20.7368  12
  -2   1  -3 751.503 21.8275   5
  -2   1  -3 736.207 34.0935   4
   2   1   3 762.648 22.1069   7
  -2   1  -3 708.562 30.9665   4
   2   1   3 745.197 21.3206  14
  -2   1  -3 784.317 21.8033   8
  -2   1  -3 783.718 32.9215   1
  -2   1  -3 779.658 31.0534   3
   3  -1   3 28.6361 1.57731  14
   3  -1   3 27.7308 1.60595  11
   3  -1   3 26.4974 6.42616   3
  -3  -1  -3 25.8421 4.40504   3
   3  -1   3 25.7191 1.53136  12
  -3  -1  -3 25.4893 1.97288   5
   3  -1   3 27.2761 6.57897   1
   3  -1   3 27.2054 2.40254  10
  -3  -1  -3 38.3635 5.80410   1
  -3  -1  -3 35.5791 4.40033   2
  -3  -1  -3 32.0534 1.72950   8
   3  -1   3 25.4866 2.24847   7
   3   1   3 32.4796 6.60926   1
   3   1   3 26.7578 1.55432  11
   3   1   3 27.3233 2.36470  10
   3   1   3 27.8673 5.23416   3
  -3   1  -3 29.2939 6.97704   4
  -3   1  -3 26.2103 2.07568   5
  -3   1  -3 25.7882 2.08305   8
   3   1   3 25.6308 1.36523  12
   3   1   3 26.3919 2.15682   7
   3   1   3 24.1258 1.87436  14
  -3   1  -3 16.8588 5.43385   1
  -3   1  -3 35.7575 6.95980   3
   4  -1   3 5.55033 0.90655  11
   4  -1   3 4.63950 0.92053  12
  -4  -1  -3 3.06291 0.83861   8
  -4  -1  -3 3.60246 0.87717   5
  -4   1  -3 4.35760 1.37636   8
   4   1   3 5.05165 0.85326  11
  -4   1  -3 4.10775 1.15722   5
   4   1   3 3.90189 1.12480  14
   4   1   3 3.51112 1.51470   6
   4   1   3 4.48539 1.53702  10
   4   1   3 4.55085 0.72186  12
   4   1   3 4.71018 1.24624   7
   5  -1   3 3.81931 1.77969  10
  -5  -1  -3 4.72938 1.13304   8
  -5  -1  -3 4.70416 1.15431   5
   5  -1   3 5.12986 1.13089  14
  -5  -1  -3 7.46385 1.33242   9
   5  -1   3 8.82230 1.10385  11
   5  -1   3 5.18565 1.05603  12
   5  -1   3 4.96624 1.62360   7
   5   1   3 5.80137 1.51043  14
  -5   1  -3 5.40158 1.59207   8
   5   1   3 4.86913 0.81294  12
   5   1   3 6.20069 1.91912  10
   5   1   3 6.29393 2.27190   6
   5   1   3 7.10042 1.01543  11
   5   1   3 3.03351 1.31487   7
  -5   1  -3 5.28753 1.33846   5
   6  -1   3 2.60585 0.81481  11
   6  -1   3 -1.0919 1.46614  10
   6  -1   3 2.32047 1.46976   7
   6  -1   3 2.82812 0.95794  12
  -6  -1  -3 2.54507 0.92683   5
  -6  -1  -3 2.32370 0.98354   8
  -6   1  -3 3.79515 1.38061   5
  -6   1  -3 5.62299 1.94130   8
   6   1   3 0.77981 1.44791  14
   6   1   3 3.65227 1.82026  10
   6   1   3 2.92754 1.22327   7
   6   1   3 3.33931 0.84038  11
   6   1   3 2.75993 0.72128  12
   7  -1   3 70.0435 6.22201  10
   7  -1   3 66.6677 3.76288  12
   7  -1   3 72.4928 5.77489   7
  -7   1  -3 62.6405 4.35152   5
  -7   1  -3 66.8325 4.47590   8
   7   1   3 73.6793 5.28395   7
   7   1   3 68.1533 5.99889  10
   9  -2  -3 2.85111 1.60325  12
   8  -2  -3 0.63694 1.35133  12
  -8  -2   3 2.50936 1.74936   8
   8  -2  -3 0.19409 1.93798   6
  -8  -2   3 2.37380 0.89769  13
   8  -2  -3 3.17855 2.30423   7
   8  -2  -3 0.97396 2.25543  10
  -8   2   3 0.37636 1.48501   8
   8   2  -3 0.77393 2.06579  10
   8   2  -3 1.83909 2.26907   6
  -8   2   3 0.73510 0.80141  13
   7  -2  -3 14.0364 2.19430  12
  -7  -2   3 15.4198 1.65952  13
   7  -2  -3 11.9155 3.07620   6
   7  -2  -3 17.5506 3.46501  10
  -7  -2   3 14.6900 2.91656   8
   7  -2  -3 14.5824 2.79480   7
   7  -2  -3 13.5701 2.02770   9
   7   2  -3 12.8538 2.90490   6
  -7   2   3 14.3514 1.80369  13
   7   2  -3 13.9982 1.75559  12
   7   2  -3 12.3606 2.97328  10
  -7   2   3 11.0497 2.88950   8
  -6  -2   3 64.8148 4.69535   8
   6  -2  -3 77.6427 5.37167   6
  -6  -2   3 67.4259 3.28326  13
   6  -2  -3 61.2253 5.25435  10
   6  -2  -3 70.2016 3.80956   9
   6  -2  -3 66.5769 5.09577   7
   6  -2  -3 65.1862 3.03966  11
   6  -2  -3 69.5146 4.20688  12
   6   2  -3 69.5091 3.07494  12
   6   2  -3 71.8231 5.29333   6
  -6   2   3 63.5332 5.03367   8
   6   2  -3 66.5967 5.10599  10
  -6   2   3 68.0689 3.89551  13
   5  -2  -3 83.4108 5.57692  10
  -5  -2   3 94.6077 3.82237  13
   5  -2  -3 87.7721 4.45562   9
   5  -2  -3 83.5402 5.21231   6
   5  -2  -3 88.4046 4.24575  12
   5  -2  -3 92.2055 5.53401   7
   5   2  -3 94.5723 5.58730   6
  -5   2   3 95.3798 4.00312  13
   5   2  -3 95.8681 5.32453  10
   5   2  -3 90.7575 3.27953   7
  -5   2   3 92.6893 5.55310   8
   5   2  -3 91.0567 3.53830  12
   4  -2  -3 59.7493 12.0246   3
  -4  -2   3 61.6662 8.25470   2
   4  -2  -3 62.3316 4.36325   7
   4  -2  -3 56.3303 4.02613  10
  -4  -2   3 53.7459 8.64627   4
   4  -2  -3 54.9300 10.7319   2
   4  -2  -3 61.0660 10.8503   1
   4  -2  -3 65.8093 8.81898   4
  -4  -2   3 60.9167 2.70518  13
   4  -2  -3 60.4669 3.53808   9
  -4  -2   3 56.9625 9.44281   3
   4  -2  -3 60.6634 3.09576  12
   4  -2  -3 60.5693 9.09977   4
   4  -2  -3 55.9606 3.69197   6
  -4   2   3 58.7194 2.81633  13
   4   2  -3 58.8308 2.34524   7
   4   2  -3 56.5285 8.65911   2
   4   2  -3 66.4328 3.90796  10
  -4   2   3 55.7864 13.2990   4
  -4   2   3 41.0742 10.0536   3
  -4   2   3 57.8509 2.07296  14
   4   2  -3 63.0105 4.00544   6
  -4   2   3 60.0718 4.03435   8
   4   2  -3 59.6336 2.63794  12
  -3  -2   3 427.553 21.8268   2
   3  -2  -3 407.234 24.8501   4
  -3  -2   3 405.227 23.1263   4
   3  -2  -3 414.762 12.3759  12
  -3  -2   3 411.208 12.1124  13
   3  -2  -3 392.712 23.0835   1
   3  -2  -3 448.918 15.5465   9
  -3  -2   3 422.861 24.2179   3
  -3  -2   3 422.985 11.3803  11
   3  -2  -3 403.220 23.4585   2
   3  -2  -3 436.176 24.8797   3
   3  -2  -3 409.926 13.3143  10
   3  -2  -3 405.264 13.3650   6
   3  -2  -3 410.166 25.6458   4
   3  -2  -3 399.854 13.6425   7
   3   2  -3 425.497 23.0387   2
  -3   2   3 400.519 12.2028  13
   3   2  -3 417.770 11.7734   7
  -3   2   3 436.000 28.0695   4
  -3   2   3 425.501 11.6782  14
   3   2  -3 406.611 12.0966   9
   3   2  -3 417.086 12.9161  10
  -3   2   3 407.309 23.3026   2
  -3   2   3 431.981 13.8230   8
   3   2  -3 416.717 13.4775   6
   3   2  -3 424.993 11.6003   7
   3   2  -3 420.792 12.8181   5
  -3   2   3 407.386 24.6875   3
   2  -2  -3 1.78445 0.78021   6
   2  -2  -3 0.99245 1.73417   3
  -2  -2   3 1.78553 0.34396  11
   2  -2  -3 1.73510 2.50111   4
  -2  -2   3 3.75283 3.16073   4
   2  -2  -3 1.57706 0.89518   9
  -2  -2   3 1.53638 0.53823  13
  -2  -2   3 -0.3741 1.49840   2
  -2  -2   3 -0.0133 0.97478   1
   2  -2  -3 1.58647 1.64277   2
  -2   2   3 1.87967 0.87898   8
  -2   2   3 2.55627 2.67298   4
  -2   2   3 -0.1952 1.73743   2
   2   2  -3 0.28624 1.14993   1
   2   2  -3 0.04747 1.39413   2
  -2   2   3 1.43338 0.44094  14
   2   2  -3 1.78854 0.36829   7
  -2   2   3 1.32726 1.81907   3
   2   2  -3 1.94341 0.62944   5
   2   2  -3 2.09190 0.82496   6
  -2   2   3 1.12966 0.47059  13
   2   2  -3 4.14975 2.85039   4
  -1  -2   3 234.819 6.78428  11
   1  -2  -3 225.903 7.57278   5
   1  -2  -3 234.770 16.8721   4
  -1  -2   3 239.527 6.91313  13
  -1  -2   3 236.851 16.4868   4
  -1  -2   3 235.966 11.5130   1
   1  -2  -3 239.168 13.3959   3
   1  -2  -3 227.973 7.91018   9
   1  -2  -3 223.792 12.5325   2
  -1  -2   3 235.051 7.12450   7
  -1  -2   3 209.660 12.5493   2
  -1  -2   3 234.348 6.76204  12
   1  -2  -3 225.754 7.24184   6
  -1   2   3 227.848 7.14893  11
   1   2  -3 246.243 7.69373   6
   1   2  -3 233.488 11.7003   1
   1   2  -3 231.342 13.5664   2
  -1   2   3 239.057 12.9102   2
  -1   2   3 240.860 16.6363   4
   1   2  -3 241.639 15.1666   4
  -1   2   3 228.862 13.0552   3
   1   2  -3 236.608 7.48132   5
   1   2  -3 234.255 7.01326   7
  -1   2   3 230.004 7.01831  14
  -1   2   3 232.041 6.95508  13
   0  -2   3 112.388 3.49183  12
   0  -2   3 97.9928 10.3390   3
   0  -2   3 103.082 8.12368   1
   0  -2  -3 100.794 6.32747   2
   0  -2   3 103.618 4.02505   7
   0  -2   3 110.071 3.59919  11
   0  -2  -3 103.069 4.42856   9
   0  -2  -3 100.469 8.92010   1
   0  -2  -3 102.834 3.92759   5
   0   2   3 101.442 6.21174   2
   0   2  -3 126.732 10.5761   4
   0   2   3 102.754 6.23647   3
   0   2  -3 123.995 8.82518   2
   0   2  -3 115.322 8.72178   1
   0   2   3 104.250 3.82952  14
   0   2  -3 128.942 4.36497   8
   0   2   3 105.391 7.65857   4
   0   2   3 106.953 3.42882  13
   1  -2   3 75.2368 7.70221   1
  -1  -2  -3 68.4920 2.80590   5
   1  -2   3 50.2774 8.63670   4
  -1  -2  -3 75.1158 7.61706   1
   1  -2   3 72.7313 2.61268  12
   1  -2   3 70.3743 3.28107   7
  -1  -2  -3 80.2579 6.75409   4
   1  -2   3 71.8792 3.25034  10
   1  -2   3 70.6759 8.64340   3
  -1  -2  -3 71.8913 2.27027  13
   1  -2   3 71.8402 2.74742  11
   1  -2   3 81.7763 9.38200   4
  -1  -2  -3 73.3161 3.45351   9
  -1   2  -3 72.1164 3.31043   5
  -1   2  -3 69.2641 3.29477   8
  -1   2  -3 65.9469 7.12537   2
  -1   2  -3 85.8295 8.51227   1
  -1   2  -3 54.1902 7.19622   3
   1   2   3 70.5344 2.79039  11
   1   2   3 72.5715 2.99332  14
  -1   2  -3 79.9641 9.03689   4
  -2  -2  -3 186.610 5.99863   5
   2  -2   3 200.092 15.0635   3
   2  -2   3 169.088 10.3013   4
   2  -2   3 183.507 5.86689  12
   2  -2   3 180.220 14.0458   1
   2  -2   3 187.171 7.01719   7
   2  -2   3 178.826 6.01858  11
  -2  -2  -3 188.293 13.2416   1
   2  -2   3 182.758 5.78535  14
   2  -2   3 187.727 6.94488  10
   2  -2   3 182.937 10.9276   4
  -2  -2  -3 194.052 6.82798   9
   2   2   3 183.234 5.55745  12
   2   2   3 185.527 5.96575  11
  -2   2  -3 198.466 14.5123   3
   2   2   3 186.927 6.39788  14
  -2   2  -3 209.325 13.8306   2
   2   2   3 199.040 14.3418   1
   2   2   3 194.916 6.93920   7
  -2   2  -3 190.643 6.79948   5
  -2   2  -3 198.542 14.8300   4
  -2   2  -3 184.673 6.82034   8
  -2   2  -3 177.266 13.8464   1
   3  -2   3 91.2749 4.72970  10
   3  -2   3 95.2787 3.44538  14
   3  -2   3 101.581 5.00224   7
  -3  -2  -3 100.002 6.40367   3
   3  -2   3 110.211 12.2861   3
   3  -2   3 97.4664 3.63861  12
  -3  -2  -3 94.2527 3.66952   5
  -3  -2  -3 96.5949 4.29413   9
  -3  -2  -3 106.270 9.97798   1
   3  -2   3 94.3469 3.77807  11
   3  -2   3 96.9848 11.5653   1
  -3   2  -3 92.8081 4.50808   8
   3   2   3 98.3554 10.5901   1
   3   2   3 98.2689 3.90477  11
  -3   2  -3 93.6423 12.5486   4
  -3   2  -3 80.9195 9.95039   3
  -3   2  -3 104.611 12.5026   4
   3   2   3 94.7881 4.47657   7
  -3   2  -3 95.8380 4.49942   5
   3   2   3 92.7061 3.18756  12
   3   2   3 96.7615 4.65645  10
   3   2   3 101.760 4.24623  14
   4  -2   3 78.2708 3.40118  12
  -4  -2  -3 74.7674 3.33808   5
   4  -2   3 79.4013 4.78056  10
  -4  -2  -3 83.7479 4.39677   9
   4  -2   3 80.0993 3.13700  14
  -4  -2  -3 73.6946 2.96165   8
   4  -2   3 86.0839 4.96269   7
   4  -2   3 82.8812 3.51940  11
   4   2   3 84.1302 4.03176  14
   4   2   3 78.4074 2.82816  12
   4   2   3 80.0153 4.40225   6
  -4   2  -3 75.3842 4.27082   8
   4   2   3 79.0530 3.21954  11
   4   2   3 79.4873 4.59806  10
   4   2   3 83.7908 4.29380   7
  -4   2  -3 81.3053 4.37075   5
   5  -2   3 40.3704 3.91240  10
  -5  -2  -3 37.5365 2.29191   5
   5  -2   3 40.5224 2.32798  11
   5  -2   3 35.5538 2.37401  12
   5  -2   3 32.4972 3.39883   7
   5  -2   3 34.9194 2.02482  14
  -5  -2  -3 35.1674 1.98780   8
  -5  -2  -3 37.8595 2.46137   9
   5   2   3 34.9650 1.71057  12
  -5   2  -3 37.6314 3.29145   8
   5   2   3 36.7192 2.04716  11
  -5   2  -3 38.7433 3.17103   5
   5   2   3 40.5215 3.56625  10
   5   2   3 38.2861 3.50361   6
   5   2   3 38.3953 3.02614   7
   5   2   3 35.5532 2.97420  14
   6  -2   3 0.55767 1.81337  10
  -6  -2  -3 1.45746 0.74846   5
   6  -2   3 -0.4037 0.83463  12
   6  -2   3 -0.2247 0.69259  11
   6  -2   3 1.85814 2.51556   7
   6   2   3 0.81619 1.72591  14
  -6   2  -3 0.67908 1.48515   8
   6   2   3 -0.8507 0.96119   7
   6   2   3 1.05072 0.51513  12
   6   2   3 2.52654 1.51879  10
  -6   2  -3 -0.0720 0.99708   5
   7  -2   3 17.8296 4.02477  10
   7  -2   3 25.2521 4.25958   7
   7   2   3 23.3683 3.79744   7
  -7   2  -3 20.9741 2.79732   5
  -7   2  -3 21.7936 2.88031   8
   7   2   3 15.3082 3.47050  10
   9  -3  -3 -0.7898 1.44139  12
   8  -3  -3 2.33839 1.99505   7
  -8  -3   3 -0.1066 1.32287   8
  -8  -3   3 0.14432 0.70152  13
   8  -3  -3 4.03633 2.13512  10
   8  -3  -3 2.18520 1.46434  12
   8  -3  -3 0.59630 1.65477   6
   8   3  -3 1.79553 1.94529   6
  -8   3   3 0.46273 0.87218  13
  -8   3   3 2.04886 1.89120   8
   8   3  -3 1.02187 2.30466  10
   7  -3  -3 28.5631 4.55314  10
   7  -3  -3 34.9141 4.20916   6
   7  -3  -3 33.0542 2.98447   9
  -7  -3   3 33.8073 2.33389  13
  -7  -3   3 27.8222 3.54254   8
   7  -3  -3 31.2002 3.28044  12
   7  -3  -3 32.0556 3.87865   7
   7  -3  -3 30.9182 2.18457  11
  -7   3   3 32.4163 2.52241  13
  -7   3   3 30.3977 3.99549   8
   7   3  -3 37.9494 4.30091   6
   7   3  -3 33.1195 4.23428  10
  -6  -3   3 16.0138 1.61393  13
   6  -3  -3 16.6323 2.44621  12
   6  -3  -3 14.8556 2.95789   6
  -6  -3   3 16.6988 2.50320   8
   6  -3  -3 14.3537 2.97901   7
   6  -3  -3 14.4967 3.15096  10
   6  -3  -3 15.9588 1.89753  11
   6  -3  -3 16.4742 2.48214   9
  -6   3   3 16.0142 1.85124  13
  -6   3   3 13.7683 2.87541   8
   6   3  -3 17.7628 3.61507  10
   6   3  -3 12.8303 2.75565   6
  -5  -3   3 534.268 16.1535  13
   5  -3  -3 542.170 16.6775  12
   5  -3  -3 592.525 23.6795   7
   5  -3  -3 554.736 17.3904   9
   5  -3  -3 550.473 21.3031  10
   5  -3  -3 539.601 18.6662   6
   5   3  -3 554.747 18.6423   6
  -5   3   3 543.693 16.4521  13
   5   3  -3 541.308 15.4729  12
   5   3  -3 560.890 18.0439  10
  -5   3   3 549.706 20.0334   8
  -4  -3   3 21.5405 5.92476   4
   4  -3  -3 26.1703 2.26697  12
   4  -3  -3 26.6560 2.59743   6
   4  -3  -3 25.0950 7.61425   1
   4  -3  -3 33.1108 3.43214  10
   4  -3  -3 37.1783 4.12863   7
   4  -3  -3 29.8260 8.72385   4
  -4  -3   3 29.0470 1.82366  13
   4  -3  -3 29.1279 2.95723   9
   4  -3  -3 18.8554 6.43036   4
  -4  -3   3 28.7752 7.62065   3
  -4   3   3 30.4647 3.02567   8
   4   3  -3 29.7772 7.40225   2
  -4   3   3 30.0260 2.00245  13
  -4   3   3 23.6897 9.22078   4
  -4   3   3 32.2917 9.14527   3
   4   3  -3 27.5961 1.68976  12
   4   3  -3 34.5918 3.09935  10
  -4   3   3 29.5850 1.61701  14
   4   3  -3 27.7310 2.73073   6
   3  -3  -3 53.7748 3.12204   6
   3  -3  -3 61.2505 8.53306   3
   3  -3  -3 54.6329 10.1909   4
   3  -3  -3 54.3331 10.8241   1
   3  -3  -3 51.6486 11.6144   4
  -3  -3   3 48.5338 7.68937   4
  -3  -3   3 48.4149 6.66673   2
  -3  -3   3 43.3275 1.57809  11
  -3  -3   3 40.8094 2.13526  13
   3   3  -3 43.5758 2.48166   5
  -3   3   3 50.2661 7.76432   2
   3   3  -3 44.3655 2.94926   6
   3   3  -3 59.8614 8.06751   2
  -3   3   3 45.5424 10.0221   3
  -3   3   3 43.9019 8.93707   4
  -3   3   3 48.8666 2.38798  13
  -3   3   3 44.8543 1.86936  14
   2  -3  -3 2846.05 90.4466   3
   2  -3  -3 2736.96 75.6733   9
  -2  -3   3 2833.35 74.0396  11
  -2  -3   3 2768.95 86.1665   2
  -2  -3   3 2699.14 76.0266  13
   2  -3  -3 2808.27 75.3432   6
  -2  -3   3 2820.46 78.6195   1
  -2  -3   3 2941.55 91.8248   4
   2   3  -3 2709.79 81.5047   1
  -2   3   3 2809.07 90.2265   3
   2   3  -3 2740.19 75.5194   6
   2   3  -3 2828.30 88.0812   2
  -2   3   3 2840.89 88.7452   2
   2   3  -3 2785.73 74.9864   5
  -2   3   3 2861.22 97.7613   4
  -2   3   3 2699.15 74.3199  14
  -2   3   3 2753.01 75.8404   8
   2   3  -3 2409.14 94.2784   4
  -1  -3   3 2.04392 1.26448   1
   1  -3  -3 0.56585 2.73119   4
  -1  -3   3 0.66409 1.41067   2
  -1  -3   3 4.27517 3.04374   4
  -1  -3   3 1.64569 1.63286   3
   1  -3  -3 0.22931 1.28805   3
  -1   3   3 -1.9554 2.43032   4
   1   3  -3 0.23846 1.13872   2
   0  -3  -3 188.383 14.3355   4
   0  -3   3 134.370 5.20031   7
   0  -3  -3 177.015 9.07883   3
   0  -3   3 134.174 4.86867  11
   0  -3  -3 173.038 4.57486   6
   0  -3  -3 159.209 6.84578   9
   0  -3   3 128.858 10.3627   2
   0  -3  -3 169.958 5.31149   5
   0  -3   3 127.195 11.1586   3
   0   3  -3 133.531 11.5634   3
   0   3   3 165.290 5.04195   8
   0   3   3 167.870 8.63097   3
   0   3  -3 128.150 5.83059   5
   0   3  -3 137.425 11.0815   2
   0   3  -3 135.661 10.7479   1
   0   3  -3 136.601 5.66266   8
   1  -3   3 76.7939 10.6455   4
  -1  -3  -3 89.0070 8.68828   4
   1  -3   3 74.3562 8.63934   1
   1  -3   3 70.5535 10.7170   4
  -1  -3  -3 73.4975 2.94908   5
   1  -3   3 76.8096 2.86407  12
   1  -3   3 76.5978 3.37891  10
   1  -3   3 81.4235 3.69735   7
   1  -3   3 80.1981 9.68871   3
  -1  -3  -3 71.6222 8.50056   1
   1  -3   3 79.0497 3.10194  11
  -1  -3  -3 74.8888 3.73049   9
  -1  -3  -3 78.7622 2.59495   6
  -1   3  -3 76.4208 3.63321   5
  -1   3  -3 68.5138 8.60511   1
  -1   3  -3 69.0827 8.75564   3
  -1   3  -3 79.1472 8.73796   2
   1   3   3 76.6748 3.11390  11
  -1   3  -3 70.2912 9.79780   4
   1   3   3 76.4404 3.36173  14
   2  -3   3 14.0669 1.17276  12
   2  -3   3 3.97911 4.47374   3
  -2  -3  -3 22.3822 5.30457   1
   2  -3   3 14.3705 1.82650   7
  -2  -3  -3 14.7470 1.03618   5
   2  -3   3 9.11118 4.33604   1
  -2  -3  -3 16.5583 1.71595   9
   2  -3   3 12.7700 5.19301   4
   2  -3   3 12.3806 1.32250  11
   2  -3   3 19.8555 5.68384   4
   2  -3   3 19.2073 1.85169  10
  -2   3  -3 12.1196 4.58368   2
   2   3   3 14.3593 1.59050  14
  -2   3  -3 12.6884 5.96206   4
   2   3   3 15.7179 1.63562   7
  -2   3  -3 11.9385 1.59989   5
  -2   3  -3 13.7536 1.82860   8
   2   3   3 16.1055 1.25148  11
  -2   3  -3 12.9287 4.37280   1
  -3  -3  -3 1194.42 33.4494   9
   3  -3   3 1198.91 34.6784   7
   3  -3   3 1171.06 34.1113  10
  -3  -3  -3 1214.44 45.6687   1
  -3  -3  -3 1171.78 32.2186   5
   3  -3   3 1168.60 32.5276  12
   3  -3   3 1169.38 51.6725   3
   3  -3   3 1156.10 32.9016  11
   3  -3   3 1125.59 50.4091   1
   3  -3   3 1171.75 32.0909  14
  -3   3  -3 1169.87 33.8757   5
   3   3   3 1202.61 33.8684   7
  -3   3  -3 1193.63 48.9993   3
  -3   3  -3 1114.52 55.1627   4
  -3   3  -3 1156.80 50.7632   4
   3   3   3 1179.42 32.5395  11
   3   3   3 1209.49 33.4369  14
   3   3   3 1195.47 33.9766  10
  -3   3  -3 1176.00 33.9083   8
  -4  -3  -3 52.4535 2.91759   9
   4  -3   3 55.6471 2.36384  14
   4  -3   3 48.7376 2.94233  11
  -4  -3  -3 52.8850 2.43279   5
   4  -3   3 54.9063 4.16171   7
   4  -3   3 60.8424 2.94669  12
   4   3   3 54.5841 2.61376  11
  -4   3  -3 62.0441 3.93027   5
   4   3   3 56.9892 3.53321   7
   4   3   3 51.6433 3.61464  10
   4   3   3 60.7298 3.60242  14
  -4   3  -3 66.7879 4.15937   8
   5  -3   3 1.79106 1.23155  11
  -5  -3  -3 -0.1994 0.37444   5
  -5  -3  -3 -0.0731 0.59609   9
   5  -3   3 -0.3811 1.10083   7
   5  -3   3 0.45578 0.72652  12
  -5   3  -3 1.23875 1.13331   8
   5   3   3 -0.4119 0.71926   7
   5   3   3 -0.9418 0.78273  10
   5   3   3 -0.3191 1.27975  14
   5   3   3 -0.4747 1.02961   6
  -5   3  -3 1.98588 1.12769   5
   5   3   3 0.11130 0.54040  11
   6  -3   3 295.857 9.74632  11
   6  -3   3 267.668 12.5325   7
   6  -3   3 291.102 9.78296  12
   6   3   3 286.924 12.1131  10
  -6   3  -3 279.039 11.1917   5
   6   3   3 273.398 10.7611  14
   6   3   3 270.251 10.6669   7
  -6   3  -3 271.222 11.2490   8
   7  -3   3 -0.6304 0.93787  12
   7  -3   3 -0.2953 1.09280  11
   7   3   3 2.58568 2.27994  14
   8  -4  -3 6.25693 1.98241  12
  -8  -4   3 6.19088 1.30095  13
  -8   4   3 8.83070 1.70837  13
  -7  -4   3 0.08896 0.77982  13
   7  -4  -3 2.70037 1.46685   9
   7  -4  -3 0.61849 2.15743  10
   7  -4  -3 2.97077 1.69206  12
   7  -4  -3 1.76465 1.67386   6
  -7  -4   3 1.62767 1.36021   8
   7  -4  -3 1.09003 1.12990  11
   7   4  -3 1.41184 1.65891  10
  -7   4   3 2.73890 1.09928  13
   7   4  -3 2.75119 1.79111   6
  -6  -4   3 55.1938 3.15382  13
   6  -4  -3 69.6892 4.61082   9
   6  -4  -3 62.9298 5.34487   7
   6  -4  -3 61.8592 5.41951  10
   6  -4  -3 53.3950 4.68983   6
   6  -4  -3 60.6984 3.98410  12
  -6   4   3 61.8399 5.11083   8
   6   4  -3 61.1318 4.88184   6
   6   4  -3 50.4619 4.47816  10
  -6   4   3 59.2974 3.38096  13
   5  -4  -3 5.61423 1.57978  12
   5  -4  -3 3.20771 2.03984   9
  -5  -4   3 5.82459 1.11345  13
   5  -4  -3 1.58671 1.99612  10
   5  -4  -3 0.44338 2.30515   7
   5  -4  -3 4.71343 1.67097   6
   5   4  -3 4.07442 1.65003   6
  -5   4   3 5.27168 1.88352   8
   5   4  -3 5.55066 0.82365  12
  -5   4   3 5.50332 1.30622  13
   5   4  -3 6.81908 1.88648  10
  -4  -4   3 159.446 5.65308  13
  -4  -4   3 140.047 13.9750   4
   4  -4  -3 158.493 7.01813   9
   4  -4  -3 145.376 17.0948   4
   4  -4  -3 160.163 6.10348  12
  -4  -4   3 157.422 15.5723   3
   4  -4  -3 163.703 7.21686   6
   4  -4  -3 158.652 8.09050   7
   4  -4  -3 168.382 7.49916  10
   4  -4  -3 168.831 17.4799   1
   4  -4  -3 148.462 16.9643   4
  -4   4   3 163.278 5.90960  13
  -4   4   3 146.938 16.7665   3
  -4   4   3 171.862 20.8586   4
   4   4  -3 156.529 6.97536   6
  -4   4   3 163.214 7.58604   8
   4   4  -3 177.187 15.6116   2
  -3  -4   3 540.574 14.5496  11
  -3  -4   3 532.026 15.3090  13
   3  -4  -3 543.471 34.1723   4
   3  -4  -3 517.286 15.5595  12
   3  -4  -3 531.369 17.7304   7
  -3  -4   3 543.499 28.4493   4
   3  -4  -3 527.846 30.6170   3
   3  -4  -3 515.651 31.7935   1
  -3  -4   3 490.707 25.4094   2
   3  -4  -3 531.561 16.6170   6
   3  -4  -3 524.469 16.6542  10
   3  -4  -3 534.693 16.7410   9
   3  -4  -3 524.049 33.7048   4
  -3   4   3 540.801 36.5197   4
  -3   4   3 515.969 15.4856  13
  -3   4   3 531.471 14.9594  14
   3   4  -3 537.909 15.7433  10
   3   4  -3 543.728 28.2362   2
  -3   4   3 526.361 30.7143   3
   3   4  -3 526.898 15.6016   5
   3   4  -3 511.144 16.3737   6
  -3   4   3 524.371 17.1467   8
  -2  -4   3 4.87477 0.60498  12
  -2  -4   3 8.45677 4.56095   4
  -2  -4   3 3.43306 0.66633  11
  -2  -4   3 4.19193 0.54619   7
   2  -4  -3 4.97473 1.07818   6
  -2  -4   3 3.04407 2.15198   2
   2  -4  -3 4.84335 0.95147  12
  -2  -4   3 4.48974 0.75311  13
   2  -4  -3 5.57359 3.68014   3
   2  -4  -3 5.56147 1.38759   9
  -2  -4   3 3.11092 1.54725   1
  -2  -4   3 5.52966 3.14397   3
  -2   4   3 4.27188 0.84615  14
  -2   4   3 3.79279 0.82003  13
   2   4  -3 1.64921 3.52955   4
  -2   4   3 5.67014 4.20560   4
   2   4  -3 5.20438 2.92946   2
  -2   4   3 7.02323 3.20774   2
   2   4  -3 4.43281 0.92492   5
  -2   4   3 2.91778 2.97624   3
   2   4  -3 3.44499 3.46998   1
  -2   4   3 5.00990 1.29976   8
  -1  -4   3 157.464 12.7587   2
   1  -4  -3 156.887 5.23586   6
  -1  -4   3 154.455 12.7206   3
  -1  -4   3 145.433 10.3154   1
   1  -4  -3 152.858 6.27519   9
  -1  -4   3 158.059 5.26176   7
  -1  -4   3 165.757 5.16863  11
   1  -4  -3 155.137 16.7052   4
   1  -4  -3 167.166 5.36490  12
  -1  -4   3 159.699 4.85923  12
   1  -4  -3 163.211 12.3693   3
  -1  -4   3 147.437 14.3527   4
   1   4  -3 150.371 14.6016   4
   1   4  -3 137.587 12.2966   1
  -1   4   3 142.752 13.5941   4
  -1   4   3 164.933 5.50260  14
  -1   4   3 145.364 10.8918   2
  -1   4   3 162.592 5.90457   8
   1   4  -3 160.482 6.21310   8
   1   4  -3 164.260 12.8523   2
  -1   4   3 161.836 12.0046   3
   0  -4   3 13.3645 5.71501   4
   0  -4   3 20.7642 1.49777  11
   0  -4   3 21.0370 1.22701  12
   0  -4  -3 18.1055 3.98408   3
   0  -4   3 14.7713 4.82351   1
   0  -4   3 19.0597 1.61567   7
   0  -4   3 15.8949 4.71682   3
   0  -4  -3 25.0360 7.24804   4
   0   4   3 18.8646 4.09830   3
   0   4   3 25.2570 6.65720   2
   0   4  -3 16.8451 4.89475   2
   0   4  -3 10.9242 4.74608   1
   0   4  -3 17.4067 5.68818   3
   0   4   3 19.9262 1.44632   8
   0   4   3 20.5240 1.69682  14
   0   4  -3 23.7911 2.10159   8
   0   4   3 22.0424 1.69003  11
   0   4  -3 21.9287 6.90104   4
   1  -4   3 60.6817 2.92549  11
   1  -4   3 50.1615 10.1743   4
   1  -4   3 64.8940 3.41691   7
   1  -4   3 56.0257 7.86555   1
  -1  -4  -3 50.5659 8.71973   4
   1  -4   3 67.7327 2.60048  12
  -1  -4  -3 58.8083 3.39439   9
   1  -4   3 72.4908 9.77217   3
  -1   4  -3 59.5844 12.2039   4
   1   4   3 64.8815 2.96026  11
  -1   4  -3 83.0779 9.12762   2
   1   4   3 62.9706 3.19741  14
  -1   4  -3 96.0915 10.8127   3
  -1   4  -3 39.7928 8.18958   1
   2  -4   3 175.010 5.71982  12
  -2  -4  -3 175.678 6.62347   9
   2  -4   3 161.379 19.1856   4
   2  -4   3 173.972 6.63826  10
   2  -4   3 172.502 6.18652  11
   2  -4   3 185.482 17.3059   3
   2  -4   3 175.343 7.11044   7
  -2  -4  -3 171.512 13.7853   1
   2  -4   3 138.944 16.9449   4
   2  -4   3 159.648 15.0236   1
  -2  -4  -3 168.302 5.19931   6
   2   4   3 166.399 5.89756  11
  -2   4  -3 174.256 6.81455   5
  -2   4  -3 163.949 17.3140   4
  -2   4  -3 186.376 14.9262   2
   2   4   3 175.224 6.56511  14
  -2   4  -3 172.727 6.98316   8
  -2   4  -3 185.959 16.1160   3
   3  -4   3 29.2080 8.70573   1
   3  -4   3 34.8808 2.16427  12
   3  -4   3 33.3362 2.47546  11
   3  -4   3 38.2969 1.79925  14
   3  -4   3 32.5240 2.89561  10
   3  -4   3 29.3504 10.5483   4
   3  -4   3 39.0622 8.48158   4
  -3  -4  -3 31.6645 7.59148   1
   3  -4   3 37.2835 3.30701   7
  -3  -4  -3 34.2360 2.44095   9
  -3  -4  -3 34.7413 1.33549  13
   3   4   3 33.9053 2.74537  14
   3   4   3 38.4780 2.15538  11
  -3   4  -3 44.5307 10.0891   3
  -3   4  -3 33.3718 3.03450   8
  -3   4  -3 38.2374 2.96494   5
  -3   4  -3 32.3213 10.8358   4
   4  -4   3 203.190 9.61142   7
   4  -4   3 220.189 7.97524  11
  -4  -4  -3 219.088 7.75577   9
   4  -4   3 217.787 6.58493  14
   4  -4   3 225.997 9.25913  10
   4  -4   3 224.768 7.61533  12
   4   4   3 231.983 8.70512  14
  -4   4  -3 224.173 8.93836   5
   4   4   3 220.556 7.29157  11
   5  -4   3 110.414 5.17825  11
   5  -4   3 124.572 6.92274  10
   5  -4   3 118.664 7.06216   7
   5  -4   3 116.737 5.00885  12
   5   4   3 120.633 6.38195  10
   5   4   3 122.504 6.07092  14
  -5   4  -3 117.492 6.30827   5
   5   4   3 111.951 4.43703  11
  -5   4  -3 121.662 6.52005   8
   6  -4   3 14.4301 3.23763   7
   6  -4   3 14.1830 3.22501  10
   6  -4   3 16.5992 2.27426  12
   6  -4   3 18.8199 2.13752  11
  -6   4  -3 15.9181 3.89381   5
   6   4   3 27.3257 3.70544  14
  -6   4  -3 15.0182 3.05493   8
   6   4   3 14.9801 2.78847  10
   7  -4   3 13.0733 2.09641  11
   7   4   3 13.3106 3.36407  14
   8  -5  -3 17.0331 2.82796  12
  -8   5   3 17.7441 2.43990  13
   7  -5  -3 6.20716 2.79557   7
   7  -5  -3 4.89711 1.61021  11
  -7  -5   3 9.01322 2.28211   8
   7  -5  -3 8.97814 2.66924   6
   7  -5  -3 9.07967 2.18350  12
   7  -5  -3 7.41903 2.24182   9
  -7  -5   3 9.30874 1.56475  13
   7  -5  -3 7.61749 3.00970  10
   7   5  -3 5.36458 2.10712   6
  -7   5   3 7.65936 1.75620  13
   7   5  -3 8.61105 2.49028  10
  -7   5   3 8.12391 2.72143   8
   6  -5  -3 21.1008 3.52200   6
  -6  -5   3 20.6180 1.89606  13
   6  -5  -3 23.7447 3.61161   9
   6  -5  -3 23.9702 3.09945  12
   6  -5  -3 18.7114 3.69692   7
   6  -5  -3 22.2790 3.94353  10
  -6   5   3 23.2397 2.42921  13
  -6   5   3 17.6961 3.37912   8
   6   5  -3 22.2334 3.14704  10
   6   5  -3 23.8612 3.15141   6
   5  -5  -3 37.9748 3.09200  12
   5  -5  -3 35.1033 4.30829  10
   5  -5  -3 34.6068 3.98531   9
  -5  -5   3 34.5309 2.33352  13
   5  -5  -3 39.0754 5.18003   7
   5  -5  -3 31.3662 3.41222   6
   5   5  -3 36.8551 3.57710   6
  -5   5   3 36.2903 2.64132  13
   5   5  -3 34.8089 2.91801  10
  -5   5   3 39.4484 4.00932   8
   4  -5  -3 27.2829 2.93328   6
  -4  -5   3 28.1347 1.96848  13
   4  -5  -3 32.1920 4.42374   7
   4  -5  -3 28.6570 2.54280  12
   4  -5  -3 28.9964 3.52141  10
   4  -5  -3 29.0305 3.47832   9
  -4  -5   3 28.0814 1.11054  11
   4   5  -3 28.0536 2.81291   6
  -4   5   3 26.8164 1.45740  14
  -4   5   3 26.2580 3.10476   8
  -4   5   3 27.0321 2.18513  13
   4   5  -3 26.9106 2.22994  10
   3  -5  -3 50.6522 12.9689   4
  -3  -5   3 58.2380 10.4921   4
   3  -5  -3 57.4152 4.02612  10
   3  -5  -3 61.5238 5.27590   7
   3  -5  -3 74.5034 11.4335   3
  -3  -5   3 67.2619 9.69526   3
  -3  -5   3 64.7678 2.89521  13
   3  -5  -3 52.8280 12.0599   1
  -3  -5   3 64.0375 2.40467  11
   3  -5  -3 63.4131 3.70162   6
   3  -5  -3 59.4948 4.13737   9
   3  -5  -3 60.4572 3.19394  12
   3  -5  -3 50.3823 13.7779   4
  -3   5   3 65.1574 10.9198   3
   3   5  -3 65.3654 2.93672  10
   3   5  -3 65.4302 8.95999   2
  -3   5   3 64.1587 2.71199  14
   3   5  -3 57.7769 3.51745   6
  -3   5   3 62.9207 3.09238  13
  -3   5   3 53.8978 14.3613   4
  -3   5   3 64.0295 4.17671   8
   3   5  -3 59.8654 2.99132   5
   2  -5  -3 26.0001 1.95672  12
   2  -5  -3 21.9815 6.81188   3
  -2  -5   3 25.6523 1.62191  11
   2  -5  -3 27.7608 2.82462   9
   2  -5  -3 25.0570 2.53843  10
  -2  -5   3 26.0208 1.29193   7
   2  -5  -3 5.07081 8.55502   4
  -2  -5   3 25.2837 5.76173   2
   2  -5  -3 24.0878 9.41682   1
  -2  -5   3 20.9844 4.21476   1
  -2  -5   3 22.3892 7.00649   4
  -2  -5   3 27.9567 7.11494   3
  -2  -5   3 24.9728 1.24444  12
   2   5  -3 24.4553 6.50544   4
  -2   5   3 22.2919 6.13013   3
   2   5  -3 24.7480 2.22113   6
   2   5  -3 24.2982 2.36388  10
   2   5  -3 30.2583 7.13054   2
  -2   5   3 25.6211 6.13274   2
  -2   5   3 23.3615 1.78431  14
  -2   5   3 18.7348 7.41600   4
  -2   5   3 25.8336 2.45134   8
  -2   5   3 27.8354 1.93002  13
  -1  -5   3 1.36345 0.59154   7
  -1  -5   3 3.53275 2.64308   1
  -1  -5   3 3.08429 3.37069   3
   1  -5  -3 -0.3269 0.42679   6
  -1  -5   3 7.84876 4.01206   4
   1  -5  -3 0.49436 1.10716   9
   1  -5  -3 0.36947 0.67621  12
   1  -5  -3 -0.6826 4.02505   4
   1  -5  -3 -3.5911 2.04794   3
  -1  -5   3 5.87155 2.84780   2
  -1   5   3 0.61303 0.63277  13
   1   5  -3 2.14567 0.92513   8
   1   5  -3 -3.4000 3.45635   4
   1   5  -3 -0.7197 1.90459   2
  -1   5   3 -1.3732 2.32542   4
   1   5  -3 -6.8597 4.04916   1
   1   5  -3 3.08284 0.84693   5
  -1   5   3 1.13969 0.70047  14
  -1   5   3 0.57967 0.80546   8
  -1   5   3 1.44883 2.64015   2
   0  -5  -3 64.3241 3.71622   9
   0  -5   3 53.0265 2.28756  12
   0  -5  -3 57.1103 7.17301   3
   0  -5   3 54.3645 10.3606   4
   0  -5  -3 56.5427 2.51050  12
   0  -5   3 45.4689 8.42833   1
   0  -5   3 51.9372 8.76826   3
   0  -5  -3 60.0709 12.4336   4
   0  -5   3 55.4517 2.80635  11
   0  -5   3 55.9171 2.96694   7
   0   5   3 60.7350 2.70263   8
   0   5  -3 59.8994 11.3779   1
   0   5  -3 48.1533 9.76818   2
   0   5   3 53.0232 6.25474   2
   0   5  -3 49.7482 3.02068   5
   0   5  -3 51.0746 3.45821   8
   0   5  -3 47.7290 9.71053   3
   0   5   3 59.7227 6.61878   3
   0   5  -3 52.4649 12.2688   4
   0   5   3 57.9838 3.07340  14
  -1  -5  -3 12.8760 1.14185  12
   1  -5   3 18.0526 8.04325   4
  -1  -5  -3 4.84052 4.64798   1
   1  -5   3 0.75706 4.58298   4
   1  -5   3 8.20666 3.84826   3
   1  -5   3 9.17477 1.05279  12
   1  -5   3 10.0198 1.72016   7
  -1  -5  -3 4.31766 4.62984   4
   1  -5   3 8.93187 1.41759  11
   1  -5   3 10.5760 1.41704  10
  -1  -5  -3 9.44394 2.94933   3
  -1  -5  -3 10.2498 1.81862   9
  -1   5  -3 4.37267 3.56249   2
   1   5   3 4.07195 2.16459   2
   1   5   3 9.28863 1.51513  14
  -1   5  -3 8.83430 1.67832   8
  -1   5  -3 10.9531 4.87622   3
  -1   5  -3 9.08364 1.59180   5
   1   5   3 8.55453 2.56593   2
  -2  -5  -3 48.5963 3.13659   9
   2  -5   3 46.6395 3.50677   7
   2  -5   3 48.8714 2.43555  12
   2  -5   3 41.0713 9.56152   1
   2  -5   3 26.4359 9.12130   4
   2  -5   3 48.1903 2.94014  10
  -2  -5  -3 48.0292 9.64057   1
   2  -5   3 46.4967 2.91495  11
  -2   5  -3 69.9966 12.2168   4
  -2   5  -3 49.9995 3.48742   8
  -2   5  -3 46.1930 3.22726   5
   2   5   3 44.5442 3.10888  14
  -2   5  -3 39.3352 9.24255   3
  -2   5  -3 38.6747 12.6144   2
   3  -5   3 19.0556 2.41760  10
   3  -5   3 21.4425 2.72780   7
   3  -5   3 17.4435 1.39689  14
  -3  -5  -3 16.1914 2.25971   9
   3  -5   3 20.9221 2.18557  11
   3   5   3 19.5898 2.47855  14
  -3   5  -3 20.1412 2.68564   8
  -3   5  -3 23.2481 4.47108   5
   4  -5   3 0.52311 1.24124  10
   4  -5   3 0.39504 1.19263   7
   4  -5   3 1.80754 0.99055  11
  -4  -5  -3 0.32710 0.86564   9
   4  -5   3 0.72437 0.82959  12
   4  -5   3 0.64686 0.44252  14
  -4   5  -3 1.18019 1.48618   8
   4   5   3 0.47649 1.27419  14
  -4   5  -3 1.67899 1.25902   5
   5  -5   3 11.7885 2.59974  10
   5  -5   3 10.1246 1.70802  12
   5  -5   3 9.48962 2.44020   7
   5  -5   3 11.0524 1.94574  11
  -5   5  -3 11.0132 2.39684   5
   5   5   3 11.7804 2.58515  14
  -5   5  -3 9.02049 2.43160   8
   6  -5   3 0.77871 1.10413  12
   6  -5   3 0.23866 0.90336  11
   6  -5   3 -2.0204 1.43818   7
   6  -5   3 0.68760 1.76049  10
  -6   5  -3 1.29075 1.45359   5
  -6   5  -3 2.41154 1.68959   8
   6   5   3 1.61177 2.23344  14
   7  -5   3 3.20576 1.41455  12
   7  -5   3 2.38122 1.47798  11
   7   5   3 5.13037 2.80368  14
   8  -6  -3 -0.1503 1.62675  12
  -8   6   3 0.49631 1.20819  13
   7  -6  -3 14.1132 2.96299   9
   7  -6  -3 12.3134 3.27383   6
   7  -6  -3 16.5030 2.28975  11
   7  -6  -3 17.0714 3.75867  10
   7  -6  -3 14.2446 2.52593  12
   7  -6  -3 9.79520 3.14067   7
  -7  -6   3 9.86783 2.36402   8
  -7  -6   3 14.1926 1.66428  13
   7   6  -3 11.1913 2.68044   6
  -7   6   3 14.2976 2.20693  13
  -7   6   3 14.0930 3.44970   8
   7   6  -3 17.5286 2.77984  10
   6  -6  -3 0.65755 2.75752   7
  -6  -6   3 8.07153 1.44580  13
   6  -6  -3 9.13083 2.78045   9
   6  -6  -3 5.53459 2.35981   6
   6  -6  -3 5.44275 1.92010  12
   6  -6  -3 8.37029 2.59439  10
   6   6  -3 7.65755 2.08457   6
  -6   6   3 5.09487 1.60742  13
   6   6  -3 5.54804 1.69261  10
  -6   6   3 6.59417 2.49583   8
   5  -6  -3 0.87310 1.55040   6
   5  -6  -3 0.93564 1.82793  10
   5  -6  -3 -1.4577 1.66589   9
   5  -6  -3 0.27075 1.32610  12
  -5  -6   3 0.42933 0.79539  13
   5  -6  -3 3.20527 2.90711   7
  -5   6   3 -0.2237 1.37250   8
  -5   6   3 0.92191 1.09781  13
   5   6  -3 1.51870 1.31278   6
   5   6  -3 -2.2512 0.86333  10
  -4  -6   3 5.65558 0.73496  11
   4  -6  -3 5.04889 1.79195   6
   4  -6  -3 10.1081 3.34279   7
   4  -6  -3 7.31983 2.27556  10
   4  -6  -3 7.67106 2.47763   9
  -4  -6   3 5.68920 1.18589  13
   4  -6  -3 4.21614 1.39214  12
   4   6  -3 5.51314 1.10652  10
  -4   6   3 6.25637 1.08046  14
  -4   6   3 4.62784 1.97586   8
   4   6  -3 5.58882 1.57168   6
  -4   6   3 5.69421 1.39717  13
   3  -6  -3 2.22085 1.15628   6
   3  -6  -3 3.58740 2.30969   7
  -3  -6   3 2.94248 0.83567  13
  -3  -6   3 3.19478 0.75590  11
   3  -6  -3 2.42101 1.69749   9
  -3   6   3 1.25330 1.08466  13
  -3   6   3 4.36575 1.64732   8
   3   6  -3 2.30422 1.06644   6
   3   6  -3 1.45626 0.80938   5
   2  -6  -3 76.1635 14.9506   1
   2  -6  -3 95.1087 4.74525  10
   2  -6  -3 76.1108 11.0800   3
   2  -6  -3 80.5678 16.2440   4
  -2  -6   3 101.337 3.89476  11
   2  -6  -3 100.469 4.39135   6
   2  -6  -3 98.4707 5.38131   9
  -2  -6   3 89.6496 13.3730   4
   2  -6  -3 101.519 6.32159   7
  -2  -6   3 106.456 9.18470   1
   2  -6  -3 106.846 4.24449  12
  -2  -6   3 98.8822 3.51756   7
   2  -6  -3 95.0761 14.9972   4
   2   6  -3 102.567 4.35092   5
  -2   6   3 95.8946 12.8875   3
   2   6  -3 102.059 5.07631   6
  -2   6   3 108.905 18.3255   4
   2   6  -3 78.0127 11.5290   2
  -2   6   3 104.146 4.20772  13
  -2   6   3 104.968 5.17048   8
  -2   6   3 97.7532 4.19029  14
  -1  -6   3 83.5272 13.1441   4
   1  -6  -3 77.7570 4.63190   9
   1  -6  -3 56.4368 14.1894   4
   1  -6  -3 82.7070 3.49452  12
   1  -6  -3 96.5527 10.7950   3
  -1  -6   3 77.5757 3.44875   7
  -1  -6   3 79.1141 2.96057  12
  -1  -6   3 71.4980 10.0789   3
  -1  -6   3 84.2658 9.25396   1
  -1  -6   3 80.5148 3.55234  11
   1   6  -3 82.1719 3.92825   5
   1   6  -3 76.4146 10.5195   2
   1   6  -3 83.3090 4.61280   8
  -1   6   3 83.2709 10.2637   3
  -1   6   3 79.8479 3.54342  13
   1   6  -3 69.9588 12.7475   4
  -1   6   3 82.4859 9.61437   2
  -1   6   3 80.3612 3.88674  14
  -1   6   3 84.7949 4.17886   8
   0  -6  -3 9.80915 2.03569   9
   0  -6   3 7.01858 1.34482   7
   0  -6   3 8.28441 1.07625  12
   0  -6   3 4.84405 5.24094   4
   0  -6  -3 7.20104 1.32396  12
   0  -6  -3 8.42715 6.67978   4
   0  -6   3 9.28919 1.46083  11
   0  -6  -3 2.94749 3.96227   3
   0  -6   3 9.31529 4.67287   1
   0   6  -3 6.56823 4.01966   3
   0   6   3 10.0563 1.75056  14
   0   6  -3 1.99276 3.03107   2
   0   6  -3 6.96068 1.75836   8
   0   6   3 8.93434 3.92859   3
   0   6  -3 -1.9071 4.75283   4
   0   6   3 6.54069 3.30060   2
   1  -6   3 26.1769 2.51509   7
   1  -6   3 22.8240 7.86125   1
  -1  -6  -3 24.7052 2.65637   9
   1  -6   3 25.1333 1.68366  12
   1  -6   3 36.9003 12.7568   4
   1  -6   3 23.1189 2.28584  11
  -1  -6  -3 35.2031 5.63361   3
  -1  -6  -3 25.5961 1.59722  12
  -1  -6  -3 19.4270 8.47115   4
   1  -6   3 21.4239 9.39132   4
  -1   6  -3 17.2015 6.24035   2
   1   6   3 24.2723 4.54427   2
   1   6   3 20.0645 4.48600   2
  -1   6  -3 22.8965 2.41137   5
  -1   6  -3 26.2800 2.62453   8
  -1   6  -3 23.9034 10.2148   4
   1   6   3 25.8520 2.55689  14
   1   6   3 21.4216 1.47224   8
  -1   6  -3 18.7661 6.88804   3
  -2  -6  -3 -0.7407 0.94011   9
   2  -6   3 0.13751 0.97773   7
   2  -6   3 1.72151 1.13311  11
  -2  -6  -3 0.77999 0.51740  12
   2  -6   3 0.01111 0.65299  12
   2  -6   3 0.64412 0.70665  10
  -2   6  -3 0.65303 0.87665   5
  -2   6  -3 3.02176 1.17888   8
   2   6   3 1.02879 1.20538  14
   3  -6   3 0.46488 0.81029  12
   3  -6   3 -1.5483 0.91262  11
   3  -6   3 1.24347 1.04781  10
  -3  -6  -3 0.00868 1.09040   9
   3  -6   3 -1.2274 1.16547   7
   3   6   3 -1.0190 1.14487  14
  -3   6  -3 -0.4596 1.06069   5
  -3   6  -3 -1.3531 0.97747   8
   4  -6   3 12.2830 2.42068  10
  -4  -6  -3 9.53677 0.81933  13
   4  -6   3 12.0212 1.92474  11
   4  -6   3 10.5230 2.58858   7
   4  -6   3 10.9554 1.74753  12
  -4   6  -3 12.0584 2.59899   8
  -4   6  -3 11.3381 2.29852   5
   5  -6   3 4.63443 2.01935   7
   5  -6   3 4.64662 1.98595  10
   5  -6   3 2.77357 1.30911  11
   5  -6   3 4.77392 1.52826  12
   5   6   3 1.93177 1.98438  14
  -5   6  -3 3.14481 2.45035   5
  -5   6  -3 3.04934 1.84110   8
   6  -6   3 3.92813 1.37220  12
   6  -6   3 6.11199 2.20690  10
   6  -6   3 4.28769 2.31729   7
   6  -6   3 7.01376 1.73978  11
   6   6   3 5.85754 2.55392  14
  -6   6  -3 6.89578 2.18338   5
  -6   6  -3 6.60871 2.48437   8
   7  -6   3 2.31329 1.40593  11
   7  -6   3 1.35487 1.60036  12
   7   6   3 0.26080 2.46620  14
   7  -7  -3 4.78321 2.84869  11
  -7  -7   3 6.71166 1.56941  13
   7  -7  -3 3.41329 2.04788  12
  -6  -7   3 165.842 6.53182  13
   6  -7  -3 156.668 9.96677   6
   6  -7  -3 167.338 8.82685   9
   6  -7  -3 150.652 9.59302   7
   6  -7  -3 169.706 9.07720  10
   6  -7  -3 172.006 7.44415  12
   6   7  -3 167.125 8.25466   6
  -6   7   3 168.885 9.52832   8
  -5  -7   3 0.44629 0.81152  13
   5  -7  -3 1.35467 1.72764  10
   5  -7  -3 0.86315 2.11769   9
   5  -7  -3 1.29295 1.54107   6
   5  -7  -3 0.57170 1.32295  12
  -5   7   3 0.63109 1.26856  13
   5   7  -3 1.43622 1.03760  10
  -5   7   3 2.41932 2.12114   8
   4  -7  -3 -0.4846 1.12842  12
   4  -7  -3 -1.8372 1.35291   6
   4  -7  -3 -0.9527 1.93531   9
   4  -7  -3 -0.2007 2.01373  10
  -4  -7   3 -1.2350 0.54363  13
  -4  -7   3 0.64741 0.52077  11
   4  -7  -3 -3.1622 2.41674   7
  -4   7   3 -1.0202 0.94254  14
  -4   7   3 -0.9035 0.98762  13
  -4   7   3 -0.4759 1.43707   8
   4   7  -3 -0.1340 0.99834   6
   3  -7  -3 21.5876 3.26223   9
  -3  -7   3 23.4386 1.78361  11
   3  -7  -3 21.8379 3.04501  10
   3  -7  -3 21.5472 4.09315   7
   3  -7  -3 19.5445 2.35390  12
   3  -7  -3 25.2028 2.71558   6
  -3   7   3 18.1612 1.99906  14
   3   7  -3 22.2852 2.55598   6
  -3   7   3 23.2001 2.43143  13
  -2  -7   3 6.62273 0.85804  12
   2  -7  -3 14.4873 3.26619   7
   2  -7  -3 10.7748 1.88884  10
  -2  -7   3 6.59157 0.97338   7
   2  -7  -3 9.28228 2.54099   9
   2  -7  -3 7.09746 1.44099  12
  -2  -7   3 4.34334 1.21254  11
  -2   7   3 5.48739 1.45429  14
   2   7  -3 7.02826 1.35264   5
   2   7  -3 5.06178 1.61725   6
   2   7  -3 10.1517 2.13632   8
  -2   7   3 13.3958 2.40127   8
   1  -7  -3 442.590 15.0078   9
  -1  -7   3 428.168 13.4315   7
   1  -7  -3 452.098 13.2474  12
  -1  -7   3 437.404 13.3822  11
  -1  -7   3 438.114 12.6625  12
  -1   7   3 436.001 14.0815  14
   1   7  -3 440.485 14.0388   5
   1   7  -3 428.852 15.1320   8
  -1   7   3 450.288 14.1272   8
   0  -7   3 73.1789 3.77972  11
   0  -7   3 72.8639 3.03521  12
   0  -7  -3 73.6241 4.74932   9
   0  -7   3 66.5939 3.82482   7
   0  -7  -3 77.2691 3.28222  12
   0   7   3 68.1245 3.51335   8
   0   7  -3 78.2157 4.77513   8
   0   7   3 74.5564 4.25681  14
   0   7  -3 73.2249 4.09886   5
  -1  -7  -3 7.12193 1.10821  12
  -1  -7  -3 8.58869 2.01373   9
   1  -7   3 7.53435 1.18782  12
   1  -7   3 8.55784 2.05314   7
  -1   7  -3 7.87466 1.73152   5
   1   7   3 5.59661 1.93871  14
   1   7   3 7.39872 1.15787   8
   2  -7   3 302.521 10.4237  10
   2  -7   3 302.907 10.6948  11
  -2  -7  -3 313.910 8.79690  12
   2  -7   3 316.727 9.88929  12
   2  -7   3 305.125 11.7080   7
  -2  -7  -3 309.444 11.0863   9
  -2   7  -3 318.872 11.8361   8
  -2   7  -3 320.016 11.4456   5
   2   7   3 303.683 11.3765  14
  -3  -7  -3 -0.7612 1.06647   9
   3  -7   3 -0.1549 0.79097  12
   3  -7   3 -1.6615 1.04767  11
   3  -7   3 -1.3964 0.90166  10
   3  -7   3 0.66813 1.35263   7
  -3   7  -3 -1.2909 0.96132   5
  -3   7  -3 -1.1744 0.89239   8
   3   7   3 0.59564 1.50826  14
  -4  -7  -3 21.9974 1.96915   9
   4  -7   3 19.4167 3.08563  10
   4  -7   3 18.5445 2.43298  11
  -4  -7  -3 19.7728 1.23523  13
   4  -7   3 14.5510 2.93635   7
   4  -7   3 17.1045 1.99018  12
  -4   7  -3 14.5401 2.70451   5
   4   7   3 17.8054 3.06426  14
  -4   7  -3 18.5030 3.28907   8
   5  -7   3 1.62896 1.85890  11
   5  -7   3 1.30415 1.44458  10
   5  -7   3 1.04186 1.11500  12
   5  -7   3 -0.8833 1.59704   7
   5   7   3 1.36977 2.05729  14
  -5   7  -3 0.27154 1.55466   8
  -5   7  -3 -0.0839 1.34130   5
   6  -7   3 1.39916 1.31689  12
   6  -7   3 4.25717 1.44431  11
   6   7   3 3.21931 2.75997  14
   7  -8  -3 45.2218 5.30489  12
  -7  -8   3 43.9322 2.86814  13
   7  -8  -3 40.1198 3.67737  11
   6  -8  -3 13.3607 3.55979   9
  -6  -8   3 9.78076 1.81495  13
   6  -8  -3 6.89356 3.53340   7
   6  -8  -3 11.7006 2.86235  10
   6  -8  -3 11.7948 3.20312   6
   6  -8  -3 12.8040 2.53263  12
   6   8  -3 11.6628 2.63845   6
  -6   8   3 14.6090 3.58256   8
  -5  -8   3 77.0112 3.99566  13
   5  -8  -3 67.8530 5.17023  10
   5  -8  -3 77.4225 6.28839   9
   5  -8  -3 83.0778 7.75960   7
   5  -8  -3 74.7709 5.58981   6
   5   8  -3 76.6514 5.15927   6
   4  -8  -3 3.86801 2.15238   6
  -4  -8   3 4.72460 1.25770  13
   4  -8  -3 6.48225 3.51836   7
   4  -8  -3 3.01594 2.42681   9
   4  -8  -3 4.31740 1.82492  10
   4  -8  -3 7.78536 1.83508  12
  -4  -8   3 7.85253 1.13205  11
   4   8  -3 4.58098 1.67545   6
  -4   8   3 3.56884 2.43472   8
   3  -8  -3 1.34591 1.60216  10
   3  -8  -3 4.15870 2.85803   7
   3  -8  -3 3.48317 2.27955   9
  -3  -8   3 1.49278 1.01334  11
   3  -8  -3 3.40940 1.43526  12
   3   8  -3 2.64751 1.03324   5
  -3   8   3 1.76528 1.30932  14
   3   8  -3 4.30604 1.35112   6
   2  -8  -3 44.5043 3.28241  10
  -2  -8   3 46.8231 2.03822  12
  -2  -8   3 48.3464 2.49310   7
  -2  -8   3 40.4006 2.75630  11
   2  -8  -3 44.8630 3.43576  12
   2  -8  -3 44.0533 5.33513   7
   2  -8  -3 41.7706 4.16329   9
  -2   8   3 45.4648 3.28202  14
  -2   8   3 50.9707 4.14571   8
   2   8  -3 41.2874 2.91244   5
   2   8  -3 39.0423 3.56420   6
   2   8  -3 42.8985 3.78604   8
   1  -8  -3 16.5975 3.24361   7
  -1  -8   3 16.0027 1.30665  12
   1  -8  -3 14.6317 2.64753   9
   1  -8  -3 18.2056 2.03712  12
  -1  -8   3 16.9352 2.11635  11
  -1  -8   3 15.4901 1.78679   7
   1  -8  -3 19.1512 2.27493  10
   1   8  -3 12.2592 2.48072   6
   1   8  -3 16.0891 2.07203   5
  -1   8   3 18.2140 2.53001  14
  -1   8   3 16.5126 2.49435   8
   0  -8   3 201.345 7.54675  11
   0  -8   3 190.070 7.70170   7
   0  -8  -3 198.556 9.25883   9
   0  -8   3 200.474 6.61663  12
   0  -8  -3 203.127 6.71276  12
   0   8  -3 192.628 7.92600   5
   0   8   3 199.632 7.32700   8
   0   8   3 206.197 8.27680  14
   0   8  -3 213.382 9.01254   8
   1  -8   3 170.017 6.93817  11
  -1  -8  -3 164.815 7.55099   9
  -1  -8  -3 172.450 5.68971  12
   1  -8   3 179.515 7.59965   7
   1  -8   3 175.181 6.01685  12
   1   8   3 161.233 5.51950   5
   1   8   3 170.844 7.58654  14
  -1   8  -3 177.421 7.98803   8
   1   8   3 149.144 6.11135   8
  -1   8  -3 184.973 7.53207   5
  -2  -8  -3 0.54950 1.49092   9
   2  -8   3 3.63068 1.55420  11
   2  -8   3 0.86321 1.28596   7
   2  -8   3 2.10376 0.96721  10
   2  -8   3 1.67021 0.87486  12
  -2   8  -3 1.48005 1.36041   8
   2   8   3 -0.0033 1.42798  14
  -2   8  -3 0.98194 1.15465   5
  -3  -8  -3 61.5818 3.87410   9
   3  -8   3 68.7057 3.52310  12
   3  -8   3 59.9762 3.86871  10
   3  -8   3 60.8935 4.11177  11
   3  -8   3 63.2968 5.04726   7
  -3   8  -3 72.5055 4.79398   5
  -3   8  -3 61.1911 4.71858   8
   3   8   3 63.2034 4.84568  14
   4  -8   3 0.39473 1.23893  10
   4  -8   3 0.60321 1.30394   7
   4  -8   3 0.44400 1.09521  12
  -4   8  -3 -0.8509 1.41270   8
  -4   8  -3 -0.4517 1.38666   5
   4   8   3 -1.3984 1.87381  14
   5  -8   3 9.97612 1.90307  12
   5  -8   3 4.18706 1.63823  11
   5  -8   3 6.90327 2.28555   7
   5  -8   3 3.64041 1.72459  10
  -5   8  -3 7.72275 2.65207   8
  -5   8  -3 7.07155 2.24724   5
   5   8   3 6.56508 2.75730  14
   6  -8   3 25.1407 2.85099  12
   6  -8   3 22.6962 2.72940  11
   6   8   3 25.0278 4.23703  14
  -6  -9   3 19.1601 2.26623  13
   6  -9  -3 19.6017 2.91467  12
   5  -9  -3 63.4326 7.29405   7
   5  -9  -3 64.6232 4.34361  12
   5  -9  -3 60.1735 4.80561  10
   5  -9  -3 52.4895 5.92053   9
   5   9  -3 63.9875 4.79808   6
  -5   9   3 64.4932 6.16341   8
   4  -9  -3 -0.7568 1.38213  10
   4  -9  -3 -1.0155 1.35324  12
  -4  -9   3 0.61388 0.95786  13
   4  -9  -3 0.94862 2.33573   9
   4  -9  -3 2.43277 2.93026   7
  -4  -9   3 -1.3417 0.77145  11
  -4   9   3 -0.6316 1.80419   8
   4   9  -3 -1.9332 1.12386   6
  -3  -9   3 1.55256 1.10563  11
   3  -9  -3 2.54192 1.49119  10
   3  -9  -3 6.94691 2.68876   9
   3  -9  -3 1.91203 2.90981   7
   3  -9  -3 2.65241 1.54215  12
  -3   9   3 2.72141 1.70777  14
   3   9  -3 0.36168 1.22579   5
  -3   9   3 4.51535 2.16879   8
   2  -9  -3 191.107 6.99430  12
   2  -9  -3 179.952 9.57896   7
  -2  -9   3 191.650 6.97289  11
   2  -9  -3 184.476 7.12238  10
  -2  -9   3 184.003 5.89193  12
   2  -9  -3 184.008 8.93181   9
  -2  -9   3 180.963 6.32165   7
  -2   9   3 194.792 8.47616   8
   2   9  -3 172.044 8.49240   6
  -2   9   3 183.025 7.68385  14
   1  -9  -3 36.8408 2.89710  12
   1  -9  -3 30.7548 4.06561   9
   1  -9  -3 30.7166 4.24700   7
  -1  -9   3 33.7811 2.56878   7
  -1  -9   3 31.1820 2.88794  11
   1  -9  -3 28.0685 2.56986  10
  -1  -9   3 32.5618 1.91570  12
   1   9  -3 36.0044 3.53822   8
  -1   9   3 35.6387 3.54222  14
   1   9  -3 29.0022 3.19017   6
  -1   9   3 35.3405 3.21476   8
   1   9  -3 29.5836 2.65275   5
   0  -9   3 2.78164 0.88375  12
   0  -9   3 2.54757 1.28237   7
   0  -9   3 2.46875 1.49711  11
   0  -9  -3 4.74244 2.41207   7
   0  -9  -3 2.99348 1.12502  12
   0  -9  -3 2.50795 1.02916  10
   0  -9  -3 4.87240 2.17566   9
   0   9   3 2.04856 1.17702   8
   0   9  -3 3.36066 1.65361   8
   0   9   3 0.89362 1.72139  14
   0   9  -3 2.91555 1.41890   5
  -1  -9  -3 7.90342 1.09614  12
   1  -9   3 7.37585 1.37000  12
  -1  -9  -3 8.43812 2.20469   9
   1  -9   3 6.24559 1.77219   7
   1  -9   3 7.64310 1.91269  11
  -1   9  -3 8.12100 2.20163   8
  -1   9  -3 6.01651 1.78090   5
   1   9   3 4.68986 1.25308   5
   1   9   3 6.50902 2.18910  14
   2  -9   3 32.0170 3.29050  11
  -2  -9  -3 32.9024 3.63687   9
   2  -9   3 35.4668 3.51538   7
   2  -9   3 32.9152 2.44861  12
  -2   9  -3 34.0243 3.50745   5
  -2   9  -3 36.5169 3.79943   8
   2   9   3 33.3726 3.92954  14
   3  -9   3 121.310 5.99773  10
   3  -9   3 112.871 6.39351  11
  -3  -9  -3 116.871 6.71514   9
   3  -9   3 127.943 7.44684   7
  -3   9  -3 135.034 9.03488   5
  -3   9  -3 123.814 7.14566   8
   3   9   3 117.868 7.13989  14
   4  -9   3 -0.3664 1.31590   7
   4  -9   3 2.32462 1.21839  10
   4  -9   3 1.43172 1.54059  11
   4  -9   3 2.46844 1.20708  12
   4   9   3 3.31765 2.55081  14
  -4   9  -3 1.05241 1.67926   8
  -4   9  -3 1.79832 1.65870   5
   5  -9   3 1.38820 1.18547  12
   5  -9   3 -1.9114 1.13975  11
   5   9   3 -2.6682 2.33611  14
  -6 -10   3 -1.1959 0.90712  13
   6 -10  -3 -0.7599 1.55584  12
   6 -10  -3 4.55955 2.63918  11
  -5 -10   3 2.89645 1.41893  13
   5 -10  -3 1.53871 1.65222  12
   4 -10  -3 31.6298 3.34397  10
   4 -10  -3 33.5514 3.43479  12
   4 -10  -3 32.2204 4.86523   9
   4 -10  -3 36.0296 5.62790   7
  -4 -10   3 40.0912 2.98698  13
  -4  10   3 35.9863 4.80025   8
   3 -10  -3 54.6086 3.76089  12
   3 -10  -3 51.7093 5.42845   9
  -3 -10   3 51.6209 3.21082  11
   3 -10  -3 47.5045 6.18527   7
   3 -10  -3 55.3689 3.67869  10
  -3  10   3 56.4533 5.01614   8
   3  10  -3 42.3919 4.28432   6
   2 -10  -3 0.24503 2.28220   9
   2 -10  -3 -2.0937 2.45901   7
   2 -10  -3 1.78440 1.39829  12
  -2 -10   3 1.52914 0.65447  12
  -2 -10   3 -0.0060 1.20982  11
   2 -10  -3 2.77304 1.28170  10
  -2  10   3 0.58199 1.89793  14
   2  10  -3 -0.9751 1.43328   6
   2  10  -3 -0.0084 1.35175   5
  -2  10   3 1.49959 1.71100   8
  -1 -10   3 26.1764 2.87842  11
   1 -10  -3 24.0214 4.03595   7
   1 -10  -3 27.1300 2.56705  12
  -1 -10   3 27.3778 1.81773  12
   1 -10  -3 33.5082 4.62535   9
   1  10  -3 30.0897 3.93711   6
  -1  10   3 29.9725 3.74145  14
  -1  10   3 22.7187 2.82223   8
   1  10  -3 34.0161 3.67595   8
   1  10  -3 27.3919 3.06475   5
   0 -10   3 29.1672 2.07171  12
   0 -10  -3 26.9187 2.24332  12
   0 -10  -3 38.2012 4.79142   7
   0 -10   3 24.9475 2.81034   7
   0 -10   3 27.4968 3.05573  11
   0 -10  -3 28.5605 3.99564   9
   0  10  -3 31.3579 3.07507   5
   0  10   3 34.0403 2.84395   8
   0  10   3 26.0645 2.48093   5
   0  10   3 35.0982 4.21653  14
   0  10  -3 21.9531 3.03758   8
   1 -10   3 38.3310 3.63404  11
  -1 -10  -3 47.6234 4.46993   9
   1 -10   3 43.8430 2.66966  12
   1 -10   3 43.1617 3.67030   7
  -1 -10  -3 34.3249 4.54161   7
  -1  10  -3 38.1761 3.64023   5
   1  10   3 47.9993 4.84055  14
  -1  10  -3 48.1006 4.41639   8
   2 -10   3 14.2448 2.96208   7
  -2 -10  -3 13.5001 2.93524   7
   2 -10   3 10.9298 1.78664  12
  -2 -10  -3 13.7247 2.76016   9
   2 -10   3 13.0902 2.49184  11
   2  10   3 12.0791 3.23347  14
  -2  10  -3 12.8737 2.79144   8
  -2  10  -3 18.1769 3.05933   5
   3 -10   3 -0.4739 0.87231  12
  -3 -10  -3 -0.0067 1.52884   9
   3 -10   3 0.44976 1.41253   7
   3 -10   3 -0.9121 1.57438  11
  -3  10  -3 -0.5971 1.20617   8
   3  10   3 0.03391 2.34985  14
  -3  10  -3 0.34222 1.43851   5
   4 -10   3 51.1163 3.32707  12
   4 -10   3 40.1111 3.88007  11
   4  10   3 43.6018 5.50425  14
   5 -10   3 24.3263 2.64109  12
   5 -10   3 21.2247 3.19661  11
   5  10   3 24.0649 4.51177  14
   5 -11  -3 2.27096 2.01758  12
  -5 -11   3 2.46315 1.44137  13
  -4 -11   3 -0.3005 1.01051  13
   4 -11  -3 0.05822 1.49762  12
   3 -11  -3 11.6927 3.30549   9
   3 -11  -3 12.9088 2.26532  12
  -3 -11   3 8.00832 1.59772  11
   3 -11  -3 8.97700 3.62972   7
  -3  11   3 7.57089 2.50554   5
  -3  11   3 12.6471 3.09994   8
   2 -11  -3 1.48939 2.54858   9
  -2 -11   3 0.45358 1.29691  11
   2 -11  -3 -2.2684 1.14876  12
   2 -11  -3 -1.0101 2.55930   7
  -2  11   3 0.04923 2.12331  14
  -2  11   3 1.35409 1.75148   5
   2  11  -3 -1.4475 1.83176   6
  -2  11   3 0.97246 1.55213   8
   1 -11  -3 8.99110 1.66597  12
   1 -11  -3 9.47991 2.98185   7
  -1 -11   3 9.50346 1.74170   7
   1 -11  -3 8.48307 2.88917   9
  -1 -11   3 9.06802 1.26730  12
  -1 -11   3 6.70488 2.02589  11
   1  11  -3 12.2090 2.70347   8
   1  11  -3 7.82254 2.35251   6
  -1  11   3 7.52385 1.94734   5
  -1  11   3 7.12301 1.94497   8
   1  11  -3 10.3193 2.00218   5
  -1  11   3 5.80848 2.58824  14
   0 -11   3 18.7795 1.75231  12
   0 -11   3 19.8097 2.82082  11
   0 -11  -3 17.0027 4.21747   9
   0 -11   3 20.2814 2.53166   7
   0 -11  -3 21.2606 2.09043  12
   0  11  -3 15.4155 3.22655   8
   0  11   3 18.5372 2.80071   8
   0  11  -3 19.9341 2.75406   5
   0  11   3 13.3060 3.94180  14
   1 -11   3 9.12670 2.15617  11
  -1 -11  -3 4.63981 2.22214   7
   1 -11   3 8.45876 2.18762   7
  -1 -11  -3 2.89996 2.07401   9
  -1  11  -3 7.17387 2.11144   5
  -1  11  -3 12.4300 2.72650   8
   1  11   3 1.40039 2.32946  14
   2 -11   3 -0.3732 1.37647  11
   2 -11   3 1.69014 1.62965   7
   2 -11   3 3.48064 1.27285  12
  -2 -11  -3 0.99391 1.66889   9
  -2  11  -3 0.20824 1.64390   8
   2  11   3 3.77780 2.80110  14
  -2  11  -3 -0.1101 1.41473   5
   3 -11   3 0.55143 1.06341  12
   3 -11   3 0.97461 1.61548  11
   3  11   3 -1.3992 2.30931  14
   4 -11   3 1.05070 1.49834  11
   4 -11   3 2.28075 1.25681  12
   4  11   3 -1.9983 2.66048  14
   3 -12  -3 6.49235 1.90411  12
  -3 -12   3 7.67082 1.56879  11
   2 -12  -3 29.1599 2.85206  12
  -2 -12   3 29.8390 2.94992  11
  -1 -12   3 40.8951 3.60998  11
   1 -12  -3 47.1281 3.14506  12
  -1  12   3 44.2431 4.94045  14
   0 -12   3 0.87340 1.62269  11
   0 -12   3 1.11536 0.78634  12
   0  12   3 3.34951 2.94694  14
   1 -12   3 9.13017 1.56587  12
   1 -12   3 7.63541 2.17893  11
   1  12   3 9.60071 3.54368  14
   2 -12   3 1.20159 1.82134  11
   2 -12   3 1.02946 1.18559  12
   2  12   3 -0.7258 2.81591  14
  -2 -13   3 8.13841 1.85311  11
   2 -13  -3 5.77493 1.64199  12
  -1 -13   3 80.7186 4.88071  11
   0 -13   3 21.5896 4.43237  11
   0  13   3 18.1397 4.45456  14
  -9   0   4 39.4312 2.91359  13
   8   0  -4 1.16563 1.77764  10
   8   0  -4 2.22399 1.86594   6
  -8   0   4 3.01673 1.92373   8
  -8   0   4 0.80079 0.88235  13
   8   0  -4 0.50598 1.20849  12
   7   0  -4 71.6572 5.83634  10
  -7   0   4 80.9048 3.98550  13
   7   0  -4 80.0659 4.69650   7
   7   0  -4 84.8216 6.36855   6
   7   0  -4 75.9453 3.96621  12
  -7   0   4 74.8592 5.80103   8
   6   0  -4 306.631 11.5420   7
   6   0  -4 330.801 12.8047  10
   6   0  -4 327.665 13.2134   6
   6   0  -4 319.502 10.4621  12
  -6   0   4 334.471 13.1017   8
   6   0  -4 318.289 9.84727   9
  -5   0   4 6.95222 1.92942   8
   5   0  -4 6.70047 2.11396  10
   5   0  -4 4.95430 1.80179   6
   5   0  -4 8.83436 2.10715   7
  -5   0   4 1.19622 3.52060   3
   5   0  -4 -0.9039 3.54787   2
   5   0  -4 3.99712 1.21424   9
  -5   0   4 5.00506 1.07160  13
  -5   0   4 3.21166 5.60615   4
   5   0  -4 5.48747 1.38515  12
   4   0  -4 11.5530 2.20108   6
   4   0  -4 12.2952 4.48544   1
   4   0  -4 9.48689 1.54955   9
   4   0  -4 9.27836 1.42999  12
   4   0  -4 8.88046 1.91736  10
   4   0  -4 8.42772 1.93253   7
  -4   0   4 9.20672 5.62134   4
  -4   0   4 5.87729 3.74113   3
  -4   0   4 9.42216 1.25081  13
   3   0  -4 33.7935 2.43023   5
   3   0  -4 23.4373 5.71192   2
  -3   0   4 29.6358 7.27466   3
  -3   0   4 16.6593 6.37753   4
   3   0  -4 28.1241 6.73590   4
  -3   0   4 26.1165 5.78642   2
   3   0  -4 28.2109 2.34617   6
   3   0  -4 32.8913 2.24814   9
   3   0  -4 33.6904 5.76074   1
  -3   0   4 34.3711 1.58741  11
  -3   0   4 33.4252 1.79842  13
  -2   0   4 1.26338 1.43074   2
  -2   0   4 1.11413 0.44682  13
   2   0  -4 1.53493 0.74396   9
   2   0  -4 0.58813 0.64863   5
   2   0  -4 1.27177 0.68227   6
   2   0  -4 2.48537 3.23385   4
  -2   0   4 1.33415 0.42563  11
  -2   0   4 -1.1989 0.92637   3
   2   0  -4 -0.2608 1.12882   2
   2   0  -4 -0.3142 1.47076   1
   1   0  -4 3702.56 110.881   2
   1   0  -4 3867.79 119.014   4
   1   0  -4 3767.25 110.396   1
  -1   0   4 3800.47 118.505   4
   1   0  -4 3697.61 101.341   5
  -1   0   4 3713.89 111.691   1
  -1   0   4 3740.94 109.663   2
   0   0   4 32.7441 4.35265   3
   0   0  -4 33.2229 4.23988   2
   0   0   4 37.9923 1.87394  12
   0   0   4 37.7862 6.02826   4
   0   0  -4 27.1595 5.21078   1
   0   0   4 37.6544 2.31631   7
   0   0  -4 35.4435 2.10551   5
   0   0  -4 35.5221 7.75651   4
   0   0   4 34.0300 2.06607  14
   0   0   4 34.8122 5.46346   1
   0   0   4 38.7688 1.51792  13
   0   0   4 35.6218 4.21427   2
  -1   0  -4 549.785 20.6570   2
   1   0   4 536.398 16.3351   7
   1   0   4 536.710 15.3873  14
   1   0   4 538.667 15.3046  11
   1   0   4 473.597 21.9413   3
   1   0   4 542.381 25.9902   1
  -1   0  -4 530.684 15.5037   8
  -1   0  -4 537.597 15.8507   5
  -1   0  -4 553.456 25.1341   1
   1   0   4 542.464 14.6384  13
   1   0   4 538.352 15.0696  12
  -1   0  -4 571.509 27.4167   4
  -2   0  -4 1449.14 41.7755   5
  -2   0  -4 1670.02 59.1062   4
  -2   0  -4 1520.85 41.4131   8
   2   0   4 1470.38 41.7767  14
   2   0   4 1526.52 56.0340   1
   2   0   4 1478.39 41.0730  11
  -2   0  -4 1526.03 49.4625   3
  -2   0  -4 1549.58 48.2811   2
   2   0   4 1505.05 42.4728   7
   2   0   4 1489.50 40.8471  12
   2   0   4 1482.87 42.5689  10
   2   0   4 1461.97 49.9548   3
  -2   0  -4 1471.90 54.2991   1
   3   0   4 0.02593 2.12667   3
  -3   0  -4 3.45072 2.59483   3
   3   0   4 2.03395 0.55215  12
   3   0   4 1.94259 0.73531  14
   3   0   4 0.66214 0.48168  11
   3   0   4 0.84164 0.80500   7
  -3   0  -4 1.75668 0.80332   5
   3   0   4 -2.5935 2.71614   1
   3   0   4 2.25627 1.03474  10
  -3   0  -4 -2.0181 1.48721   2
   4   0   4 7.03841 1.08796  11
   4   0   4 6.62302 1.34126  14
   4   0   4 6.47740 1.56528   7
   4   0   4 6.74055 1.75459  10
   4   0   4 6.29715 0.98282  12
  -4   0  -4 8.87276 1.65457   5
  -4   0  -4 5.41451 1.15989   8
   5   0   4 13.4433 1.40215  12
  -5   0  -4 15.1286 2.28046   5
  -5   0  -4 10.4126 1.57926   8
   5   0   4 15.7158 1.49848  11
   5   0   4 16.4873 2.97237  10
   5   0   4 19.4992 3.07272   7
   5   0   4 16.9043 1.94833  14
  -6   0  -4 3.13913 1.42816   5
   6   0   4 0.69646 1.52963  14
   6   0   4 2.58951 0.94051  12
  -6   0  -4 4.10276 1.30725   8
   6   0   4 1.03636 1.56320  10
   7   0   4 216.544 7.96550  12
   9  -1  -4 -1.8351 1.43541  12
  -9   1   4 1.35923 1.07244  13
   8  -1  -4 5.97769 1.66656  12
   8  -1  -4 5.98030 2.58756  10
   8  -1  -4 3.02942 2.17549   7
  -8  -1   4 6.25274 1.32124  13
   8  -1  -4 5.80356 2.70018   6
   8   1  -4 6.33587 2.80265   6
  -8   1   4 5.41009 2.29354   8
  -8   1   4 8.56318 1.48701  13
   8   1  -4 6.19639 1.55061  12
   8   1  -4 1.88056 2.34755  10
   7  -1  -4 162.895 8.86313  10
  -7  -1   4 166.465 6.48367  13
   7  -1  -4 161.741 6.50384  12
   7  -1  -4 168.182 9.21337   6
  -7  -1   4 159.462 8.63673   8
   7  -1  -4 151.495 7.74223   7
   7   1  -4 161.418 8.69208  10
  -7   1   4 157.323 8.78569   8
   7   1  -4 171.541 9.33943   6
   7   1  -4 172.217 6.34668   7
  -7   1   4 156.760 6.42825  13
   7   1  -4 169.119 6.09734  12
   6  -1  -4 45.8861 3.14355  12
  -6  -1   4 44.9284 4.10120   8
   6  -1  -4 47.2098 4.78933  10
   6  -1  -4 42.2669 4.16756   7
   6  -1  -4 43.0805 2.14832  11
   6  -1  -4 49.8743 4.31067   6
   6  -1  -4 47.2650 3.05322   9
   6   1  -4 52.0287 4.48854  10
   6   1  -4 44.5043 2.97972   7
  -6   1   4 44.8734 2.80817  13
   6   1  -4 51.0367 4.53177   6
   6   1  -4 42.8680 2.81039  12
  -6   1   4 47.9549 4.34824   8
   5  -1  -4 5.87534 1.53841   9
   5  -1  -4 11.6012 2.37359   7
  -5  -1   4 3.87923 1.00892  13
   5  -1  -4 5.67120 1.76192   6
   5  -1  -4 6.19127 1.49058  12
   5  -1  -4 5.95594 2.10488  10
  -5   1   4 3.78256 1.02110  13
   5   1  -4 5.77588 1.74204   6
   5   1  -4 6.54782 1.06508   9
  -5   1   4 6.13277 1.77573   8
   4  -1  -4 23.3694 2.25661   9
  -4  -1   4 16.3771 6.44571   4
   4  -1  -4 24.7701 2.57102   6
   4  -1  -4 25.2340 2.13347  12
   4  -1  -4 23.0894 6.98632   2
  -4  -1   4 23.2988 1.65424  13
   4  -1  -4 19.5987 6.08406   4
   4  -1  -4 19.2124 6.48309   4
   4  -1  -4 20.8174 6.71523   3
   4  -1  -4 25.5650 3.14595   7
   4  -1  -4 27.5767 6.57292   1
  -4  -1   4 27.5471 7.95715   3
   4  -1  -4 20.0500 2.72187  10
  -4   1   4 30.5003 8.63829   3
   4   1  -4 27.2502 2.61569   7
  -4   1   4 23.9866 2.55988   8
   4   1  -4 28.6315 1.96165   9
   4   1  -4 22.7076 7.01365   2
   4   1  -4 28.1434 2.96806  10
  -4   1   4 22.3784 1.69803  13
   4   1  -4 33.1738 3.62105   1
   4   1  -4 24.9093 4.71120   1
   4   1  -4 26.3903 2.64640   6
  -4   1   4 13.4787 7.77132   4
  -3  -1   4 23.0540 6.18444   3
  -3  -1   4 26.8315 7.54275   4
  -3  -1   4 25.6980 1.60884  13
  -3  -1   4 26.6693 1.30320  11
  -3  -1   4 25.8473 5.71644   2
   3  -1  -4 20.8100 5.70591   2
   3  -1  -4 34.0243 2.47486   6
  -3   1   4 33.7690 1.72457  11
   3   1  -4 29.4769 6.89541   2
   3   1  -4 24.7677 3.98514   1
  -3   1   4 23.3270 5.85712   2
  -3   1   4 41.2013 9.68784   4
  -3   1   4 32.0667 7.63525   3
   3   1  -4 32.8391 6.19229   4
   3   1  -4 24.1975 2.20310   6
   3   1  -4 22.9774 1.83522   9
  -2  -1   4 941.873 36.2078   2
   2  -1  -4 915.224 27.5826   9
  -2  -1   4 951.311 25.6595  13
  -2  -1   4 916.706 25.3406  11
   2  -1  -4 916.889 26.6908   5
  -2  -1   4 879.595 41.4132   4
   2  -1  -4 947.938 43.5027   4
   2  -1  -4 927.386 37.0994   2
  -2   1   4 917.678 25.6749  13
   2   1  -4 931.548 26.5790   5
  -2   1   4 960.492 25.6056  14
  -2   1   4 939.196 36.7308   2
   2   1  -4 926.477 38.6667   4
   2   1  -4 970.369 38.1340   2
  -2   1   4 891.140 51.9497   4
  -2   1   4 931.519 38.3734   3
   2   1  -4 961.280 33.3669   1
  -2   1   4 927.675 25.6587  11
   2   1  -4 893.729 26.5658   6
  -1  -1   4 14.2105 0.97371  11
   1  -1  -4 10.8250 4.77171   4
  -1  -1   4 10.5670 4.25079   4
   1  -1  -4 13.7006 1.31757   6
   1  -1  -4 17.9056 4.53192   1
  -1  -1   4 11.3647 3.31986   2
  -1  -1   4 13.8192 3.65149   1
   1  -1  -4 14.7872 1.84507   9
  -1  -1   4 12.7788 0.98702  12
  -1  -1   4 18.0627 1.11996  13
   1  -1  -4 19.9767 4.30526   2
   1  -1  -4 14.8567 1.46564   5
   1   1  -4 17.7368 3.98398   1
  -1   1   4 8.94395 3.77602   4
   1   1  -4 13.3740 1.59945   5
  -1   1   4 16.9682 1.17112  14
  -1   1   4 13.4116 4.57668   3
   1   1  -4 13.7586 3.97364   2
   1   1  -4 14.3037 1.45698   6
  -1   1   4 13.1406 3.39647   2
  -1   1   4 16.9916 1.13993  11
  -1   1   4 15.5288 1.01733  13
   0  -1   4 217.910 6.64056  12
   0  -1   4 219.053 7.52245   7
   0  -1  -4 260.903 18.8874   4
   0  -1   4 218.180 6.72221  11
   0  -1   4 218.703 6.49956  13
   0  -1  -4 221.287 14.0647   1
   0  -1   4 225.779 16.3192   4
   0  -1   4 224.557 13.4301   3
   0  -1  -4 221.793 8.61180   9
   0  -1   4 220.888 13.8698   1
   0  -1  -4 220.340 11.4484   2
   0  -1   4 239.270 13.0202   2
   0  -1  -4 221.980 7.36922   5
   0   1  -4 244.733 13.8177   1
   0   1   4 218.648 6.94775  14
   0   1  -4 212.191 12.3595   2
   0   1   4 214.673 13.7201   4
   0   1   4 225.953 10.6950   2
   0   1   4 217.440 6.46511  13
   0   1   4 211.753 7.73132   7
   0   1  -4 216.332 7.42647   5
   0   1  -4 243.536 16.7997   4
   0   1  -4 210.405 7.32757   8
   0   1   4 204.344 14.4867   1
   1  -1   4 1116.49 30.0795  14
   1  -1   4 1067.38 41.7616   1
  -1  -1  -4 1097.68 34.1534   2
   1  -1   4 1095.91 39.2011   4
  -1  -1  -4 1079.32 30.4718   5
  -1  -1  -4 1049.08 29.2194  13
   1  -1   4 1123.85 45.5181   3
   1  -1   4 1168.60 40.9756   4
  -1  -1  -4 1058.90 41.2543   1
   1  -1   4 1093.31 31.0542   7
   1  -1   4 1054.09 29.9890  11
   1  -1   4 1074.53 29.4241  13
  -1   1  -4 1111.43 30.6069   8
   1   1   4 1056.54 43.2030   1
   1   1   4 1079.09 30.1009  11
  -1   1  -4 1122.48 38.3359   2
   1   1   4 1087.46 31.2234   7
   1   1   4 1114.41 34.4680   3
   1   1   4 1091.43 30.4231  14
   1   1   4 1088.56 29.4150  13
  -1   1  -4 1101.86 41.4930   1
  -1   1  -4 1133.55 31.1200   5
   1   1   4 1052.42 29.9862  12
  -1   1  -4 1171.35 39.8417   3
  -1   1  -4 1003.31 43.1777   4
   2  -1   4 211.031 6.57261  12
   2  -1   4 222.315 6.76980  11
  -2  -1  -4 213.305 9.34079   2
   2  -1   4 212.822 7.96929  10
   2  -1   4 210.823 6.73453  14
   2  -1   4 212.250 14.9111   3
   2  -1   4 210.354 5.96801  13
  -2  -1  -4 208.008 7.13650   5
  -2  -1  -4 213.309 6.57713   8
  -2  -1  -4 213.892 15.1082   1
   2  -1   4 211.069 7.84341   7
   2  -1   4 210.969 15.6953   1
  -2   1  -4 203.146 15.2682   1
  -2   1  -4 199.262 15.4210   2
   2   1   4 214.893 7.02186  14
   2   1   4 228.346 16.3125   1
  -2   1  -4 193.597 15.6683   4
  -2   1  -4 212.557 7.51227   5
  -2   1  -4 203.254 14.0209   3
   2   1   4 213.703 6.47537  12
   2   1   4 199.238 9.81972   3
  -2   1  -4 210.204 7.29534   8
   2   1   4 217.100 6.78394  11
   2   1   4 206.147 7.81403   7
  -3  -1  -4 7.18512 2.52345   2
   3  -1   4 11.6386 1.22195  11
  -3  -1  -4 10.5135 1.32560   5
   3  -1   4 22.6957 6.10469   3
  -3  -1  -4 18.8857 3.84502   3
   3  -1   4 12.3348 2.05536   7
   3  -1   4 11.0579 1.23473  14
   3  -1   4 10.2883 1.08950  12
   3  -1   4 9.86676 1.76652  10
   3  -1   4 9.13394 4.73011   1
  -3  -1  -4 11.8282 1.10242   8
  -3  -1  -4 12.4604 2.56603   2
   3   1   4 11.8489 1.19802  11
  -3   1  -4 6.37597 2.85774   2
  -3   1  -4 13.7118 1.66138   5
   3   1   4 8.83308 4.13517   1
   3   1   4 9.70343 0.97567  12
   3   1   4 13.9582 2.12911  10
  -3   1  -4 10.9256 1.46990   8
  -3   1  -4 5.14524 3.06580   3
   3   1   4 12.2414 1.65109  14
   3   1   4 11.7288 1.85662   7
   3   1   4 10.3728 3.26532   3
   4  -1   4 29.0250 2.98158   7
   4  -1   4 29.0018 2.01350  11
   4  -1   4 33.1435 2.02003  12
   4  -1   4 30.1692 2.10232  14
   4  -1   4 33.6711 3.24953  10
  -4  -1  -4 33.9213 2.30366   5
  -4  -1  -4 30.4812 1.87031   8
  -4   1  -4 37.0736 2.65639   8
   4   1   4 31.5705 2.94704  10
   4   1   4 30.0864 2.67270   7
   4   1   4 34.8977 2.49486  14
  -4   1  -4 34.1261 2.79034   5
   4   1   4 29.4857 1.68956  12
   4   1   4 31.1690 1.92552  11
   5  -1   4 2.47719 0.82702  11
   5  -1   4 7.08614 1.29332  14
  -5  -1  -4 0.97766 0.87662   5
   5  -1   4 3.98222 1.81443  10
   5  -1   4 4.08200 1.02066  12
   5  -1   4 5.26422 1.71703   7
  -5  -1  -4 3.83198 1.17749   9
   5   1   4 2.44356 1.17207   7
  -5   1  -4 3.58668 1.30676   8
   5   1   4 2.52006 0.80937  11
   5   1   4 2.41172 1.26104  14
   5   1   4 1.46636 0.68366  12
  -5   1  -4 3.59385 1.36270   5
   5   1   4 4.09078 1.69567  10
   6  -1   4 83.0165 6.01899   7
   6  -1   4 85.2853 3.89365  11
   6  -1   4 80.3000 6.19019  10
   6  -1   4 85.8245 4.04011  12
  -6  -1  -4 96.3337 5.38083   5
   6   1   4 83.4065 4.78550  14
   6   1   4 85.4346 3.78764  11
  -6   1  -4 86.3346 5.01434   5
  -6   1  -4 83.0634 4.73369   8
   6   1   4 82.0532 5.51819   7
   6   1   4 89.3454 6.40244  10
   6   1   4 83.4255 3.65844  12
   9  -2  -4 13.7851 2.33933  12
  -9   2   4 13.4596 2.00595  13
   8  -2  -4 25.7040 3.85757   7
   8  -2  -4 24.0463 2.93268  12
  -8  -2   4 25.3385 6.68839   8
  -8  -2   4 28.4590 2.38789  13
   8  -2  -4 38.8133 4.72586   6
   8  -2  -4 24.2650 4.35780  10
  -8   2   4 28.8067 2.52848  13
   8   2  -4 30.6788 4.48300   6
  -8   2   4 24.5267 4.16188   8
   8   2  -4 25.8649 4.59316  10
   7  -2  -4 18.1355 2.41790   9
  -7  -2   4 14.3662 3.02143   8
   7  -2  -4 17.4909 3.66945  10
  -7  -2   4 15.8065 1.79310  13
   7  -2  -4 14.3861 2.95237   7
   7  -2  -4 21.3724 2.69294  12
   7  -2  -4 17.1194 3.45756   6
   7   2  -4 17.0424 3.38588   6
  -7   2   4 14.8042 3.32550   8
   7   2  -4 22.3848 2.12216  12
   7   2  -4 17.8651 3.45354  10
  -7   2   4 17.8021 2.02419  13
  -6  -2   4 0.96722 1.19005   8
   6  -2  -4 1.49029 1.45367   9
   6  -2  -4 0.90861 2.05409  10
   6  -2  -4 -2.1168 1.84122   7
  -6  -2   4 2.55805 0.93593  13
   6  -2  -4 2.00216 1.35786   6
   6  -2  -4 1.22712 1.35855  12
   6   2  -4 2.50558 0.67013   7
   6   2  -4 2.23562 0.97011  12
   6   2  -4 0.70115 1.67070  10
   6   2  -4 2.90824 1.74600   6
  -6   2   4 1.00478 0.86872  13
  -6   2   4 0.35501 1.24826   8
   5  -2  -4 0.11402 2.04536   7
   5  -2  -4 1.05945 1.36044   9
  -5  -2   4 -0.1008 0.53261  13
   5  -2  -4 -0.1503 0.92944   6
   5  -2  -4 -1.5600 1.58285  10
   5  -2  -4 0.06668 1.11837  12
   5   2  -4 -0.7110 0.79458  12
  -5   2   4 0.29531 0.68704  13
  -5   2   4 -0.3023 0.32132  14
  -5   2   4 -1.2072 0.91415   8
   5   2  -4 -0.7073 1.13703   6
   5   2  -4 -1.3631 1.47761  10
   5   2  -4 -1.1776 0.54281   7
   4  -2  -4 39.5257 10.0786   4
   4  -2  -4 27.6115 7.79401   4
   4  -2  -4 33.3119 3.33478  10
  -4  -2   4 33.0999 2.03187  13
  -4  -2   4 35.2434 8.77567   4
   4  -2  -4 25.2292 7.45320   1
   4  -2  -4 29.0562 7.41465   2
  -4  -2   4 37.0147 9.08890   3
   4  -2  -4 34.6531 2.87606   9
   4  -2  -4 36.1479 2.51471  12
   4  -2  -4 37.5078 3.05010   6
   4  -2  -4 33.3118 3.77413   7
   4  -2  -4 39.3866 9.79210   3
  -4   2   4 41.1545 11.4144   4
   4   2  -4 35.3104 1.68365   7
   4   2  -4 28.9098 7.97919   2
  -4   2   4 35.5697 1.63601  14
   4   2  -4 35.7206 3.03711   6
  -4   2   4 32.0265 8.92008   3
  -4   2   4 31.8149 3.07692   8
  -4   2   4 33.6696 2.10094  13
   4   2  -4 30.5790 2.24200   7
   4   2  -4 31.6287 3.02172  10
   4   2  -4 33.3759 2.03425   9
   3  -2  -4 133.995 12.4344   2
  -3  -2   4 129.776 3.99217  11
  -3  -2   4 134.535 14.8353   4
   3  -2  -4 128.872 14.6149   4
   3  -2  -4 126.786 5.56473   6
  -3  -2   4 131.277 4.56790  13
   3  -2  -4 111.709 12.0490   3
  -3  -2   4 139.589 11.6812   2
   3   2  -4 127.110 4.21812   7
  -3   2   4 123.719 13.1523   3
  -3   2   4 135.892 15.5612   4
   3   2  -4 132.134 12.8389   2
   3   2  -4 126.076 11.5142   4
  -3   2   4 128.259 4.26968  14
   3   2  -4 131.323 5.61006   6
  -3   2   4 124.253 4.64635  13
   3   2  -4 129.702 5.35372   5
  -3   2   4 126.237 12.3254   2
   3   2  -4 117.633 6.26556   1
  -3   2   4 129.924 5.89454   8
   2  -2  -4 158.344 12.3169   2
  -2  -2   4 145.157 5.30406  13
   2  -2  -4 149.926 6.07374   9
  -2  -2   4 149.281 9.44578   1
  -2  -2   4 150.493 4.66421  11
  -2  -2   4 142.014 14.0474   4
   2  -2  -4 175.166 18.2415   4
  -2  -2   4 139.476 11.1290   2
   2  -2  -4 131.264 11.7761   3
   2  -2  -4 150.407 5.70194   6
   2   2  -4 153.607 12.5897   2
   2   2  -4 153.023 5.73744   5
  -2   2   4 156.708 4.98114  14
  -2   2   4 157.249 5.21467  11
   2   2  -4 132.941 8.51047   1
   2   2  -4 150.602 12.7277   4
  -2   2   4 152.292 12.0789   2
  -2   2   4 154.546 12.7128   3
  -2   2   4 160.089 15.5463   4
   1  -2  -4 247.791 7.13230   6
  -1  -2   4 211.703 12.4472   1
   1  -2  -4 213.822 14.9064   1
   1  -2  -4 229.565 18.0228   4
  -1  -2   4 210.102 6.66321  13
  -1  -2   4 220.086 18.6399   4
  -1  -2   4 208.204 14.2228   3
  -1  -2   4 209.610 6.55648  11
  -1  -2   4 222.610 7.48410  12
   1  -2  -4 231.155 13.4349   2
  -1  -2   4 206.654 13.1142   2
   1   2  -4 203.774 15.8360   4
   1   2  -4 216.012 7.57282   6
  -1   2   4 230.681 7.00956  11
  -1   2   4 208.222 15.2554   3
  -1   2   4 212.276 12.6845   2
   1   2  -4 216.095 12.1633   1
  -1   2   4 223.221 17.0353   4
  -1   2   4 213.725 7.23564  14
   1   2  -4 206.539 13.6151   2
  -1   2   4 214.544 6.64874  13
   1   2  -4 214.098 7.39365   5
   0  -2   4 129.092 5.02919   7
   0  -2   4 143.301 11.3367   3
   0  -2   4 134.793 4.25378  13
   0  -2  -4 132.206 12.6116   4
   0  -2   4 126.753 10.1421   1
   0  -2   4 131.715 10.2986   2
   0  -2  -4 135.907 4.57186   6
   0  -2  -4 134.711 4.99798   5
   0  -2   4 127.855 4.41828  11
   0  -2  -4 139.245 11.7095   1
   0  -2   4 128.416 4.32549  12
   0  -2  -4 134.835 5.62882   9
   0  -2  -4 142.134 8.25999   2
   0  -2   4 126.143 13.3009   4
   0   2  -4 139.814 10.4267   2
   0   2   4 139.163 4.24343  13
   0   2   4 139.463 7.72255   2
   0   2   4 129.796 9.54698   4
   0   2  -4 132.668 5.11101   5
   0   2  -4 117.158 11.9351   4
   0   2   4 127.340 7.69317   3
   0   2   4 135.248 4.69745  11
   0   2  -4 130.928 5.17663   8
   0   2  -4 140.568 10.6293   1
   0   2   4 143.423 4.81262  14
  -1  -2  -4 91.8586 9.55988   4
   1  -2   4 88.3116 3.40513  11
  -1  -2  -4 91.2119 3.71826   5
  -1  -2  -4 89.9467 4.35995   9
   1  -2   4 92.5659 11.1407   4
   1  -2   4 89.7474 4.12563   7
   1  -2   4 89.2257 10.0323   3
   1  -2   4 85.0407 8.99931   1
   1  -2   4 87.9781 3.25996  12
   1   2   4 96.7576 3.76505  14
  -1   2  -4 91.5983 9.58271   1
   1   2   4 87.6467 3.04110   8
  -1   2  -4 97.8781 9.93920   3
  -1   2  -4 97.3535 4.25090   8
   1   2   4 90.9202 2.82886  13
  -1   2  -4 89.8092 4.05691   5
  -1   2  -4 97.0326 9.27538   2
   1   2   4 92.4905 3.53122  11
  -1   2  -4 82.9160 11.3973   4
   1   2   4 90.2070 4.33316   7
   2  -2   4 6.78323 0.91737  14
   2  -2   4 5.71898 1.29513   7
   2  -2   4 6.03459 1.31985  10
   2  -2   4 5.55210 0.93261  11
  -2  -2  -4 6.44034 3.65626   1
   2  -2   4 6.37307 2.99102   1
   2  -2   4 6.55225 0.91823  12
   2  -2   4 7.32348 4.16331   3
  -2   2  -4 3.10541 4.08474   4
  -2   2  -4 2.18644 2.02727   2
  -2   2  -4 2.31044 3.15407   3
  -2   2  -4 7.68163 1.34624   5
  -2   2  -4 7.56559 1.44187   8
   2   2   4 7.43419 3.81248   1
   3  -2   4 29.0531 2.69707  10
  -3  -2  -4 26.8652 2.36367   9
   3  -2   4 31.3624 7.74258   3
   3  -2   4 19.3591 5.99292   1
   3  -2   4 30.1437 1.94598  11
   3  -2   4 29.7954 1.84214  12
   3  -2   4 30.5047 1.80376  14
  -3  -2  -4 27.6886 1.90911   5
   3   2   4 28.2926 1.83211  11
   3   2   4 37.4965 8.11239   1
   3   2   4 27.2138 2.47405   7
  -3   2  -4 28.1908 2.53686   5
  -3   2  -4 27.7057 2.43263   8
   3   2   4 25.8220 1.63357  12
   3   2   4 28.6266 2.26245  14
  -3   2  -4 37.8605 7.76551   3
  -3   2  -4 22.9828 5.85453   2
   4  -2   4 12.8159 2.44951   7
  -4  -2  -4 14.4294 1.48096   5
   4  -2   4 12.8463 2.44513  10
   4  -2   4 16.7463 1.58662  12
  -4  -2  -4 15.9199 2.22242   9
   4  -2   4 16.5162 1.59523  11
  -4   2  -4 14.7931 2.06809   8
  -4   2  -4 17.5699 2.22801   5
   4   2   4 13.0622 2.30656  10
   4   2   4 15.4815 2.03234  14
   4   2   4 14.2762 2.02768   7
   4   2   4 14.3929 1.38974  11
   4   2   4 11.9148 1.02651  12
   5  -2   4 20.9374 2.86297  10
   5  -2   4 12.9397 1.66409  12
  -5  -2  -4 13.4357 1.50359   5
  -5  -2  -4 18.2730 1.94430   9
   5  -2   4 13.6391 2.70005   7
   5  -2   4 16.6476 1.73155  11
   5   2   4 13.0201 2.31507   7
   5   2   4 13.9097 2.35497  14
  -5   2  -4 14.7798 2.40248   5
   5   2   4 12.6806 1.10641  12
   5   2   4 14.6931 1.49762  11
   5   2   4 13.7855 2.61900  10
   6  -2   4 36.0609 4.29979   7
   6  -2   4 41.9513 4.55322  10
   6  -2   4 39.3467 2.71136  11
   6  -2   4 38.9781 2.86623  12
   6   2   4 47.5657 3.25467  11
   6   2   4 45.9491 3.68294  14
  -6   2  -4 39.3076 3.51006   8
   6   2   4 44.9320 4.45747  10
  -6   2  -4 44.2545 3.82087   5
   6   2   4 36.1232 3.61856   7
   7  -2   4 0.78857 1.23838  12
   9  -3  -4 2.81454 1.62529  12
  -9   3   4 -1.2764 0.80115  13
   8  -3  -4 -0.7172 1.94162  10
   8  -3  -4 -1.2311 1.29628  12
   8  -3  -4 -1.7595 1.44827   6
  -8  -3   4 0.64621 0.80027  13
   8  -3  -4 0.23366 1.73521   7
  -8  -3   4 2.12471 1.72632   8
   8   3  -4 3.39963 2.19815  10
   8   3  -4 -2.2122 1.58460   6
  -8   3   4 -0.6984 0.89389  13
  -8   3   4 -1.9375 1.38216   8
  -7  -3   4 -0.3984 1.13744   8
   7  -3  -4 -1.1135 1.80137  10
   7  -3  -4 -1.0184 1.93750   7
   7  -3  -4 2.87597 1.60719  12
   7  -3  -4 0.82149 1.05871  11
   7  -3  -4 0.76493 1.40484   6
  -7  -3   4 0.10822 0.68270  13
   7  -3  -4 1.44445 1.63181   9
   7   3  -4 -0.2662 1.65414  10
   7   3  -4 1.68805 1.66032   6
  -7   3   4 -0.5525 1.27721   8
  -7   3   4 0.81519 0.90335  13
   6  -3  -4 21.3332 3.44343   6
   6  -3  -4 25.0334 2.83670  12
  -6  -3   4 23.3580 1.97606  13
   6  -3  -4 20.6157 3.67357   7
   6  -3  -4 21.0849 2.96640   9
   6  -3  -4 22.2848 3.70235  10
   6   3  -4 25.9731 3.53613  10
   6   3  -4 18.6366 3.19120   6
  -6   3   4 19.3127 3.40405   8
   6   3  -4 21.1327 1.84243  12
  -6   3   4 22.7881 2.23720  13
   5  -3  -4 9.54644 2.63105  10
   5  -3  -4 14.7085 2.49839   9
   5  -3  -4 7.83552 1.73502  12
  -5  -3   4 10.0348 1.44481  13
   5  -3  -4 13.4450 3.48458   7
  -5   3   4 13.9166 1.85106  13
   5   3  -4 10.5578 1.38702  12
  -5   3   4 8.98237 0.76821  14
   5   3  -4 11.0829 2.44011  10
  -5   3   4 13.2720 2.78273   8
   5   3  -4 9.44987 2.26151   6
   4  -3  -4 5.68744 5.28610   4
   4  -3  -4 9.33711 1.98665   9
   4  -3  -4 1.61377 4.35941   1
   4  -3  -4 10.4562 7.10488   4
  -4  -3   4 4.03584 3.02921   3
   4  -3  -4 7.72523 2.17096  10
   4  -3  -4 5.75306 1.61015   6
  -4  -3   4 10.5787 5.82293   4
   4  -3  -4 7.00467 1.47137  12
  -4  -3   4 6.58187 1.12356  13
  -4   3   4 0.56642 3.80202   3
   4   3  -4 4.53483 1.50663   6
  -4   3   4 4.51656 1.59443   8
   4   3  -4 8.19333 1.93196  10
   4   3  -4 4.55282 3.47895   2
   4   3  -4 3.57932 1.18011   5
  -4   3   4 5.73166 0.81510  14
  -4   3   4 2.81975 5.66706   4
   4   3  -4 5.10768 0.98837   9
  -4   3   4 4.63230 1.05645  13
   3  -3  -4 95.4566 11.3909   3
   3  -3  -4 96.9617 4.84351   9
   3  -3  -4 100.644 4.99780  10
   3  -3  -4 101.605 4.76099   6
   3  -3  -4 77.0952 12.5463   4
  -3  -3   4 98.2459 12.2636   4
   3  -3  -4 95.0422 4.10360  12
  -3  -3   4 100.237 3.85254  13
  -3  -3   4 100.395 3.20592  11
  -3  -3   4 99.4764 10.3567   2
  -3   3   4 101.816 15.0524   4
  -3   3   4 96.3581 3.51685  14
   3   3  -4 106.141 11.6182   2
   3   3  -4 88.5753 10.4364   4
  -3   3   4 104.211 11.4795   2
  -3   3   4 101.258 11.8881   3
  -3   3   4 99.1296 5.17636   8
   3   3  -4 100.762 4.58012  10
   3   3  -4 99.3494 4.44147   5
  -3   3   4 98.8317 3.93314  13
   3   3  -4 94.2888 4.67943   6
  -2  -3   4 -0.4492 0.30481   7
  -2  -3   4 1.02867 0.46333  13
   2  -3  -4 -0.0134 0.53566   6
  -2  -3   4 4.89818 3.83792   4
   2  -3  -4 -3.0443 1.85306   3
   2  -3  -4 -0.3314 0.83152   9
  -2  -3   4 1.48139 1.80359   2
  -2  -3   4 -1.2990 0.99021   1
   2  -3  -4 1.52614 1.77546   2
  -2  -3   4 1.04252 0.37042  11
   2   3  -4 3.40082 2.29276   1
  -2   3   4 -2.5217 2.12957   2
   2   3  -4 -1.0011 0.44476   6
   2   3  -4 0.14090 0.47807   5
   2   3  -4 9.12424 3.79877   4
   2   3  -4 0.46769 0.38692   7
  -2   3   4 -0.9958 2.01330   4
   2   3  -4 -1.6705 1.88544   2
  -2   3   4 -0.9173 1.74498   3
  -2   3   4 -0.2175 0.41560  13
   1  -3  -4 1.40548 0.66779   5
   1  -3  -4 0.91231 0.49655   6
  -1  -3   4 2.00530 1.82140   1
   1  -3  -4 3.65830 3.21858   4
   1  -3  -4 -0.6956 1.63447   3
  -1  -3   4 3.42513 3.26049   4
  -1  -3   4 0.78422 0.44737   7
  -1  -3   4 0.28341 0.34267  12
  -1  -3   4 0.81733 2.10307   3
  -1  -3   4 0.01406 0.34640  11
   1  -3  -4 1.31093 0.80047   9
  -1  -3   4 -0.6093 1.61333   2
  -1  -3   4 -0.2400 0.36665  13
  -1   3   4 1.07807 0.48845  13
   1   3  -4 -0.2342 0.50085   8
  -1   3   4 1.22206 0.56612  14
   1   3  -4 2.62009 3.05224   4
  -1   3   4 0.54587 2.50429   4
  -1   3   4 1.48611 0.61961  11
  -1   3   4 1.42989 1.66786   3
   1   3  -4 0.32886 0.49553   5
   1   3  -4 -2.2413 1.08858   2
  -1   3   4 3.58093 1.76067   2
   1   3  -4 1.70221 2.14908   1
  -1   3   4 -0.1537 0.47556   8
   0  -3   4 0.07337 1.69125   2
   0  -3   4 1.31581 0.48410  11
   0  -3  -4 0.14447 0.42682   5
   0  -3   4 0.28101 2.01825   3
   0  -3  -4 0.84177 0.78368   9
   0  -3   4 0.12565 0.47597   7
   0  -3   4 4.83060 3.15887   4
   0  -3   4 -0.4171 0.28010  12
   0  -3   4 0.65339 1.90700   1
   0  -3  -4 -3.3993 2.56019   1
   0  -3  -4 0.15122 0.33926   6
   0   3  -4 1.58569 2.97474   4
   0   3   4 0.15790 0.43281  14
   0   3  -4 -0.5140 0.52123   8
   0   3   4 0.85355 1.27308   3
   0   3  -4 -0.0420 0.50516   5
   0   3   4 0.73810 1.25995   2
   0   3   4 0.43113 0.44672  11
   0   3  -4 0.22687 1.47312   2
   0   3  -4 2.36266 2.54925   1
   0   3   4 0.34897 0.36060  13
  -1  -3  -4 2.88988 1.05260   9
   1  -3   4 17.8476 7.09714   4
   1  -3   4 7.15826 4.90661   4
  -1  -3  -4 4.97173 0.88191   5
   1  -3   4 4.40141 0.85346  11
   1  -3   4 5.82031 1.13577   7
   1  -3   4 18.7393 5.76582   3
   1  -3   4 2.02593 2.57177   1
  -1  -3  -4 4.65378 2.51449   1
   1  -3   4 7.34094 0.84355  12
   1   3   4 6.26378 1.15466  14
  -1   3  -4 6.91849 1.25801   5
  -1   3  -4 6.48626 1.39618   8
  -1   3  -4 5.99173 3.70517   2
  -1   3  -4 13.3212 4.46778   1
   1   3   4 7.91840 0.77937  13
  -1   3  -4 7.69360 3.78567   3
  -2  -3  -4 38.2024 2.03112   5
   2  -3   4 31.3263 2.50590  10
   2  -3   4 41.5694 9.41342   4
  -2  -3  -4 33.5732 2.66549   9
   2  -3   4 34.7875 2.75388   7
   2  -3   4 35.7315 8.32443   1
   2  -3   4 36.2125 1.98019  12
   2  -3   4 28.5501 8.24206   3
   2  -3   4 36.3886 2.16711  11
   2  -3   4 35.2399 2.01756  14
   2   3   4 40.1276 2.56943  14
  -2   3  -4 39.8490 7.88048   2
   2   3   4 32.7234 2.63941   7
  -2   3  -4 36.1090 2.71988   8
   2   3   4 37.6949 2.13141  11
  -2   3  -4 30.5728 7.64003   3
  -2   3  -4 36.0526 2.73299   5
  -2   3  -4 49.2516 10.1129   4
   3  -3   4 10.9477 1.33189  12
   3  -3   4 9.85791 1.52184  11
  -3  -3  -4 10.4604 1.80163   9
  -3  -3  -4 9.30186 1.08625   5
   3  -3   4 10.2219 1.96587   7
   3  -3   4 11.1912 2.09687  10
   3  -3   4 12.0020 1.16590  14
   3   3   4 10.7989 1.75610  14
  -3   3  -4 11.9114 2.00759   5
  -3   3  -4 8.65803 1.82324   8
   3   3   4 9.26107 1.22914  11
   3   3   4 8.72837 1.68253   7
   4  -3   4 0.80296 0.91472   7
  -4  -3  -4 0.99515 0.86539   9
   4  -3   4 1.03287 0.58830  14
   4  -3   4 1.26309 1.21705  10
   4  -3   4 0.09980 0.75249  11
   4   3   4 1.04271 0.62939  11
   4   3   4 0.51556 0.78643   7
  -4   3  -4 -0.6059 0.86303   5
   4   3   4 0.04746 0.97556  14
  -4   3  -4 -0.0879 0.95726   8
   5  -3   4 3.52851 1.75987  10
   5  -3   4 5.55361 1.31932  11
  -5  -3  -4 3.44477 1.24684   5
   5  -3   4 4.75997 1.26249  12
   5  -3   4 3.76123 1.81572   7
  -5  -3  -4 5.07702 1.33485   9
   5   3   4 3.68613 1.50084  14
   5   3   4 4.59415 1.30438   7
   5   3   4 6.02795 1.12437  11
  -5   3  -4 5.65811 1.80814   8
  -5   3  -4 5.29505 1.92488   5
   6  -3   4 0.60450 1.60598  10
   6  -3   4 0.27535 0.98286  12
   6  -3   4 -1.4470 1.44624   7
   6  -3   4 -0.2763 0.93759  11
  -6   3  -4 1.47666 1.27092   8
  -6   3  -4 0.50487 1.31091   5
   6   3   4 -0.3469 1.15709   7
   6   3   4 1.50788 1.74940  14
   7  -3   4 0.77752 1.13401  12
   8  -4  -4 16.2079 2.70496  12
  -8  -4   4 19.0670 2.05214  13
  -8   4   4 14.2071 2.13353  13
   7  -4  -4 9.22440 1.75313  11
  -7  -4   4 7.11277 1.42179  13
   7  -4  -4 9.22467 2.31037  12
  -7  -4   4 7.10358 2.15591   8
   7  -4  -4 9.00680 2.31744   9
   7  -4  -4 8.53963 3.06513  10
   7  -4  -4 6.92335 2.37522   6
   7   4  -4 9.66049 2.54591   6
  -7   4   4 8.64068 1.75806  13
   7   4  -4 2.88559 2.16423  10
  -7   4   4 10.8655 3.01056   8
   6  -4  -4 -1.7034 1.64836   9
  -6  -4   4 0.62600 0.66546  13
   6  -4  -4 -0.2715 1.30356   6
   6  -4  -4 -1.5340 1.77864  10
   6  -4  -4 -1.1492 1.31852  12
   6  -4  -4 -3.6234 2.01802   7
  -6   4   4 -1.9213 1.14235   8
  -6   4   4 -0.3349 0.82134  13
   6   4  -4 -1.3741 1.18016   6
   6   4  -4 -0.8618 1.64030  10
   6   4  -4 -0.1896 0.74471  12
   5  -4  -4 87.3608 6.45561   7
   5  -4  -4 92.9006 6.06401  10
   5  -4  -4 87.1997 4.55978  12
   5  -4  -4 89.1518 5.48145   6
  -5  -4   4 86.2302 4.00236  13
   5  -4  -4 88.7894 5.31176   9
   5   4  -4 93.9094 5.61974   6
   5   4  -4 86.7210 3.37635  12
   5   4  -4 82.5245 5.08094  10
  -5   4   4 88.5708 5.85178   8
  -5   4   4 88.5512 4.19450  13
   4  -4  -4 -1.9976 5.09548   4
  -4  -4   4 -4.5417 4.26368   4
   4  -4  -4 -2.3414 1.22907   9
   4  -4  -4 -0.6131 0.97849  12
   4  -4  -4 0.04936 0.89744   6
  -4  -4   4 -0.3113 0.59384  13
   4  -4  -4 3.32964 6.01048   4
  -4  -4   4 -0.0098 0.22565  11
   4  -4  -4 -1.3451 5.49514   1
   4  -4  -4 -1.1050 1.52527  10
  -4   4   4 -0.0880 0.44669  14
  -4   4   4 -0.2106 0.70548  13
  -4   4   4 1.13157 1.25263   8
   4   4  -4 -0.2220 0.87066   6
   4   4  -4 1.72968 3.16064   2
   4   4  -4 -0.7749 1.31972  10
   4   4  -4 0.96495 0.73548   5
   3  -4  -4 210.604 20.9755   4
   3  -4  -4 177.399 16.6992   3
  -3  -4   4 200.375 6.62227  13
   3  -4  -4 199.183 7.63289   6
  -3  -4   4 202.058 5.90729  11
   3  -4  -4 177.218 20.0947   4
   3  -4  -4 195.000 6.89457  12
   3  -4  -4 199.211 8.03246   9
   3  -4  -4 201.573 19.9547   1
   3  -4  -4 207.990 8.02704  10
  -3  -4   4 170.551 17.2300   4
  -3   4   4 202.436 21.2761   4
   3   4  -4 184.519 7.10721  10
   3   4  -4 185.357 16.1298   2
  -3   4   4 194.324 6.65222  14
  -3   4   4 196.146 8.19025   8
   3   4  -4 201.209 7.87209   6
  -3   4   4 204.301 6.80107  13
  -3   4   4 179.693 24.8557   3
   3   4  -4 204.711 14.2255   4
  -2  -4   4 512.707 27.6450   3
  -2  -4   4 476.081 25.1797   2
  -2  -4   4 490.244 14.1886  13
   2  -4  -4 485.181 26.4236   3
  -2  -4   4 488.177 20.2347   1
   2  -4  -4 479.455 14.8127   6
  -2  -4   4 479.320 13.7669  12
  -2  -4   4 443.380 29.0750   4
   2  -4  -4 484.871 14.4519  12
   2  -4  -4 479.783 32.4720   4
   2  -4  -4 481.723 15.7472   9
  -2  -4   4 500.198 13.8344  11
  -2  -4   4 491.927 14.0119   7
   2   4  -4 488.620 26.3598   2
  -2   4   4 480.433 15.5274   8
  -2   4   4 482.087 29.6352   2
  -2   4   4 525.667 33.6932   4
   2   4  -4 515.062 29.1367   4
  -2   4   4 467.562 26.3286   3
   2   4  -4 495.011 15.5568   6
  -2   4   4 480.768 14.2424  14
   2   4  -4 501.670 23.6104   1
  -2   4   4 483.637 14.3250  13
  -1  -4   4 38.2304 1.85321  11
  -1  -4   4 32.3288 1.93756   7
  -1  -4   4 31.7577 6.98102   3
   1  -4  -4 31.0565 2.78447   9
   1  -4  -4 32.0327 1.83926   6
   1  -4  -4 22.2952 6.89560   4
  -1  -4   4 21.8293 6.76751   4
  -1  -4   4 36.2645 1.70575  12
   1  -4  -4 30.8888 6.50575   3
  -1  -4   4 29.2095 5.54036   1
  -1  -4   4 34.1460 6.56942   2
  -1   4   4 31.8925 2.00613  14
  -1   4   4 30.0916 2.15538  11
  -1   4   4 27.2605 5.80315   3
  -1   4   4 30.9791 1.80093  13
  -1   4   4 33.7454 2.33929   8
  -1   4   4 28.5874 6.06357   2
   1   4  -4 30.8440 8.29865   4
   1   4  -4 41.7791 2.53547   5
   1   4  -4 29.8894 6.83223   1
   1   4  -4 26.4694 6.58098   2
  -1   4   4 20.8485 6.23618   4
   1   4  -4 38.0829 2.66866   8
   0  -4   4 35.7253 2.31991   7
   0  -4  -4 56.5235 8.77445   1
   0  -4   4 43.7282 10.9345   4
   0  -4  -4 26.0098 7.50633   4
   0  -4   4 38.7205 2.06008  11
   0  -4   4 36.4706 1.79906  12
   0  -4   4 34.9954 7.57377   3
   0  -4   4 30.7101 6.51146   1
   0   4  -4 41.2583 13.1578   4
   0   4  -4 36.6353 7.61635   2
   0   4  -4 36.0552 7.88091   1
   0   4   4 39.3098 5.09733   2
   0   4  -4 31.9765 2.47924   5
   0   4   4 44.3272 5.04603   3
   0   4  -4 33.6561 2.67547   8
  -1  -4  -4 9.65596 4.80759   1
   1  -4   4 5.91858 1.06209  11
   1  -4   4 5.74747 2.97039   1
   1  -4   4 4.59906 5.26481   4
   1  -4   4 7.03415 0.98645  12
  -1  -4  -4 0.93536 3.27447   4
   1  -4   4 7.69632 1.58920   7
   1  -4   4 11.6024 6.43466   4
  -1  -4  -4 7.96143 1.65989   9
  -1  -4  -4 6.51025 1.00354   5
   1  -4   4 -0.6259 3.27459   3
  -1   4  -4 8.19581 4.10995   2
  -1   4  -4 7.80873 1.70157   8
   1   4   4 7.13958 1.21731  11
  -1   4  -4 3.10771 1.05925   5
  -1   4  -4 7.21782 5.45344   4
  -1   4  -4 5.20264 3.92404   3
   1   4   4 5.67335 1.20721  14
   2  -4   4 -4.8823 4.75653   4
   2  -4   4 0.44632 0.78173  10
  -2  -4  -4 1.17757 0.56471   5
   2  -4   4 0.54205 0.98074   7
   2  -4   4 0.08586 0.68328  11
  -2  -4  -4 0.20904 0.86692   9
   2  -4   4 1.26464 0.66769  12
   2  -4   4 6.37689 5.06071   4
   2  -4   4 -1.6248 2.16731   1
   2  -4   4 -0.3381 4.18896   3
  -2   4  -4 0.75879 0.89760   5
  -2   4  -4 3.65905 3.10886   3
   2   4   4 0.66025 0.64480  11
   2   4   4 -0.1928 0.86268  14
  -2   4  -4 0.67559 0.96577   8
  -2   4  -4 0.00097 2.15064   2
  -2   4  -4 -2.8972 5.37376   4
  -3  -4  -4 245.713 8.87619   9
   3  -4   4 240.894 9.90526   7
   3  -4   4 231.059 9.25200  10
   3  -4   4 246.436 7.73008  14
  -3  -4  -4 240.161 7.40998   5
   3  -4   4 225.970 8.33890  11
  -3   4  -4 238.491 9.37396   8
   3   4   4 248.785 8.96542  14
   3   4   4 244.368 8.08518  11
   4  -4   4 2.06237 1.00066  11
   4  -4   4 0.65787 0.87514  12
   4  -4   4 0.66246 1.40050   7
   4  -4   4 0.31376 1.08028  10
  -4  -4  -4 0.52035 0.82999   9
   4   4   4 1.67361 1.33947  14
  -4   4  -4 0.81883 1.20424   8
   4   4   4 2.08423 0.81796  11
  -4   4  -4 1.45012 1.14906   5
   5  -4   4 25.6625 2.48369  11
   5  -4   4 26.6096 3.65258   7
   5  -4   4 26.9553 2.42945  12
   5  -4   4 31.1142 3.65298  10
  -5   4  -4 31.2079 3.36944   5
   5   4   4 24.9291 2.02742  11
   5   4   4 26.0799 3.06082  14
  -5   4  -4 25.2802 3.18343   8
   6  -4   4 87.7849 4.64043  12
   6  -4   4 93.5875 6.57860  10
   6  -4   4 94.1455 6.96580   7
   6  -4   4 85.1075 4.66897  11
  -6   4  -4 90.3083 5.95278   8
   6   4   4 88.7897 5.67478  14
  -6   4  -4 88.9246 5.80781   5
   7  -4   4 0.28595 1.43065  11
   7  -4   4 2.34167 1.22132  12
   7   4   4 -2.4161 2.27602  14
   8  -5  -4 -1.5850 1.54210  12
  -8  -5   4 2.44368 0.97480  13
  -8   5   4 -0.0272 1.17869  13
   7  -5  -4 76.7909 6.34781  10
  -7  -5   4 70.3894 3.80074  13
   7  -5  -4 64.2680 4.90212   9
   7  -5  -4 63.5560 6.22275   7
   7  -5  -4 68.3837 4.10668  11
   7  -5  -4 74.4256 5.95283   6
   7  -5  -4 72.1581 4.79402  12
  -7  -5   4 70.7165 5.21830   8
  -7   5   4 67.2539 6.04804   8
   7   5  -4 75.9991 5.74615   6
   7   5  -4 67.3643 5.30264  10
   6  -5  -4 44.2878 4.26537   6
   6  -5  -4 63.1285 6.05499   7
   6  -5  -4 49.6275 3.82924  12
  -6  -5   4 38.4826 2.70735  13
   6  -5  -4 55.5764 5.08086  10
   6   5  -4 41.2848 3.93691  10
  -6   5   4 35.6569 4.40492   8
   6   5  -4 41.4587 4.08453   6
  -6   5   4 43.1323 3.09999  13
   5  -5  -4 13.8925 3.77932   7
   5  -5  -4 14.0400 2.23592  12
   5  -5  -4 15.0109 2.68601   6
   5  -5  -4 15.7246 3.22104  10
   5  -5  -4 16.6137 3.07604   9
  -5  -5   4 13.8310 1.71579  13
  -5   5   4 13.7698 2.94425   8
  -5   5   4 15.4433 2.06247  13
   5   5  -4 13.8665 1.32242  12
   5   5  -4 13.3412 2.23972  10
   5   5  -4 15.2686 3.11399   6
   4  -5  -4 12.2479 2.52496  10
  -4  -5   4 10.7622 1.52644  13
   4  -5  -4 9.76699 2.04115   6
   4  -5  -4 14.4142 3.31600   7
  -4  -5   4 8.76964 0.69276  11
   4  -5  -4 13.2190 2.64178   9
   4  -5  -4 13.8111 2.24967  12
   4   5  -4 10.1218 2.12320   6
  -4   5   4 8.38531 2.79573   8
  -4   5   4 10.7215 2.13359  13
   4   5  -4 9.98056 1.54231   5
   4   5  -4 8.14866 1.73940  10
  -4   5   4 7.57283 1.04005  14
   3  -5  -4 215.488 8.98832   9
   3  -5  -4 227.043 8.36092   6
   3  -5  -4 231.768 8.73929  10
  -3  -5   4 209.959 9.98962   1
  -3  -5   4 198.608 19.3210   4
  -3  -5   4 222.470 7.28281  13
   3  -5  -4 194.842 22.1594   4
   3  -5  -4 191.900 22.7011   1
   3  -5  -4 191.885 24.3590   3
  -3  -5   4 221.750 6.60667  11
   3  -5  -4 217.781 7.61048  12
   3  -5  -4 191.396 22.1458   4
   3   5  -4 220.668 7.82286   5
  -3   5   4 224.859 24.4970   4
  -3   5   4 220.111 8.97497   8
  -3   5   4 224.005 7.20819  14
   3   5  -4 224.059 8.69978   6
  -3   5   4 210.487 7.40944  13
  -3   5   4 197.893 18.4323   3
   3   5  -4 243.078 24.9820   2
   3   5  -4 218.165 7.51579  10
  -2  -5   4 455.989 30.2076   4
  -2  -5   4 435.929 12.6659   7
  -2  -5   4 431.721 26.0450   3
   2  -5  -4 435.724 14.7059   9
  -2  -5   4 414.914 19.3703   1
  -2  -5   4 438.947 12.9119  13
  -2  -5   4 450.773 12.6529  11
   2  -5  -4 453.431 33.3465   4
   2  -5  -4 444.865 13.2259  12
   2  -5  -4 413.863 25.8249   3
  -2  -5   4 440.898 12.8083  12
  -2   5   4 445.900 13.1478  13
   2   5  -4 408.508 24.1031   1
  -2   5   4 440.545 13.2476  14
   2   5  -4 447.292 26.4871   2
  -2   5   4 457.279 25.4931   2
   2   5  -4 444.681 13.7534   5
  -2   5   4 441.023 14.3563   8
   2   5  -4 449.515 14.6216   6
   2   5  -4 408.593 27.5371   4
  -2   5   4 385.431 31.0449   4
  -2   5   4 401.723 25.1033   3
  -1  -5   4 39.7321 6.03500   1
   1  -5  -4 45.1735 3.35924   9
   1  -5  -4 35.7828 1.90572   6
  -1  -5   4 35.4718 1.80593  12
   1  -5  -4 46.8336 2.47708  12
  -1  -5   4 37.3468 2.19908   7
  -1  -5   4 35.8605 2.10319  11
  -1  -5   4 29.2713 9.24575   4
   1  -5  -4 26.7165 8.76143   4
  -1  -5   4 32.9581 7.42533   3
   1  -5  -4 44.5348 7.12157   3
  -1   5   4 43.8454 6.60942   2
   1   5  -4 34.4295 2.54851   5
  -1   5   4 33.7307 2.35817  14
  -1   5   4 39.1491 8.08584   4
   1   5  -4 45.8672 9.62932   1
   1   5  -4 35.6060 9.54049   4
  -1   5   4 24.5804 5.92090   3
   1   5  -4 36.8080 8.39917   2
   1   5  -4 38.5206 3.04294   8
  -1   5   4 38.4704 2.59267   8
  -1   5   4 36.9674 2.17181  13
   0  -5   4 2.64921 4.04720   4
   0  -5   4 -0.1959 2.46927   1
   0  -5   4 1.87059 0.83142   7
   0  -5  -4 2.96280 1.36192   9
   0  -5  -4 3.35132 4.75976   4
   0  -5  -4 1.74521 2.72234   3
   0  -5   4 0.92460 0.54398  12
   0  -5   4 0.70678 0.72245  11
   0  -5   4 1.83261 3.13747   3
   0   5   4 2.88975 0.81509   8
   0   5   4 2.80133 0.76416  13
   0   5   4 0.76055 0.86146  14
   0   5   4 2.87054 2.26059   2
   0   5   4 -4.3116 2.14892   3
   0   5  -4 6.06318 4.68179   1
   0   5  -4 0.94102 2.48158   2
   0   5  -4 3.68331 4.00646   3
   0   5  -4 -0.0500 0.80336   8
   0   5  -4 -0.1166 0.73241   5
   0   5  -4 -0.8512 4.59727   4
  -1  -5  -4 111.798 5.61248   9
   1  -5   4 114.377 4.72667  11
  -1  -5  -4 128.554 16.4243   4
   1  -5   4 112.331 12.5943   1
   1  -5   4 120.510 4.31335  12
   1  -5   4 119.760 5.41233   7
   1  -5   4 151.994 19.7697   4
   1   5   4 112.086 4.86120  11
  -1   5  -4 127.076 13.4641   2
  -1   5  -4 111.821 13.5365   3
  -1   5  -4 107.352 5.65670   8
  -1   5  -4 118.171 5.50040   5
   1   5   4 119.369 5.25678  14
  -1   5  -4 123.484 16.3690   4
   2  -5   4 143.505 6.03863  10
   2  -5   4 133.808 5.59506  11
   2  -5   4 141.014 5.14701  12
   2  -5   4 144.341 6.65278   7
  -2  -5  -4 150.800 6.37273   9
  -2   5  -4 143.548 6.60421   8
   2   5   4 141.552 5.56765  11
   2   5   4 137.987 6.09595  14
  -2   5  -4 136.787 6.36651   5
   3  -5   4 4.83219 1.13969  12
  -3  -5  -4 7.30745 1.70668   9
   3  -5   4 3.40891 1.49399   7
   3  -5   4 6.84531 1.78377  10
   3  -5   4 5.13283 1.46112  11
   3  -5   4 5.85244 1.22807  14
  -3   5  -4 4.61164 1.66844   8
  -3   5  -4 7.20737 1.89381   5
   3   5   4 6.52769 1.27301  11
   3   5   4 7.95457 1.89950  14
   4  -5   4 25.5520 3.50969  10
   4  -5   4 31.4590 1.85947  14
   4  -5   4 30.5714 3.60655   7
   4  -5   4 31.3334 2.38651  12
  -4  -5  -4 35.3717 2.57615   9
   4  -5   4 32.8516 2.71071  11
   4   5   4 34.2519 3.30933  14
  -4   5  -4 37.3142 3.55695   5
  -4   5  -4 30.8681 3.40638   8
   4   5   4 27.6612 2.22682  11
   5  -5   4 66.7684 4.06864  11
   5  -5   4 76.5319 5.80493   7
   5  -5   4 62.5353 4.94444  10
   5  -5   4 69.6003 3.92402  12
   5   5   4 77.9203 4.96510  14
  -5   5  -4 70.3707 5.19708   5
  -5   5  -4 61.6826 4.90332   8
   6  -5   4 49.7628 3.50605  12
   6  -5   4 46.5588 5.28475   7
   6  -5   4 47.0046 3.50907  11
   6  -5   4 46.6289 4.72113  10
  -6   5  -4 45.6967 4.50437   8
  -6   5  -4 58.0130 4.86377   5
   6   5   4 52.9613 4.58607  14
   7  -5   4 1.42136 1.47456  11
   7  -5   4 -0.7203 1.49877  12
   7   5   4 1.45965 2.55472  14
  -8  -6   4 1.07330 0.88881  13
   8  -6  -4 0.05749 1.90259  12
  -8   6   4 0.38286 1.22816  13
   7  -6  -4 22.4706 4.39924   7
   7  -6  -4 27.9282 4.10916   9
  -7  -6   4 23.7459 2.27460  13
   7  -6  -4 27.1077 4.29613   6
   7  -6  -4 26.3903 3.22024  11
   7  -6  -4 19.7276 4.11218  10
   7  -6  -4 31.1363 3.80023  12
  -7   6   4 28.1390 4.81607   8
  -7   6   4 27.8535 2.99168  13
   7   6  -4 30.1044 3.70046  10
   7   6  -4 30.8135 4.04201   6
   6  -6  -4 124.881 6.17649  12
   6  -6  -4 127.459 7.41117   9
   6  -6  -4 112.709 8.33223   7
   6  -6  -4 124.476 7.45716   6
  -6  -6   4 135.188 5.61091  13
   6  -6  -4 130.308 7.86077  10
  -6   6   4 127.877 8.63906   8
  -6   6   4 129.551 5.85482  13
   6   6  -4 125.247 7.17306   6
   6   6  -4 128.684 6.22669  10
   5  -6  -4 9.34880 1.93510  12
   5  -6  -4 10.7774 2.31112   6
  -5  -6   4 13.6210 1.76736  13
   5  -6  -4 13.9758 3.13120   9
   5  -6  -4 12.7519 3.08783  10
   5  -6  -4 8.26558 3.46790   7
  -5   6   4 9.45604 2.57466   8
   5   6  -4 16.0301 2.12799  10
   5   6  -4 10.7664 2.53322   6
  -5   6   4 14.9180 2.17361  13
   4  -6  -4 12.4133 2.32502   6
   4  -6  -4 8.82907 3.55839   7
  -4  -6   4 10.9741 0.88422  11
   4  -6  -4 6.22948 2.46055   9
   4  -6  -4 9.58764 1.80272  12
  -4  -6   4 10.1391 1.63987  13
  -4   6   4 10.8524 1.77534  13
   4   6  -4 13.2036 2.48051   6
  -4   6   4 9.97057 2.52509   8
   4   6  -4 12.6203 1.79677   5
   4   6  -4 12.2720 1.56297  10
  -3  -6   4 15.7458 1.58828  13
   3  -6  -4 14.3382 1.95074  12
   3  -6  -4 13.2317 2.54439  10
   3  -6  -4 14.2837 2.81737   9
  -3  -6   4 13.3956 1.25336  11
   3  -6  -4 19.9790 3.92787   7
   3  -6  -4 18.7239 2.05159   6
  -3   6   4 15.7170 1.67065  14
   3   6  -4 10.0864 1.36376  10
   3   6  -4 21.9675 2.64270   6
   3   6  -4 16.1601 1.90614   5
  -3   6   4 18.9773 2.69764   8
   2  -6  -4 -0.0177 0.90431  12
  -2  -6   4 -0.1582 0.35570  12
   2  -6  -4 0.11396 6.73407   4
  -2  -6   4 -2.6944 1.59284   1
  -2  -6   4 -1.1437 5.99512   4
   2  -6  -4 0.02574 0.63465   6
   2  -6  -4 -0.9883 1.34824   9
  -2  -6   4 0.16136 0.41715   7
  -2  -6   4 0.48290 0.72244  11
   2  -6  -4 -3.7892 3.66423   3
   2   6  -4 3.33432 5.32611   1
   2   6  -4 -3.9709 2.94818   2
  -2   6   4 -1.1328 0.92336   8
  -2   6   4 -1.1116 0.75684  13
   2   6  -4 0.94416 0.84839   5
  -2   6   4 1.05232 0.87077  14
   2   6  -4 -1.1554 5.33675   4
  -2   6   4 -4.2580 2.64397   4
   2   6  -4 -0.1039 0.89536   6
  -1  -6   4 387.527 21.1090   1
   1  -6  -4 379.468 11.3827  12
   1  -6  -4 340.596 31.1930   4
  -1  -6   4 345.761 29.1986   4
   1  -6  -4 375.644 13.1877   9
  -1  -6   4 371.655 11.5305   7
   1  -6  -4 370.668 10.7983   6
   1  -6  -4 329.346 21.6493   3
  -1  -6   4 375.390 11.3194  11
  -1  -6   4 372.870 10.8170  12
   1   6  -4 378.215 12.3460   5
   1   6  -4 358.782 24.5888   2
  -1   6   4 357.035 11.8708  14
   1   6  -4 349.400 25.4809   1
  -1   6   4 366.676 21.4567   2
  -1   6   4 363.053 21.3389   3
   1   6  -4 364.871 28.6218   4
  -1   6   4 368.706 11.9982   8
  -1   6   4 367.210 11.2911  13
   1   6  -4 370.960 13.1904   8
   0  -6   4 12.9268 7.49919   4
   0  -6  -4 6.87164 3.66088   3
   0  -6  -4 11.7344 8.05855   4
   0  -6   4 8.77620 1.44906  11
   0  -6   4 9.22547 1.59807   7
   0  -6   4 10.7545 1.17853  12
   0  -6   4 4.55787 2.98434   1
   0   6   4 4.80714 3.23244   2
   0   6  -4 5.96952 6.82468   4
   0   6   4 8.42225 4.08779   3
   0   6  -4 10.4899 5.15605   3
   0   6  -4 9.67703 1.79839   5
   0   6  -4 8.75240 1.96574   8
   0   6   4 9.27232 1.66291  14
   0   6  -4 0.80806 3.31665   2
  -1  -6  -4 76.3204 4.65057   9
   1  -6   4 74.5277 3.85328  11
  -1  -6  -4 80.8590 3.24758  12
   1  -6   4 76.5158 3.30067  12
   1  -6   4 84.5737 4.54008   7
  -1   6  -4 76.7291 4.79204   8
  -1   6  -4 75.4806 4.44924   5
   1   6   4 72.6258 4.23541  14
   2  -6   4 378.015 12.1325  11
  -2  -6  -4 356.877 12.6445   9
  -2  -6  -4 352.654 10.5671  12
   2  -6   4 371.365 13.3287   7
   2  -6   4 371.765 11.3556  12
   2  -6   4 370.598 12.3592  10
   2   6   4 351.214 12.6184  14
  -2   6  -4 368.000 12.9857   5
  -2   6  -4 375.896 13.3009   8
  -3  -6  -4 9.93503 1.94921   9
   3  -6   4 6.99054 1.28519  14
   3  -6   4 8.88605 1.53378  12
   3  -6   4 13.6470 2.74010   7
   3  -6   4 10.7113 2.32769  10
   3  -6   4 10.3808 1.92171  11
   3   6   4 11.4886 2.33067  14
  -3   6  -4 11.8238 2.42219   8
  -3   6  -4 10.9297 2.25780   5
   4  -6   4 7.74250 2.26159   7
   4  -6   4 10.0522 1.87779  11
   4  -6   4 10.6700 2.27625  10
  -4  -6  -4 9.12187 1.63883   9
   4  -6   4 10.1444 1.74595  12
  -4   6  -4 8.70796 2.28841   8
   4   6   4 9.62129 2.23108  14
  -4   6  -4 10.9850 2.48658   5
   5  -6   4 2.82610 2.60669  10
   5  -6   4 5.27852 1.48898  12
   5  -6   4 5.08739 1.71846  11
   5  -6   4 5.68592 2.41344   7
  -5   6  -4 7.05896 2.38711   5
  -5   6  -4 6.31755 2.31692   8
   6  -6   4 -0.1382 1.02481  11
   6  -6   4 0.52688 1.11708  12
   6   6   4 1.18647 2.14775  14
   7  -7  -4 40.7868 4.23430  11
   7  -7  -4 54.3064 4.50527  12
  -7  -7   4 43.0658 3.04650  13
  -7   7   4 62.1929 4.14418  13
   6  -7  -4 24.7321 5.07216   7
  -6  -7   4 22.0753 2.29538  13
   6  -7  -4 26.4955 4.23232   9
   6  -7  -4 26.2136 4.05792   6
   6  -7  -4 21.4109 2.94303  12
   6   7  -4 26.3584 3.54156   6
  -6   7   4 23.3394 2.97262  13
  -6   7   4 23.0725 4.39900   8
   5  -7  -4 14.7096 3.49293   9
   5  -7  -4 16.2816 2.51540  12
   5  -7  -4 14.5266 2.82720   6
  -5  -7   4 11.7433 1.83909  13
   5  -7  -4 14.9950 3.37656  10
   5  -7  -4 13.4995 4.21422   7
  -5   7   4 13.7523 3.09280   8
  -5   7   4 12.7390 2.11876  13
   5   7  -4 22.1434 3.05156   6
   4  -7  -4 79.0886 4.33163  12
  -4  -7   4 78.0938 3.01556  11
   4  -7  -4 83.2307 7.28064   7
   4  -7  -4 85.5312 5.55491  10
  -4  -7   4 84.6395 4.06048  13
   4  -7  -4 80.2125 5.74925   9
   4  -7  -4 78.0704 4.95414   6
  -4   7   4 78.8722 4.31514  13
   4   7  -4 89.0293 4.85726   5
   4   7  -4 92.3099 5.55639   6
  -4   7   4 79.8797 5.62853   8
   3  -7  -4 1.37471 1.90857   9
   3  -7  -4 -1.0489 2.45771   7
  -3  -7   4 -0.5142 0.65300  13
   3  -7  -4 -1.3299 1.09101  12
   3  -7  -4 -0.7558 0.92311   6
  -3  -7   4 0.63457 0.67991  11
   3  -7  -4 -0.7926 1.52047  10
  -3   7   4 0.08341 0.83289  14
  -3   7   4 -1.4105 0.91726  13
   3   7  -4 1.35932 0.90558   5
  -3   7   4 -1.7555 1.38067   8
   3   7  -4 -0.5219 1.05741   6
   2  -7  -4 81.5634 6.22614   7
  -2  -7   4 84.7065 3.23615  12
   2  -7  -4 87.8871 5.56134   9
   2  -7  -4 87.6309 4.65446  10
   2  -7  -4 83.3176 4.07666  12
  -2  -7   4 88.5226 3.80216  11
  -2  -7   4 83.6717 3.42727   7
   2  -7  -4 84.2920 4.07043   6
  -2   7   4 85.1085 4.26975  14
  -2   7   4 86.1398 4.19318  13
  -2   7   4 88.6272 5.08657   8
   2   7  -4 86.2799 5.35331   6
   2   7  -4 89.1292 4.50875   5
  -1  -7   4 43.6520 2.71365   7
   1  -7  -4 44.5315 4.86288   9
   1  -7  -4 53.7611 2.95734  12
  -1  -7   4 42.7566 2.77358  11
  -1  -7   4 49.2467 2.30167  12
   1   7  -4 50.7285 3.40111   5
   1   7  -4 45.0460 3.86707   8
  -1   7   4 50.2984 3.37234  14
   0  -7  -4 111.153 6.02874   9
   0  -7   4 99.1653 3.93739  12
   0  -7   4 95.5289 4.55673  11
   0  -7  -4 103.567 4.12957  12
   0  -7   4 102.800 4.94681   7
   0   7  -4 99.3750 6.06204   8
   0   7   4 105.273 5.22551  14
   0   7  -4 85.4345 4.96945   5
   0   7   4 120.559 4.53207   8
   1  -7   4 209.631 8.59901   7
   1  -7   4 216.502 7.23283  12
  -1  -7  -4 218.179 9.01711   9
   1  -7   4 202.282 7.82927  11
  -1  -7  -4 217.004 6.86714  12
  -1   7  -4 215.750 9.28738   8
   1   7   4 214.566 8.60327  14
  -1   7  -4 220.654 8.76692   5
   2  -7   4 14.5182 2.68434   7
  -2  -7  -4 21.2748 1.41795  12
  -2  -7  -4 26.2244 3.02848   9
   2  -7   4 15.5210 2.33531  11
   2  -7   4 14.7442 1.71326  12
  -2   7  -4 18.3473 2.75923   8
  -2   7  -4 14.2775 2.44785   5
   2   7   4 18.6289 2.92388  14
   3  -7   4 13.1696 2.17575  11
   3  -7   4 19.0843 2.46685  10
  -3  -7  -4 16.0295 2.46956   9
   3  -7   4 17.0963 2.97637   7
   3  -7   4 15.6489 1.83563  12
  -3   7  -4 20.5390 2.92891   8
   3   7   4 17.9461 2.89537  14
  -3   7  -4 16.0838 2.76070   5
   4  -7   4 57.1246 3.77275  11
   4  -7   4 53.4974 4.74129   7
  -4  -7  -4 52.2104 3.54941   9
   4  -7   4 55.6780 4.24240  10
  -4   7  -4 44.6328 5.94883   5
  -4   7  -4 47.8370 4.43864   8
   4   7   4 45.0389 4.32283  14
   5  -7   4 8.82461 2.72571   7
   5  -7   4 12.4627 2.09637  11
   5  -7   4 9.48146 1.83163  12
   5  -7   4 10.3220 2.37682  10
   5   7   4 6.22093 2.47522  14
  -5   7  -4 9.98973 2.58796   5
  -5   7  -4 9.80456 2.74923   8
   6  -7   4 26.7598 2.83117  11
   6   7   4 27.5448 4.33649  14
  -7  -8   4 5.80134 1.64934  13
   7  -8  -4 6.27920 2.16960  11
   6  -8  -4 2.94582 2.86289   9
   6  -8  -4 0.28309 1.68330  12
   6  -8  -4 2.78726 1.97210  10
  -6  -8   4 1.03388 0.91443  13
   6  -8  -4 -0.1568 3.13736   7
   6  -8  -4 -1.0960 1.76169   6
  -6   8   4 -0.3271 1.36788  13
   6   8  -4 3.97247 2.09043   6
  -6   8   4 -0.3662 2.12426   8
  -5  -8   4 14.4546 2.16216  13
   5  -8  -4 17.4922 3.65162   9
   5  -8  -4 15.2252 4.27685   7
   5  -8  -4 17.1190 2.63546  12
   5  -8  -4 17.6818 3.20027  10
  -5   8   4 13.2604 2.37870  13
   5   8  -4 17.2146 2.95215   6
   4  -8  -4 32.6050 3.63618   6
   4  -8  -4 44.3017 7.79447   7
   4  -8  -4 41.8170 3.28849  12
   4  -8  -4 36.6695 4.78573   9
  -4  -8   4 41.4479 2.81727  13
   4  -8  -4 33.8899 4.12646  10
  -4  -8   4 42.9553 2.14469  11
  -4   8   4 40.3958 3.28666  13
   4   8  -4 32.0133 3.74627   6
  -4   8   4 39.7478 4.45063   8
  -4   8   4 46.7542 2.85339  14
  -3  -8   4 4.01408 1.16565  13
   3  -8  -4 1.51569 1.33248  12
  -3  -8   4 3.06199 0.98986  11
   3  -8  -4 1.35341 1.73168  10
   3  -8  -4 1.23161 1.98898   9
   3  -8  -4 -0.3027 2.56650   7
  -3   8   4 1.93726 1.28887  14
   3   8  -4 5.72145 1.36908   5
  -3   8   4 3.81878 2.13408   8
  -3   8   4 5.31483 1.60323  13
   3   8  -4 2.40134 1.60664   6
   2  -8  -4 -1.0324 2.24417   7
   2  -8  -4 1.62504 1.93428   9
   2  -8  -4 -1.1062 1.39790  10
   2  -8  -4 -1.2891 1.05357  12
  -2  -8   4 0.27008 0.52790   7
  -2  -8   4 -0.4165 0.47646  12
  -2  -8   4 -0.1342 0.85281  11
   2   8  -4 -1.1263 0.76387   5
  -2   8   4 -0.9481 1.67322   8
  -2   8   4 -0.2159 1.10068  14
   2   8  -4 -1.4028 1.10743   6
   1  -8  -4 28.3496 2.47314  12
  -1  -8   4 24.8736 2.39626  11
   1  -8  -4 34.3235 3.93393   9
  -1  -8   4 28.3512 1.77794  12
  -1  -8   4 26.7315 2.23710   7
  -1   8   4 27.9075 2.98569  14
   1   8  -4 23.2275 3.10988   8
   1   8  -4 31.4939 2.83313   5
  -1   8   4 30.9955 2.99843   8
   1   8  -4 25.4539 3.02504   6
   0  -8  -4 13.6236 1.71893  12
   0  -8   4 13.9999 1.99999  11
   0  -8  -4 10.1576 2.69040   9
   0   8  -4 10.4796 2.13722   5
   0   8  -4 10.2081 2.32062   8
   0   8   4 12.4735 1.88918   8
   0   8   4 10.0643 2.17961  14
   1  -8   4 18.8178 2.46164   7
   1  -8   4 22.7795 1.87586  12
  -1  -8  -4 25.4169 1.90521  12
  -1  -8  -4 24.6146 3.29514   9
   1  -8   4 17.7895 2.38668  11
   1   8   4 19.5208 2.99976  14
  -1   8  -4 17.8731 3.06430   8
  -1   8  -4 17.0585 2.49862   5
   2  -8   4 1.77039 1.33766   7
  -2  -8  -4 3.15150 1.81287   9
   2  -8   4 2.52966 1.31219  11
   2  -8   4 3.45296 1.03821  12
  -2   8  -4 2.34673 1.48079   8
   2   8   4 3.17611 1.68665  14
  -2   8  -4 1.54376 1.39316   5
   3  -8   4 5.40379 1.94123   7
   3  -8   4 2.06083 1.02952  12
   3  -8   4 1.39794 1.37693  11
  -3  -8  -4 4.43339 1.74528   9
   3  -8   4 4.20341 1.38370  10
  -3   8  -4 2.69767 1.57550   5
   3   8   4 2.22271 1.80636  14
  -3   8  -4 2.50084 1.51450   8
   4  -8   4 14.6836 2.52769  10
   4  -8   4 10.0408 2.70541   7
   4  -8   4 16.6716 2.53266  11
   4  -8   4 17.8313 2.18698  12
  -4   8  -4 19.0764 3.37035   8
   4   8   4 15.2718 3.27720  14
  -4   8  -4 16.9049 3.23811   5
   5  -8   4 1.48987 1.36189  11
   5  -8   4 -2.1395 0.94712  12
   5   8   4 -0.5074 2.11980  14
   6  -9  -4 50.6371 4.38467  12
  -6  -9   4 63.5222 3.90720  13
  -5  -9   4 20.8444 2.46767  13
   5  -9  -4 17.7045 3.10165  10
   5  -9  -4 25.2083 4.37306   9
   5  -9  -4 20.8988 3.60861   6
   5  -9  -4 21.8899 2.99635  12
   5  -9  -4 22.9551 5.16578   7
  -5   9   4 23.4263 4.29378   8
   5   9  -4 18.5585 3.25069   6
   4  -9  -4 8.02712 3.27171   7
  -4  -9   4 5.73688 1.09459  11
   4  -9  -4 6.92702 3.14931  12
   4  -9  -4 5.80133 2.09484   6
   4  -9  -4 2.54329 1.94347  10
   4  -9  -4 2.83090 2.78238   9
  -4  -9   4 6.18535 1.45235  13
   4   9  -4 4.96266 2.04104   6
  -4   9   4 6.47864 2.80492   8
   3  -9  -4 66.1090 3.98476  12
  -3  -9   4 68.5638 3.69779  13
  -3  -9   4 69.9559 3.48758  11
   3  -9  -4 65.1833 5.69444   9
   3  -9  -4 61.1896 6.53216   7
   3   9  -4 57.9673 4.95686   6
   3   9  -4 63.1037 4.26518   5
  -3   9   4 71.4750 5.66209   8
  -3   9   4 57.1967 3.94218  14
  -2  -9   4 2.11634 0.77503   7
   2  -9  -4 0.92434 1.97402   9
  -2  -9   4 2.36537 1.12196  11
   2  -9  -4 -1.1637 2.34248   7
   2  -9  -4 2.17970 1.47015  10
   2  -9  -4 2.52972 1.33002  12
   2   9  -4 4.12091 1.57976   6
  -2   9   4 1.14886 1.46290  14
  -2   9   4 5.35680 2.05162   8
   2   9  -4 2.13399 1.21899   5
   1  -9  -4 11.1698 1.83073  10
   1  -9  -4 9.95983 1.70351  12
  -1  -9   4 10.3203 1.27856  12
  -1  -9   4 8.11619 1.65060  11
   1  -9  -4 8.84393 3.04391   7
  -1  -9   4 10.6165 1.74161   7
   1  -9  -4 7.42337 2.56646   9
   1   9  -4 8.57828 2.12682   6
  -1   9   4 9.88798 2.29492  14
  -1   9   4 11.1369 2.02671   8
   1   9  -4 8.77349 2.32770   8
   0  -9   4 9.52309 1.89951   7
   0  -9  -4 11.9930 1.60774  12
   0  -9   4 8.99574 1.43652  12
   0  -9   4 11.6399 1.90698  11
   0   9   4 15.0812 2.70395  14
   0   9  -4 4.79761 2.04197   8
   0   9   4 11.8993 1.83581   8
   0   9  -4 9.91075 2.07392   5
  -1  -9  -4 2.55962 0.91298  12
   1  -9   4 -0.6467 0.71725  12
   1  -9   4 -1.1922 1.12413  11
   1  -9   4 0.23445 0.94460   7
  -1   9  -4 0.81844 1.35386   8
   1   9   4 2.75554 1.77706  14
  -1   9  -4 1.11607 1.24507   5
   2  -9   4 67.2024 4.48003  11
   2  -9   4 76.0119 3.77833  12
  -2  -9  -4 63.6823 4.86141   9
  -2   9  -4 74.2526 5.04880   5
  -2   9  -4 86.8021 5.91985   8
   2   9   4 67.4259 5.27037  14
  -3  -9  -4 5.90288 2.04082   9
   3  -9   4 12.1705 1.89363  12
   3  -9   4 15.9382 3.09141   7
   3  -9   4 12.4666 2.38435  11
  -3   9  -4 9.21531 2.46926   8
   3   9   4 13.3199 3.10339  14
  -3   9  -4 11.2771 2.65802   5
   4  -9   4 -0.4323 0.98006  12
   4  -9   4 -1.8663 1.03818  11
   4   9   4 -0.7234 2.04778  14
   5  -9   4 8.24216 1.96085  12
   5  -9   4 4.92572 2.49734  11
  -6 -10   4 0.69179 1.19061  13
   6 -10  -4 3.38567 1.88203  12
  -5 -10   4 68.4768 4.15348  13
   5 -10  -4 69.3300 4.70728  12
   4 -10  -4 17.3061 4.43198   7
  -4 -10   4 15.8731 2.25104  13
   4 -10  -4 16.2508 2.59854  12
   4 -10  -4 16.2715 2.70299  10
   4 -10  -4 15.5973 3.65113   9
  -4  10   4 14.0916 3.42389   8
   4  10  -4 14.4898 3.10164   6
  -3 -10   4 32.0092 2.61877  11
   3 -10  -4 28.6287 3.09872  12
   3 -10  -4 38.1316 3.61559  10
  -3 -10   4 30.9966 2.63966  13
   3 -10  -4 28.3470 4.46476   9
   3 -10  -4 27.8889 4.64755   7
  -3  10   4 27.6033 4.12181   8
  -3  10   4 24.9726 3.27077  14
   3  10  -4 20.8774 3.68697   6
   2 -10  -4 131.071 11.5676   9
  -2 -10   4 133.115 4.80819  12
   2 -10  -4 128.863 5.92419  10
  -2 -10   4 135.036 5.68662  11
   2 -10  -4 140.289 8.72412   7
   2 -10  -4 143.159 5.86551  12
   2  10  -4 134.275 6.54195   5
  -2  10   4 132.609 6.94313   8
   2  10  -4 125.971 7.72247   6
  -2  10   4 131.579 6.76252  14
  -1 -10   4 1.05904 1.25777  11
   1 -10  -4 1.47087 2.18703   9
   1 -10  -4 -2.1903 1.09216  12
  -1 -10   4 0.33405 0.66120  12
  -1 -10   4 -0.0565 0.86681   7
   1  10  -4 -0.1787 1.09275   5
  -1  10   4 -2.3839 1.39390  14
  -1  10   4 1.39150 1.29608   8
   1  10  -4 -0.3361 1.33116   8
   1  10  -4 0.01526 1.21422   6
   0 -10   4 1.20741 0.85217  12
   0 -10   4 4.50067 1.55193   7
   0 -10   4 0.25629 1.20201  11
   0 -10  -4 7.05934 2.45506   7
   0 -10  -4 -0.8631 1.92558   9
   0  10   4 1.35364 1.43843   8
   0  10   4 0.49021 1.79750  14
   0  10  -4 -0.1482 1.46374   8
   0  10  -4 -0.4014 1.21037   5
  -1 -10  -4 -2.6963 2.05472   7
  -1 -10  -4 -0.4331 1.66562   9
   1 -10   4 2.35067 1.48565  11
   1 -10   4 4.71873 1.14812  12
   1 -10   4 0.70103 1.26449   7
  -1  10  -4 5.33151 1.73459   5
  -1  10  -4 4.18429 1.95600   8
   1  10   4 -0.9499 1.81132  14
   2 -10   4 -1.3822 1.19024  11
  -2 -10  -4 -1.5804 1.40783   9
   2 -10   4 0.20020 1.14011   7
   2 -10   4 -0.5084 0.91072  12
  -2  10  -4 1.31136 1.48291   5
   2  10   4 0.63558 1.90130  14
  -2  10  -4 -0.4516 1.49520   8
   3 -10   4 126.338 7.66881   7
   3 -10   4 127.397 5.61916  12
   3 -10   4 112.595 6.30289  11
  -3 -10  -4 120.011 6.40905   9
  -3  10  -4 130.365 7.31587   5
  -3  10  -4 118.278 7.55090   8
   3  10   4 129.977 7.97779  14
   4 -10   4 12.4189 2.44719  12
   4 -10   4 7.59349 2.29580  11
   4  10   4 9.55697 4.26503  14
  -5 -11   4 10.6194 2.07047  13
   5 -11  -4 9.95887 2.29312  12
   4 -11  -4 47.5543 3.91636  12
  -4 -11   4 52.4132 3.64483  13
   3 -11  -4 113.643 7.65400   9
   3 -11  -4 102.976 8.35689   7
   3 -11  -4 119.122 5.61196  12
  -3 -11   4 108.874 4.81730  11
  -3 -11   4 107.947 5.31354  13
   3  11  -4 88.1694 6.95828   6
  -3  11   4 106.186 5.96456  14
  -3  11   4 107.784 6.87041   8
   2 -11  -4 46.2364 3.64205  12
   2 -11  -4 44.1190 5.22618   9
   2 -11  -4 41.0763 5.69671   7
  -2 -11   4 40.2741 3.21554  11
  -2  11   4 41.5871 4.26396  14
   2  11  -4 34.5558 4.50559   6
  -2  11   4 45.0820 4.15021   8
  -1 -11   4 31.3480 3.04558  11
  -1 -11   4 29.9519 2.03806  12
   1 -11  -4 29.9464 2.69357  12
   1 -11  -4 38.9761 5.18713   9
  -1  11   4 20.8191 3.00608   8
   1  11  -4 28.6394 3.13088   5
   1  11  -4 25.5436 3.81451   8
   1  11  -4 28.4721 3.85600   6
  -1  11   4 26.6662 3.21829   5
   0 -11  -4 32.6710 2.53792  12
   0 -11  -4 38.2638 4.84864   9
   0 -11  -4 26.2650 4.40740   7
   0 -11   4 38.0127 2.44022  12
   0 -11   4 34.0077 3.11470   7
   0 -11   4 42.7475 3.57524  11
   0  11  -4 33.4178 4.06529   8
   0  11  -4 34.4891 3.51643   5
   0  11   4 36.3671 4.58185  14
   1 -11   4 -1.3753 1.17493  11
  -1 -11  -4 -1.6449 2.22886   7
   1 -11   4 -0.3892 0.76573  12
  -1 -11  -4 -0.1325 1.95740   9
   1 -11   4 -0.7907 1.14900   7
  -1  11  -4 -1.2009 1.20276   8
  -1  11  -4 -2.5459 1.28513   5
   1  11   4 0.00655 2.17117  14
   2 -11   4 59.7619 3.60589  12
   2 -11   4 62.2369 4.50737  11
   2  11   4 69.5589 6.16782  14
   3 -11   4 11.5090 1.97544  12
   3 -12  -4 0.38142 1.46945  12
  -3 -12   4 1.66319 1.10848  11
  -3 -12   4 -0.1757 1.32137  13
   2 -12  -4 16.5778 2.30787  12
  -2 -12   4 20.1560 2.53757  11
  -2  12   4 16.2587 3.33646  14
   1 -12  -4 8.79263 1.90620  12
  -1 -12   4 6.21445 1.77557  11
  -1  12   4 4.27934 2.60280  14
   0 -12   4 -0.3670 0.64141  12
   0 -12   4 -0.6256 1.30889  11
   0  12   4 1.53448 2.29213  14
   1 -12   4 0.52384 0.95601  12
   1 -12   4 0.41160 1.45548  11
   1  12   4 1.02490 2.52374  14
   2 -12   4 10.9862 2.33011  11
   2 -12   4 7.61447 1.69845  12
   2  12   4 14.1055 3.79218  14
  -9   0   5 2.86174 1.09043  13
  -8   0   5 -0.6515 0.85639  13
   8   0  -5 -0.1868 1.24041  12
  -8   0   5 -1.1187 1.27425   8
   8   0  -5 -1.9624 1.85964  10
   8   0  -5 0.97513 1.85150   6
  -7   0   5 0.03176 0.86118  13
   7   0  -5 4.87667 2.24349  10
   7   0  -5 2.86730 2.10933   6
  -7   0   5 1.08733 1.43192   8
   7   0  -5 1.60729 1.19585  12
   7   0  -5 1.48456 1.49854   7
  -6   0   5 -0.1697 1.22142   8
   6   0  -5 0.02236 1.22733   6
   6   0  -5 -2.3155 1.81822  10
   6   0  -5 0.06863 1.19508  12
   6   0  -5 1.05657 1.72985   7
  -6   0   5 0.28111 0.70142  13
   6   0  -5 0.23648 1.10513   9
   5   0  -5 12.1858 2.40778   7
   4   0  -5 -0.0327 1.31010  10
  -4   0   5 1.11627 2.61550   3
   4   0  -5 -4.4269 2.59848   4
  -4   0   5 -0.1213 0.46530  11
   4   0  -5 0.70013 1.04698   6
   4   0  -5 2.72908 2.49726   1
   4   0  -5 -0.7167 0.79029   9
  -4   0   5 -0.7800 0.41871  13
  -4   0   5 6.13249 4.54251   4
  -3   0   5 2.06471 2.52588   3
   3   0  -5 -0.3025 0.68732   5
   3   0  -5 -0.6295 0.51526   6
   3   0  -5 0.03056 0.66423   9
   3   0  -5 0.06989 2.08059   2
  -3   0   5 0.02597 0.43928  13
  -3   0   5 -0.2087 0.36359  11
   3   0  -5 6.46696 2.63043   1
   3   0  -5 -1.9570 3.08695   4
  -3   0   5 -0.2238 1.83574   2
  -3   0   5 0.91219 2.95610   4
   2   0  -5 -0.0449 0.63694   5
   2   0  -5 -2.1855 1.63725   2
   2   0  -5 -0.9910 1.07660   9
  -2   0   5 1.48841 1.33608   2
   2   0  -5 -0.7876 2.81106   4
  -2   0   5 -3.3228 2.21164   4
   2   0  -5 -0.4409 2.13106   1
  -2   0   5 -0.9505 1.51678   3
   2   0  -5 -1.1013 0.65526   6
  -2   0   5 0.09723 0.34707  11
  -2   0   5 0.05304 0.38945  13
  -1   0   5 0.62960 0.38180  13
   1   0  -5 2.50195 1.86521   2
  -1   0   5 0.07750 1.50166   1
   1   0  -5 -3.3963 2.29987   4
   1   0  -5 3.00668 1.84462   1
  -1   0   5 0.39814 2.43011   4
  -1   0   5 0.66900 0.44120  14
   1   0  -5 -0.0376 0.49228   6
   1   0  -5 0.00723 0.47787   5
  -1   0   5 1.41882 1.68156   2
   0   0   5 0.32221 1.62403   1
   0   0   5 3.16106 0.61649  11
   0   0   5 2.67944 0.48752  13
   0   0   5 1.62206 1.65150   2
   0   0   5 5.38152 2.15004   3
   0   0   5 2.73920 0.57939  12
   0   0  -5 1.91846 1.85345   2
   0   0   5 2.39112 0.66296  14
   0   0  -5 -0.0907 4.37748   4
   0   0  -5 3.31507 0.84664   5
   0   0   5 2.21551 0.83505   7
  -1   0  -5 0.43743 3.75917   4
  -1   0  -5 -0.8208 2.16329   1
  -1   0  -5 -1.4871 1.33229   2
   1   0   5 0.53639 2.17580   1
   1   0   5 0.12024 0.39397  11
  -1   0  -5 2.36936 0.78490   5
  -1   0  -5 0.67012 0.48478   8
   1   0   5 1.70876 0.50056  12
   1   0   5 0.25755 0.59163   7
   1   0   5 3.17976 2.76735   3
  -2   0  -5 1.52123 3.84469   4
   2   0   5 0.19842 0.69932   7
  -2   0  -5 0.01576 0.55768   5
   2   0   5 0.44075 0.51871  12
  -2   0  -5 -0.3008 1.64140   2
   2   0   5 0.56787 0.61087  14
   2   0   5 -1.0054 2.31844   1
   2   0   5 -0.6549 1.98771   3
   2   0   5 -0.8299 0.31804  11
  -2   0  -5 0.01805 0.45917   8
  -3   0  -5 0.00928 0.64778   5
   3   0   5 -0.4925 0.57144  14
  -3   0  -5 -0.1549 0.46551   8
   3   0   5 0.24739 0.69740   7
   3   0   5 -0.1564 0.42902  11
   3   0   5 -0.3658 0.42637  12
  -4   0  -5 2.18267 0.78968   8
   4   0   5 0.64820 0.53806  12
   4   0   5 1.69411 0.94225   7
   4   0   5 0.94060 0.63013  11
   4   0   5 2.32342 1.14238  10
  -4   0  -5 2.72320 0.98991   5
   4   0   5 1.25372 0.92996  14
   5   0   5 0.63972 0.67299  12
  -5   0  -5 1.00590 0.95940   5
   5   0   5 -0.0988 1.24484  10
   5   0   5 0.16938 0.97175  14
   5   0   5 1.40186 0.73020  11
  -5   0  -5 2.07642 0.87680   8
   5   0   5 2.47952 1.32363   7
   6   0   5 -0.8008 1.28366   7
   6   0   5 1.56468 1.62733  10
   6   0   5 0.36685 0.84472  11
  -6   0  -5 -1.1045 0.87785   5
   6   0   5 0.47867 0.86382  12
  -9  -1   5 3.28134 1.28650  13
   9  -1  -5 6.57440 1.73994  12
  -9   1   5 3.49015 1.27877  13
   8  -1  -5 -1.7267 1.88078   7
  -8  -1   5 2.92810 1.32629  13
   8  -1  -5 6.23180 1.77091  12
   8  -1  -5 3.12905 2.37188  10
   8  -1  -5 4.16918 2.36848   6
  -8  -1   5 1.52619 1.84526   8
  -8   1   5 2.45711 1.96082   8
   8   1  -5 3.68299 1.48846  12
   8   1  -5 3.18006 2.39899   6
   8   1  -5 3.46748 2.39311  10
  -8   1   5 1.43700 1.41423  13
   7  -1  -5 71.5446 5.63784   7
   7  -1  -5 82.6692 4.44683  12
  -7  -1   5 84.7730 4.25822  13
  -7  -1   5 75.8363 5.98430   8
   7  -1  -5 89.4647 6.47661   6
   7  -1  -5 77.7579 6.15451  10
  -7   1   5 79.8067 4.25659  13
   7   1  -5 84.9868 4.16870   7
   7   1  -5 85.6028 6.27271  10
   7   1  -5 77.7356 6.16165   6
  -7   1   5 82.1650 6.26384   8
   7   1  -5 84.3485 4.54318  12
   6  -1  -5 0.55067 1.98407  10
  -6  -1   5 4.31726 1.16737  13
   6  -1  -5 1.96127 2.03826   7
   6  -1  -5 0.34945 1.34412   6
  -6  -1   5 3.69413 1.83156   8
   6  -1  -5 2.11225 1.38058  12
   6  -1  -5 2.26019 1.29977   9
   6   1  -5 0.91647 1.63160   6
   6   1  -5 2.51254 1.20117  12
   6   1  -5 4.14116 1.02668   9
   6   1  -5 4.09500 1.62189   7
  -6   1   5 5.21988 1.31875  13
   6   1  -5 5.52421 2.36840  10
  -6   1   5 2.76981 1.64541   8
   5  -1  -5 47.5013 4.33729  10
   5  -1  -5 45.7471 3.29867   9
   5  -1  -5 45.3022 3.02278  12
  -5  -1   5 38.1134 2.48058  13
   5  -1  -5 44.6441 4.81334   6
   5   1  -5 43.4876 2.76754  12
  -5   1   5 44.6312 2.71977  13
  -5   1   5 41.6304 4.29384   8
   5   1  -5 40.8177 2.65360   9
   5   1  -5 33.9430 3.28005   7
   5   1  -5 39.8378 5.82305   6
   5   1  -5 43.8616 4.14413  10
  -4  -1   5 153.705 5.67656  13
  -4  -1   5 147.075 17.3463   4
  -4  -1   5 175.847 17.2406   3
   4  -1  -5 148.887 6.80284  10
   4  -1  -5 139.309 14.7384   4
   4  -1  -5 162.261 16.1079   2
  -4  -1   5 158.211 5.03551  11
   4  -1  -5 160.771 6.52269   9
   4  -1  -5 160.833 7.21035   6
   4   1  -5 160.622 15.9523   2
   4   1  -5 162.374 6.77962   5
   4   1  -5 152.454 13.3548   4
  -4   1   5 163.930 17.2323   3
   4   1  -5 149.188 6.23055   9
  -4   1   5 170.123 19.0583   4
   4   1  -5 166.489 7.20888   6
  -4   1   5 162.065 5.79174  13
   4   1  -5 150.674 6.79644  10
  -3  -1   5 3.47703 4.44277   2
   3  -1  -5 6.95290 1.54953   9
   3  -1  -5 6.71951 1.51663   5
   3  -1  -5 9.08455 4.55406   4
  -3  -1   5 8.08091 0.83312  11
  -3  -1   5 8.04865 1.12505  13
   3  -1  -5 4.42619 2.59207   2
   3  -1  -5 5.00406 3.82486   1
   3  -1  -5 8.03500 1.64242   6
  -3  -1   5 12.3049 5.14337   4
  -3  -1   5 7.44635 4.17499   3
   3   1  -5 9.83918 1.80482   6
  -3   1   5 8.33262 3.98238   2
   3   1  -5 10.0178 3.12094   1
   3   1  -5 14.2678 4.80372   2
  -3   1   5 10.6138 1.19719  13
   3   1  -5 10.1000 1.68886   5
   3   1  -5 9.87476 1.58643   9
  -3   1   5 9.49445 1.12422  11
   3   1  -5 21.0348 6.06185   4
  -3   1   5 9.51382 4.45216   3
   2  -1  -5 33.0787 2.46157   5
   2  -1  -5 45.1817 14.0670   4
  -2  -1   5 38.8468 7.43500   2
  -2  -1   5 42.1329 7.72378   4
  -2  -1   5 33.1467 1.66665  11
   2  -1  -5 33.8801 2.60349   9
   2  -1  -5 40.6241 6.26374   2
  -2  -1   5 33.3977 1.83657  13
   2  -1  -5 25.4162 5.60186   1
   2   1  -5 41.0451 9.33305   4
   2   1  -5 37.8805 5.07633   1
  -2   1   5 26.2166 5.66635   2
   2   1  -5 30.9738 2.37932   6
  -2   1   5 25.8870 7.33656   4
   2   1  -5 31.9376 2.43165   5
  -2   1   5 31.7224 2.01962  11
  -2   1   5 31.0417 2.04313  14
   2   1  -5 31.7990 6.70444   2
  -2   1   5 42.8807 6.80114   3
  -2   1   5 31.5600 1.79867  13
  -1  -1   5 26.0188 1.46884  13
  -1  -1   5 24.9275 1.94870   7
   1  -1  -5 32.7449 7.14348   1
   1  -1  -5 23.2401 5.53577   2
  -1  -1   5 29.3262 7.55096   4
  -1  -1   5 21.8892 5.07728   1
   1  -1  -5 27.8114 2.33968   9
   1  -1  -5 29.1120 2.13683   5
  -1  -1   5 20.7213 4.51214   2
   1   1  -5 20.4312 6.65367   4
  -1   1   5 22.8192 6.43469   4
   1   1  -5 25.4812 2.02873   5
   1   1  -5 23.6545 5.26518   1
   1   1  -5 25.2731 2.01232   6
  -1   1   5 26.3046 1.61406  11
  -1   1   5 28.1408 1.68305  14
   1   1  -5 14.9009 4.14529   2
  -1   1   5 30.2828 5.61802   2
  -1   1   5 28.0660 1.52292  13
  -1   1   5 22.1487 5.45826   3
   0  -1   5 36.1430 1.60901  13
   0  -1  -5 24.6741 7.29201   4
   0  -1   5 34.2902 4.92874   2
   0  -1   5 31.4397 1.67680  12
   0  -1   5 33.1030 6.69435   1
   0  -1   5 27.2117 8.23082   4
   0  -1   5 39.6098 5.54579   3
   0  -1  -5 41.3732 6.21366   1
   0  -1  -5 30.6504 4.61000   2
   0  -1   5 32.8055 2.33160   7
   0  -1   5 34.5802 1.80168  11
   0   1   5 33.8380 7.79367   1
   0   1   5 29.9779 5.43604   4
   0   1  -5 38.9691 2.40359   5
   0   1  -5 28.4672 5.46594   2
   0   1  -5 28.9739 8.00586   4
   0   1   5 32.2942 2.47576   7
   0   1   5 36.7473 4.49824   2
   0   1   5 33.6563 1.87391  11
   0   1   5 31.4297 1.89208  14
   0   1   5 32.2594 1.51343  13
   1  -1   5 410.574 11.8961  11
  -1  -1  -5 398.629 12.5377   5
   1  -1   5 397.487 11.6958  12
   1  -1   5 396.433 11.2368  13
  -1  -1  -5 412.066 16.9736   2
   1  -1   5 405.053 13.1494   7
   1  -1   5 414.223 12.0911  14
  -1  -1  -5 410.036 25.3605   4
   1  -1   5 394.919 23.1612   1
   1  -1   5 399.315 21.8338   3
   1  -1   5 333.188 19.7767   4
  -1   1  -5 404.503 23.0733   1
   1   1   5 401.882 13.3116   7
   1   1   5 399.486 17.5529   3
  -1   1  -5 402.637 12.7708   5
   1   1   5 399.853 11.6608  12
  -1   1  -5 405.487 12.5552   8
   1   1   5 399.104 11.9752  11
  -1   1  -5 466.402 26.7933   4
  -1   1  -5 383.064 19.2626   2
   1   1   5 394.896 24.1315   1
   1   1   5 394.851 11.0786  13
   1   1   5 385.554 12.0921  14
   2  -1   5 19.3127 5.97540   1
   2  -1   5 24.4309 1.74099  14
   2  -1   5 24.3948 1.70600  11
   2  -1   5 28.3036 7.18858   3
   2  -1   5 25.3797 2.43342   7
  -2  -1  -5 25.2072 3.26089   2
  -2  -1  -5 22.8698 1.95519   5
   2  -1   5 25.4311 1.62062  12
   2  -1   5 21.6948 1.02336  13
  -2   1  -5 17.2319 5.99324   4
   2   1   5 25.3159 1.51030  12
  -2   1  -5 22.8228 1.96374   8
  -2   1  -5 19.2416 4.98155   3
  -2   1  -5 28.5348 5.56002   2
  -2   1  -5 22.4547 2.12181   5
   2   1   5 24.0367 1.90367  14
   2   1   5 33.3740 3.75900   3
   2   1   5 17.3845 6.63917   1
   2   1   5 25.6176 1.74047  11
   2   1   5 25.4226 2.40286   7
  -3  -1  -5 21.5369 1.92119   5
   3  -1   5 21.9408 1.83389  14
   3  -1   5 21.4532 2.49585   7
   3  -1   5 20.9432 1.58293  12
   3  -1   5 19.8627 2.65502  10
   3  -1   5 22.2533 1.73887  11
  -3  -1  -5 21.1971 1.48247   8
   3   1   5 21.5045 1.45201  12
   3   1   5 21.6238 2.36371   7
   3   1   5 19.6072 1.93167  14
  -3   1  -5 20.4790 1.89755   8
  -3   1  -5 20.9579 2.27232   5
   3   1   5 21.7248 1.68362  11
  -4  -1  -5 46.2328 3.10022   5
   4  -1   5 48.2285 3.12102  11
  -4  -1  -5 44.0808 2.36647   8
   4  -1   5 42.3625 2.51664  12
   4  -1   5 40.3186 3.69338  10
   4  -1   5 46.0102 3.92400   7
  -4  -1  -5 48.3601 3.49904   9
   4  -1   5 44.1992 2.76468  14
   4   1   5 46.1620 3.65525   7
   4   1   5 44.5777 2.55017  11
   4   1   5 48.2049 3.11803  14
   4   1   5 43.3936 2.24330  12
  -4   1  -5 42.5446 2.89939   8
   5  -1   5 1.69131 0.85767  11
  -5  -1  -5 0.86621 1.10078   9
   5  -1   5 1.94127 1.41520  10
   5  -1   5 0.81245 1.08278  14
  -5  -1  -5 0.12205 0.87601   5
   5  -1   5 0.88783 1.28394   7
   5  -1   5 1.94097 0.85437  12
   5   1   5 1.02026 1.15342   7
   5   1   5 2.00256 1.31302  14
   5   1   5 0.92133 0.78273  11
   5   1   5 0.98797 1.21590  10
  -5   1  -5 2.80154 1.08990   8
  -5   1  -5 0.69265 0.97052   5
   6  -1   5 12.5950 1.78441  11
   6  -1   5 7.75021 2.58160  10
   6  -1   5 9.20635 1.60475  12
  -6  -1  -5 12.4398 2.23075   5
   6  -1   5 12.0693 2.94191   7
  -6   1  -5 9.55640 2.14954   5
   6   1   5 13.7080 1.77870  11
   6   1   5 10.4422 2.31349  14
   6   1   5 13.7462 2.81915   7
   6   1   5 10.0690 1.41542  12
   7  -1   5 15.1312 2.16169  12
   9  -2  -5 0.41779 1.45310  12
  -9  -2   5 -0.3573 0.76480  13
  -9   2   5 -0.2361 0.92579  13
   8  -2  -5 -1.0822 1.52678  12
   8  -2  -5 -0.0983 2.05723  10
   8  -2  -5 2.63696 2.27101   6
  -8  -2   5 1.30967 1.42472   8
   8  -2  -5 -0.4306 1.99706   7
  -8   2   5 0.83689 1.81884   8
  -8   2   5 -0.4599 0.88348  13
   8   2  -5 -2.1446 1.92299  10
   8   2  -5 1.92668 2.08669   6
   7  -2  -5 13.4544 3.25917  10
   7  -2  -5 15.4682 2.44792   9
   7  -2  -5 14.3278 3.05823   7
  -7  -2   5 10.7223 2.89220   8
   7  -2  -5 10.3853 2.81186   6
   7  -2  -5 11.1454 2.14233  12
  -7  -2   5 13.0057 1.84633  13
  -7   2   5 13.1710 2.02489  13
   7   2  -5 15.3466 3.48922   6
   7   2  -5 14.7526 1.83712  12
  -7   2   5 13.8475 3.40996   8
   7   2  -5 15.9410 3.55483  10
   6  -2  -5 184.928 8.95176   7
   6  -2  -5 177.331 7.41006   9
   6  -2  -5 186.847 9.05502   6
  -6  -2   5 184.439 6.94820  13
   6  -2  -5 179.804 8.99119  10
   6  -2  -5 189.024 7.30142  12
  -6   2   5 180.615 9.27833   8
  -6   2   5 191.693 7.19142  13
   6   2  -5 186.149 6.59933  12
   6   2  -5 189.256 9.22860   6
  -6   2   5 179.042 5.75064  14
   6   2  -5 182.336 6.01866   7
   6   2  -5 183.956 9.06028  10
  -5  -2   5 0.58180 0.67864  13
   5  -2  -5 5.72673 2.21321  10
   5  -2  -5 1.61486 1.18805  12
   5  -2  -5 -0.4380 1.31897   9
   5  -2  -5 5.50040 2.45302   7
   5   2  -5 3.44423 1.36776   7
  -5   2   5 0.19066 0.44004  14
   5   2  -5 -1.0965 1.60078  10
  -5   2   5 -1.0020 0.97810   8
   5   2  -5 1.68584 0.83869   9
  -4  -2   5 34.6019 1.54784  11
   4  -2  -5 23.8954 7.96852   4
  -4  -2   5 33.0157 8.62510   3
   4  -2  -5 32.5804 8.58832   1
   4  -2  -5 35.1111 3.48381  10
   4  -2  -5 34.7820 3.01623   6
  -4  -2   5 32.0508 2.08644  13
   4  -2  -5 28.1796 2.87523   9
  -4  -2   5 26.9356 9.03770   4
   4  -2  -5 30.3553 2.50251  12
   4  -2  -5 31.3024 7.90201   2
  -4   2   5 33.5290 2.20492  13
   4   2  -5 28.9137 2.66516   5
   4   2  -5 48.1243 8.57457   4
  -4   2   5 36.0264 11.1284   4
   4   2  -5 35.1492 3.50018  10
  -4   2   5 33.6027 3.22552   8
   4   2  -5 30.0509 9.23036   2
   4   2  -5 29.4180 3.03499   6
  -4   2   5 36.4250 9.61023   3
   4   2  -5 32.4784 2.39938   9
  -4   2   5 34.2729 1.80370  14
   3  -2  -5 352.465 28.0876   4
  -3  -2   5 433.338 12.2652  11
   3  -2  -5 412.597 24.8843   2
  -3  -2   5 436.392 12.8541  13
   3  -2  -5 435.330 14.2398   9
   3  -2  -5 414.841 13.9689   6
  -3   2   5 451.495 12.9737  13
   3   2  -5 444.961 17.8658   1
  -3   2   5 440.176 27.1658   2
   3   2  -5 404.268 24.4539   4
   3   2  -5 426.420 25.9680   2
   3   2  -5 430.635 14.2049   6
  -3   2   5 439.841 32.8916   4
  -3   2   5 454.181 27.3168   3
  -3   2   5 432.242 12.9297  11
   3   2  -5 441.181 13.9650   5
   2  -2  -5 288.314 9.64127   6
  -2  -2   5 287.581 8.51073  11
   2  -2  -5 289.984 18.4901   2
  -2  -2   5 286.903 8.79672  13
  -2  -2   5 276.129 15.7760   1
   2  -2  -5 279.717 9.94571   5
   2  -2  -5 282.637 10.2366   9
  -2  -2   5 295.996 17.7170   2
  -2   2   5 289.778 23.0773   4
  -2   2   5 279.957 8.97343  11
   2   2  -5 279.152 9.93367   6
   2   2  -5 285.388 9.81551   5
   2   2  -5 293.713 20.9148   4
   2   2  -5 273.825 18.6153   2
  -2   2   5 287.740 8.81394  13
  -2   2   5 284.112 8.80781  14
  -2   2   5 290.091 17.8736   2
   2   2  -5 281.185 14.3763   1
  -2   2   5 287.449 19.0069   3
   1  -2  -5 29.9661 8.35103   4
  -1  -2   5 42.3927 5.95952   1
   1  -2  -5 33.9236 2.75954   9
   1  -2  -5 34.0329 6.27289   2
   1  -2  -5 32.0882 2.10872   6
  -1  -2   5 38.5333 1.84044  12
  -1  -2   5 38.4360 1.88217  13
   1  -2  -5 37.4162 7.20347   1
  -1  -2   5 33.0333 7.13410   3
  -1  -2   5 37.1620 1.81530  11
  -1  -2   5 36.0222 9.15773   4
  -1  -2   5 34.3617 2.24435   7
   1  -2  -5 32.6900 2.39181   5
  -1   2   5 45.5276 5.73796   3
   1   2  -5 37.4407 2.43848   5
  -1   2   5 34.4442 1.79766  13
  -1   2   5 32.9126 1.97941  11
  -1   2   5 34.4057 1.98691  14
   1   2  -5 37.9280 2.57666   6
   1   2  -5 26.8861 5.45435   1
   1   2  -5 27.9396 6.24278   2
  -1   2   5 27.7088 8.09104   4
  -1   2   5 43.7243 5.85625   2
   0  -2  -5 -0.0419 0.39638   6
   0  -2   5 -3.7542 1.78575   3
   0  -2   5 -1.6586 1.71797   2
   0  -2  -5 -0.8459 0.47085   9
   0  -2   5 0.53198 0.43230  11
   0  -2  -5 -1.3023 1.23405   2
   0  -2   5 0.68614 0.47637  13
   0  -2  -5 0.07847 1.63342   1
   0  -2  -5 0.32828 0.56270   5
   0  -2   5 2.53550 3.23162   4
   0  -2   5 1.90536 2.13964   1
   0  -2  -5 -2.5992 2.97923   4
   0  -2   5 0.00883 0.37233  12
   0  -2   5 -0.3114 0.40455   7
   0   2   5 1.05871 1.47075   3
   0   2  -5 -0.7780 1.11576   2
   0   2  -5 -0.5479 2.83835   4
   0   2   5 0.52997 0.53469  11
   0   2   5 0.58816 0.51191  14
   0   2   5 0.39588 0.36324  13
   0   2  -5 -0.4927 0.47102   8
   0   2  -5 1.10872 0.72089   5
   0   2  -5 1.89816 2.38168   1
   0   2   5 2.85374 2.13152   4
   1  -2   5 97.8839 3.72668  11
   1  -2   5 92.6313 3.20909  13
   1  -2   5 81.2461 9.71436   1
   1  -2   5 94.1189 3.54137  12
   1  -2   5 93.2985 3.86400  14
   1  -2   5 78.7308 10.5069   3
   1  -2   5 89.2249 11.2063   4
   1  -2   5 106.006 13.0287   4
  -1  -2  -5 92.6556 4.11596   5
   1  -2   5 88.0918 4.48451   7
  -1  -2  -5 93.2233 4.84431   9
   1   2   5 95.5187 3.82419  11
  -1   2  -5 98.6064 4.48621   8
  -1   2  -5 96.6547 9.49283   2
   1   2   5 91.9287 2.97175  13
   1   2   5 96.7096 4.86905   7
  -1   2  -5 80.0578 11.7376   4
   1   2   5 90.5190 3.96502  14
  -1   2  -5 98.3688 4.51437   5
   2  -2   5 444.675 27.5657   1
   2  -2   5 446.888 12.9858  14
  -2  -2  -5 436.837 14.6129   9
   2  -2   5 437.534 12.9821  11
  -2  -2  -5 432.171 13.4541   5
   2  -2   5 426.700 12.0706  13
   2  -2   5 408.845 26.0491   3
   2  -2   5 426.300 12.6781  12
   2  -2   5 421.888 14.3253   7
   2   2   5 431.718 13.3804  14
  -2   2  -5 432.640 13.9641   8
  -2   2  -5 428.893 23.2250   2
   2   2   5 423.421 14.4821   7
  -2   2  -5 390.411 27.0672   4
   2   2   5 429.890 13.0201  11
   2   2   5 447.175 27.3506   1
  -2   2  -5 425.907 13.9897   5
  -2   2  -5 446.807 24.8730   3
  -3  -2  -5 10.9113 2.04875   9
   3  -2   5 8.98644 1.87788   7
  -3  -2  -5 9.38477 1.42708   5
   3   2   5 8.52040 1.78291   7
   3   2   5 8.37308 1.27502  11
   3   2   5 7.46440 0.96339  12
   3   2   5 7.93649 1.53927  14
   4  -2   5 7.19176 1.87638   7
   4  -2   5 9.61922 1.39994  12
   4  -2   5 8.34506 2.08579  10
  -4  -2  -5 9.68396 1.94373   9
   4  -2   5 11.3227 1.55825  14
  -4  -2  -5 8.10874 1.41023   5
   4  -2   5 13.0190 1.79172  11
  -4   2  -5 11.1539 2.11019   5
   4   2   5 9.97317 1.35054  11
   4   2   5 8.99912 1.05753  12
  -4   2  -5 9.09730 1.78746   8
   4   2   5 7.48333 1.82975   7
   5  -2   5 92.3250 6.19128   7
   5  -2   5 84.0302 4.06843  14
   5  -2   5 92.0365 4.37938  11
  -5  -2  -5 91.5861 4.46468   5
   5  -2   5 88.8348 4.17744  12
   5  -2   5 88.8427 5.97397  10
  -5  -2  -5 83.9645 4.94460   9
   5   2   5 78.3204 4.55783  11
   5   2   5 95.1741 5.01166  14
   5   2   5 86.0481 5.49144   7
   5   2   5 86.0855 3.49379  12
  -5   2  -5 85.1227 4.77631   8
  -5   2  -5 89.3467 5.27586   5
   6  -2   5 62.4134 3.67824  11
   6  -2   5 65.5936 5.67909  10
   6  -2   5 54.9994 5.40995   7
   6   2   5 56.5371 4.25844  14
   6   2   5 57.6756 4.67438   7
  -6   2  -5 58.0048 3.96616   8
   7  -2   5 5.46959 1.54490  12
   9  -3  -5 -2.7172 1.34878  12
  -9   3   5 0.28676 1.05738  13
   8  -3  -5 51.1783 4.07714  12
  -8  -3   5 44.8536 4.82502   8
  -8  -3   5 54.0324 3.45328  13
   8  -3  -5 52.0519 5.35002   6
   8  -3  -5 36.9967 4.95582   7
   8  -3  -5 44.8727 5.33868  10
   8   3  -5 43.4342 5.21003  10
   8   3  -5 51.8192 5.42341   6
  -8   3   5 60.7433 5.65038   8
  -8   3   5 48.3578 3.47496  13
   7  -3  -5 2.22559 2.32807   7
   7  -3  -5 4.14532 3.94777  10
  -7  -3   5 2.15818 1.61892   8
   7  -3  -5 3.85935 1.83319  12
  -7  -3   5 6.50566 1.36833  13
   7  -3  -5 4.90252 2.05315   9
   7   3  -5 1.43866 1.71941   6
   7   3  -5 2.35866 2.22626  10
   7   3  -5 2.73352 1.24903  12
  -7   3   5 4.48396 1.37281  13
  -7   3   5 2.66132 2.72529   8
   6  -3  -5 36.1297 4.53622  10
   6  -3  -5 29.0554 3.42422   9
  -6  -3   5 38.2654 2.63413  13
   6  -3  -5 34.6780 3.74047   6
   6  -3  -5 40.8919 4.99187   7
   6  -3  -5 36.9844 3.24818  12
  -6   3   5 37.8922 2.85202  13
  -6   3   5 39.0978 4.26303   8
   6   3  -5 33.4879 4.24165  10
   6   3  -5 37.2929 3.99062   6
   6   3  -5 41.7747 2.52879  12
   5  -3  -5 61.6055 4.88878  10
   5  -3  -5 67.3883 4.50110   9
   5  -3  -5 64.3841 4.55168   6
   5  -3  -5 66.2358 5.57135   7
   5  -3  -5 62.8863 3.78570  12
  -5  -3   5 65.7956 3.66396  13
  -5   3   5 67.1699 5.06336   8
  -5   3   5 62.4793 2.65056  14
   5   3  -5 61.4880 2.87695   9
  -5   3   5 57.2300 3.32337  13
   5   3  -5 62.7258 4.90117  10
   5   3  -5 63.6996 4.64912   6
   4  -3  -5 24.9055 7.08383   2
  -4  -3   5 29.9860 1.36245  11
  -4  -3   5 14.1777 7.06027   3
   4  -3  -5 23.8087 3.15692  10
   4  -3  -5 31.9983 3.12566   9
  -4  -3   5 19.2844 7.87224   4
   4  -3  -5 32.5194 10.2904   4
   4  -3  -5 16.5475 8.08200   4
   4  -3  -5 29.3114 2.46861  12
   4  -3  -5 30.5385 2.88762   6
   4  -3  -5 21.0751 7.94347   1
  -4  -3   5 26.7615 2.02013  13
   4   3  -5 26.0776 2.85172   6
  -4   3   5 26.3518 2.07568  13
  -4   3   5 31.8401 3.31433   8
  -4   3   5 22.0999 9.46178   4
   4   3  -5 26.2174 2.45564   5
   4   3  -5 27.6065 2.15586   9
   4   3  -5 36.9728 3.62080  10
  -4   3   5 28.8145 1.67681  14
  -4   3   5 27.0660 8.46143   3
   4   3  -5 21.1425 6.73332   2
  -3  -3   5 707.675 19.2449  11
   3  -3  -5 693.926 21.4680   9
   3  -3  -5 667.295 41.5095   4
  -3  -3   5 642.917 38.5714   4
   3  -3  -5 686.276 21.0631   6
  -3  -3   5 683.160 19.8752  13
   3  -3  -5 677.507 34.7439   2
   3  -3  -5 715.888 36.2398   3
   3   3  -5 690.408 20.9134   5
  -3   3   5 706.499 21.8627   8
  -3   3   5 708.925 36.8200   3
   3   3  -5 703.464 35.6344   2
   3   3  -5 666.938 25.2067   1
  -3   3   5 705.768 19.7476  14
   3   3  -5 732.725 34.6883   4
   3   3  -5 668.637 21.3646   6
  -3   3   5 695.642 20.0138  13
  -3   3   5 685.457 42.0955   4
   2  -3  -5 349.150 20.8131   2
  -2  -3   5 303.850 24.1864   4
  -2  -3   5 364.660 10.3647  13
  -2  -3   5 353.762 17.6482   1
   2  -3  -5 348.492 26.7870   4
   2  -3  -5 310.075 20.3879   3
  -2  -3   5 359.189 10.6900   7
   2  -3  -5 335.995 10.9766   6
   2  -3  -5 338.463 11.9165   9
  -2  -3   5 323.905 10.3737  11
  -2   3   5 334.445 20.9690   3
  -2   3   5 341.638 11.5866   8
   2   3  -5 326.785 21.2872   2
  -2   3   5 332.085 24.1145   2
   2   3  -5 344.604 11.3271   5
  -2   3   5 339.389 10.3843  14
  -2   3   5 353.030 26.1418   4
  -2   3   5 338.021 10.6729  11
   2   3  -5 341.318 11.6532   6
  -2   3   5 334.745 10.3503  13
   2   3  -5 337.538 16.9752   1
   2   3  -5 308.221 22.1779   4
  -1  -3   5 1.35300 0.64706   7
   1  -3  -5 0.18416 2.53350   1
  -1  -3   5 0.36152 0.48992  13
  -1  -3   5 0.15020 0.38558  11
   1  -3  -5 -0.3627 0.77649   9
  -1  -3   5 8.19269 4.01467   4
  -1  -3   5 1.14389 1.84117   1
  -1  -3   5 -0.5442 2.02744   3
   1  -3  -5 -0.5181 1.72605   2
   1  -3  -5 -5.8132 3.38271   4
   1  -3  -5 0.58663 0.52983   6
   1  -3  -5 0.43996 0.69830   5
  -1  -3   5 2.83025 2.47932   2
  -1  -3   5 0.06511 0.38889  12
   1   3  -5 1.54719 2.24727   1
   1   3  -5 3.77777 2.39440   2
  -1   3   5 -0.7047 3.00702   4
   1   3  -5 -3.8677 2.63521   4
  -1   3   5 2.27999 2.34226   3
  -1   3   5 -0.1531 0.45330  13
  -1   3   5 -2.8389 1.78860   2
  -1   3   5 -0.1685 0.47192  14
  -1   3   5 0.46308 0.55861  11
   1   3  -5 0.56312 0.65709   5
   0  -3   5 105.645 14.7367   4
   0  -3   5 104.494 3.98033  11
   0  -3   5 102.468 10.9914   3
   0  -3   5 105.887 3.74759  13
   0  -3  -5 102.381 13.5164   4
   0  -3   5 106.827 4.68326   7
   0  -3   5 108.840 3.87382  12
   0  -3   5 112.021 10.8039   2
   0  -3   5 111.011 10.5670   1
   0  -3  -5 103.642 4.61570   5
   0  -3  -5 100.496 5.24372   9
   0  -3  -5 106.387 3.93151   6
   0   3   5 100.742 7.16375   2
   0   3  -5 111.437 4.90353   5
   0   3  -5 107.790 5.02463   8
   0   3  -5 105.543 10.5432   2
   0   3  -5 117.191 11.1917   1
   0   3  -5 102.235 13.2459   4
   0   3   5 103.425 3.93629  13
   0   3   5 103.384 4.26462  11
   0   3   5 103.788 4.34174  14
   0   3   5 105.559 7.18428   3
   1  -3   5 7.61964 4.59524   4
   1  -3   5 -0.0041 4.08190   4
   1  -3   5 1.46848 0.90006   7
   1  -3   5 0.83396 0.52757  12
   1  -3   5 2.46764 0.77097  11
   1  -3   5 7.47866 4.37995   3
   1  -3   5 4.50983 3.61861   1
  -1  -3  -5 -3.8229 4.06479   4
  -1  -3  -5 1.54825 0.64749   5
  -1  -3  -5 2.17057 1.08800   9
  -1   3  -5 1.14402 0.88964   5
  -1   3  -5 -0.0899 2.40839   3
   1   3   5 2.27395 0.55968  13
   1   3   5 1.77853 0.70580  11
  -1   3  -5 -2.8221 1.56852   2
  -1   3  -5 0.57166 0.79549   8
  -1   3  -5 -3.5949 3.79023   4
   1   3   5 1.80102 0.89046  14
   2  -3   5 113.657 4.37429  12
   2  -3   5 123.932 4.69578  14
   2  -3   5 124.963 5.93648   7
   2  -3   5 89.9516 11.0754   4
   2  -3   5 83.3458 13.1050   3
  -2  -3  -5 116.192 4.71987   5
  -2  -3  -5 116.894 5.79401   9
   2  -3   5 114.931 4.68304  11
   2  -3   5 131.615 13.9291   1
  -2   3  -5 101.475 14.2122   4
   2   3   5 120.708 4.74580  11
  -2   3  -5 113.853 11.8538   2
   2   3   5 123.396 5.95470   7
  -2   3  -5 121.311 5.66941   5
   2   3   5 112.363 5.05927  14
  -2   3  -5 121.189 5.61517   8
   3  -3   5 217.445 9.30388   7
   3  -3   5 209.239 8.95989  10
  -3  -3  -5 220.339 8.26130   5
   3  -3   5 222.741 7.36810  14
   3  -3   5 210.073 7.24948  12
  -3  -3  -5 220.111 8.80833   9
  -3   3  -5 213.406 8.48588   8
   3   3   5 208.241 8.89511   7
  -3   3  -5 209.572 8.58876   5
   3   3   5 209.028 8.08868  14
   3   3   5 213.132 7.48231  11
   4  -3   5 7.01318 1.35783  12
   4  -3   5 7.35380 1.40967  11
   4  -3   5 7.85105 2.20350   7
   4  -3   5 8.46582 2.09181  10
  -4  -3  -5 8.10240 1.18128   5
   4  -3   5 9.91743 1.36529  14
  -4  -3  -5 9.33392 1.84092   9
  -4   3  -5 8.22875 1.78249   8
   4   3   5 8.10298 1.83536  14
   4   3   5 8.92628 1.37264  11
  -4   3  -5 5.19321 1.75842   5
   4   3   5 6.64172 1.73602   7
  -5  -3  -5 156.697 7.03719   9
   5  -3   5 167.235 6.52702  12
   5  -3   5 161.594 8.97208   7
   5  -3   5 169.908 6.81415  11
   5  -3   5 157.269 8.61590  10
  -5   3  -5 156.026 7.40526   8
  -5   3  -5 166.539 7.89701   5
   5   3   5 147.089 7.64573   7
   5   3   5 162.761 6.34178  11
   5   3   5 172.725 7.42847  14
   6  -3   5 76.8004 6.23224  10
   6  -3   5 77.7053 4.27721  12
   6  -3   5 75.9384 6.50999   7
   6  -3   5 85.8174 4.60081  11
  -6   3  -5 79.0168 4.85413   8
  -6   3  -5 85.0723 5.55979   5
   6   3   5 69.8672 5.25492   7
   6   3   5 88.7300 5.43254  14
   7  -3   5 -0.4837 1.24829  12
   8  -4  -5 5.54339 2.24177  12
  -8  -4   5 9.63197 1.63961  13
  -8   4   5 6.28969 1.67877  13
   7  -4  -5 4.58991 2.65652  10
   7  -4  -5 0.79404 2.13636  12
   7  -4  -5 4.09001 2.16869   6
   7  -4  -5 1.59934 2.05699   9
   7  -4  -5 5.23599 2.90066   7
  -7  -4   5 2.68898 1.14940  13
   7   4  -5 2.25300 1.96941   6
   7   4  -5 5.77383 2.47223  10
  -7   4   5 2.20498 1.33415  13
  -7   4   5 2.47047 1.86339   8
   6  -4  -5 62.4852 4.73740   9
  -6  -4   5 64.0858 3.50776  13
   6  -4  -5 50.3228 5.98563   7
   6  -4  -5 61.2025 4.13788  12
   6  -4  -5 57.8248 4.90440   6
   6  -4  -5 53.5547 5.34326  10
   6   4  -5 59.7897 5.06200   6
   6   4  -5 59.7328 5.04108  10
  -6   4   5 54.0244 5.09533   8
   6   4  -5 61.8581 2.87145  12
  -6   4   5 57.1424 3.60572  13
   5  -4  -5 48.2354 4.26853   9
   5  -4  -5 54.4219 5.53324   7
   5  -4  -5 45.7968 4.70128  10
   5  -4  -5 47.6090 4.02500   6
  -5  -4   5 43.6525 2.79611  13
   5  -4  -5 44.8016 3.33184  12
  -5   4   5 44.4697 2.10523  14
   5   4  -5 45.5021 3.92935   6
  -5   4   5 45.3388 3.00965  13
   5   4  -5 40.9075 2.34866   9
   5   4  -5 44.7689 4.07806  10
  -5   4   5 47.9744 4.60773   8
   4  -4  -5 94.7129 5.69636  10
   4  -4  -5 89.8827 6.50487   7
  -4  -4   5 89.8483 3.02743  11
   4  -4  -5 87.1915 4.98199   6
   4  -4  -5 85.3269 4.35384  12
  -4  -4   5 88.1860 3.96637  13
   4  -4  -5 83.5005 5.28524   9
   4   4  -5 86.8683 5.17924   6
  -4   4   5 86.3349 5.50213   8
  -4   4   5 94.8839 4.26929  13
  -4   4   5 89.6189 3.51580  14
   4   4  -5 87.7312 4.99935  10
   4   4  -5 87.9824 4.52408   5
  -3  -4   5 313.311 9.07115  11
   3  -4  -5 293.109 22.8447   3
  -3  -4   5 306.845 14.6294   1
   3  -4  -5 309.454 10.0784  12
   3  -4  -5 317.576 27.6914   4
   3  -4  -5 291.236 11.1915   9
   3  -4  -5 312.062 10.8714   6
  -3  -4   5 310.679 9.76937  13
   3   4  -5 316.502 23.2317   2
   3   4  -5 308.664 11.2749   6
  -3   4   5 308.915 11.5150   8
  -3   4   5 311.717 9.60108  14
  -3   4   5 298.654 22.8178   3
   3   4  -5 308.662 10.6704   5
  -3   4   5 309.592 9.90898  13
  -3   4   5 284.210 26.8903   4
   3   4  -5 301.548 9.02831   7
   3   4  -5 327.067 22.7359   4
   2  -4  -5 132.151 13.2534   3
  -2  -4   5 140.257 4.98955  13
  -2  -4   5 119.285 13.0100   3
  -2  -4   5 137.779 5.04980   7
   2  -4  -5 121.432 16.4799   4
   2  -4  -5 136.261 5.43756   6
  -2  -4   5 139.208 10.0871   1
  -2  -4   5 127.045 16.1779   4
  -2  -4   5 139.123 4.67188  11
  -2  -4   5 137.015 4.65528  12
   2  -4  -5 141.714 6.57262   9
   2   4  -5 129.127 11.1894   1
   2   4  -5 140.988 6.34783   6
  -2   4   5 138.872 6.08738   8
   2   4  -5 129.488 13.3004   2
  -2   4   5 139.097 5.04123  13
  -2   4   5 127.434 12.3374   2
  -2   4   5 135.220 5.05866  14
   2   4  -5 134.991 5.74895   5
   2   4  -5 145.304 24.4647   4
  -2   4   5 126.778 12.8078   3
  -1  -4   5 4.63378 3.32357   1
  -1  -4   5 12.6356 1.12878  12
  -1  -4   5 10.8211 1.16828  13
   1  -4  -5 9.79192 5.24872   4
  -1  -4   5 10.3219 1.13645  11
   1  -4  -5 11.8378 1.27913   6
  -1  -4   5 13.2678 5.30970   4
  -1  -4   5 11.4468 4.86301   3
  -1  -4   5 9.83363 1.32206   7
   1  -4  -5 21.4902 4.86010   3
  -1   4   5 17.4583 4.62624   2
  -1   4   5 12.0144 4.09054   3
   1   4  -5 9.89803 4.43467   2
  -1   4   5 14.8776 1.51678  14
  -1   4   5 13.0517 1.61527   8
   1   4  -5 11.3625 6.02027   4
   1   4  -5 14.5309 1.92796   8
  -1   4   5 12.7740 1.29162  13
  -1   4   5 12.3326 1.65260  11
  -1   4   5 6.56510 4.19465   4
   1   4  -5 10.2530 1.66851   5
   0  -4   5 71.2247 8.82838   1
   0  -4  -5 69.4422 4.27613   9
   0  -4   5 46.6112 12.3309   4
   0  -4   5 71.3236 3.08391  11
   0  -4   5 69.7392 3.62339   7
   0  -4  -5 63.1901 12.3983   4
   0  -4   5 67.9418 2.87597  12
   0  -4   5 64.9787 9.78972   3
   0  -4  -5 68.0811 2.67764   6
   0   4   5 66.2724 3.39526  11
   0   4  -5 64.5670 9.40073   2
   0   4   5 61.1960 5.56970   3
   0   4  -5 70.1655 3.94712   5
   0   4  -5 63.8692 4.06369   8
   0   4   5 66.8192 3.02904   8
   0   4   5 72.3504 3.51394  14
   1  -4   5 -1.0053 3.24601   1
  -1  -4  -5 1.66995 1.14026   9
  -1  -4  -5 1.26483 0.48311   6
   1  -4   5 1.61413 0.89759   7
   1  -4   5 1.19011 0.74617  11
   1  -4   5 5.39351 5.10250   4
   1  -4   5 1.52280 0.62592  12
  -1  -4  -5 2.55364 0.80079   5
   1  -4   5 2.44969 3.41359   3
   1  -4   5 9.36073 6.57180   4
   1   4   5 1.18187 0.75500  11
  -1   4  -5 1.85788 0.97867   5
  -1   4  -5 -1.1511 2.71284   2
  -1   4  -5 0.73194 3.46353   3
  -1   4  -5 -0.4953 0.84546   8
  -1   4  -5 1.52414 4.46049   4
   1   4   5 1.41940 1.00593  14
   2  -4   5 162.295 7.20464   7
   2  -4   5 164.643 6.14267  11
  -2  -4  -5 162.215 5.79379   5
   2  -4   5 146.476 5.91796  14
   2  -4   5 152.948 5.59732  12
  -2  -4  -5 155.860 7.04281   9
  -2   4  -5 165.240 7.18934   8
   2   4   5 155.294 6.56755  14
  -2   4  -5 154.712 6.93643   5
   2   4   5 160.179 6.04487  11
  -3  -4  -5 86.0571 4.77458   9
   3  -4   5 81.7769 5.19388   7
   3  -4   5 82.9322 3.74899  12
   3  -4   5 78.5301 4.09855  11
   3  -4   5 77.9668 4.88610  10
  -3  -4  -5 79.9344 3.48447   5
   3  -4   5 83.5939 3.76970  14
  -3   4  -5 84.9265 4.91077   5
  -3   4  -5 77.9232 4.92223   8
   3   4   5 88.8102 4.66747  14
   3   4   5 82.3856 3.92245  11
   4  -4   5 49.1573 3.37400  11
   4  -4   5 54.3669 4.69710   7
   4  -4   5 60.1454 2.95433  14
   4  -4   5 57.6273 4.35425  10
   4  -4   5 54.1743 3.15363  12
  -4  -4  -5 52.4764 3.68259   9
  -4   4  -5 55.1519 4.22327   5
  -4   4  -5 57.0421 4.09851   8
   4   4   5 57.2366 3.97905  14
   4   4   5 52.9213 3.07423  11
   5  -4   5 117.951 7.60466  10
   5  -4   5 108.603 5.52215  11
   5  -4   5 114.370 5.64191  12
   5  -4   5 118.220 7.65830   7
  -5   4  -5 116.681 7.14189   5
   5   4   5 118.312 6.29769  14
  -5   4  -5 117.325 6.35588   8
   5   4   5 112.938 4.96690  11
   6  -4   5 36.6321 3.21458  11
   6  -4   5 36.9626 3.08817  12
   6   4   5 38.6264 4.05298  14
   8  -5  -5 7.94837 2.50113  12
  -8  -5   5 7.17667 1.47175  13
  -8   5   5 8.30519 1.88442  13
   7  -5  -5 18.8521 3.97782  10
   7  -5  -5 22.2921 4.23328   7
   7  -5  -5 17.3532 3.40993   6
  -7  -5   5 13.9681 2.14564  13
   7  -5  -5 19.0464 2.83162  12
   7  -5  -5 18.5185 3.39785   9
   7   5  -5 17.3999 3.41361  10
  -7   5   5 13.1169 2.19575  13
  -7   5   5 14.3214 3.43296   8
   6  -5  -5 5.44300 1.98813   6
   6  -5  -5 4.52713 2.39245   9
   6  -5  -5 4.52867 2.57451  10
   6  -5  -5 0.27499 2.97045   7
  -6  -5   5 4.66400 1.28554  13
   6  -5  -5 6.96349 1.99481  12
   6   5  -5 5.32386 2.20550  10
  -6   5   5 5.55402 1.55342  13
   6   5  -5 5.84171 2.10507   6
  -6   5   5 1.71304 1.93116   8
   5  -5  -5 44.0817 4.85877  10
   5  -5  -5 42.8890 5.82700   7
  -5  -5   5 49.8241 3.00233  13
   5  -5  -5 48.7948 4.18354   6
   5  -5  -5 46.2887 4.68366   9
   5  -5  -5 46.5821 3.53388  12
   5   5  -5 48.0446 3.78734  10
  -5   5   5 46.2676 4.56787   8
  -5   5   5 44.9744 2.15234  14
   5   5  -5 48.1468 4.10452   6
   5   5  -5 44.5561 2.52041   9
  -5   5   5 53.5219 3.26692  13
   4  -5  -5 99.2757 4.81357  12
   4  -5  -5 128.417 9.62011  10
   4  -5  -5 121.682 7.56242   7
   4  -5  -5 107.463 5.64375   6
  -4  -5   5 103.109 3.58819  11
  -4  -5   5 99.2585 4.48079  13
   4   5  -5 98.4188 4.98382   5
  -4   5   5 100.902 6.14580   8
   4   5  -5 107.666 5.91174   6
   4   5  -5 99.1306 5.21608  10
  -4   5   5 104.619 4.69363  13
  -4   5   5 107.565 4.17085  14
   3  -5  -5 4.95795 1.30661  12
   3  -5  -5 6.61336 1.94508   9
  -3  -5   5 3.94754 1.02530  13
  -3  -5   5 3.13473 0.65603  11
   3   5  -5 4.70941 1.27565   5
  -3   5   5 7.59834 1.27385  14
  -3   5   5 1.58114 1.26530   8
  -3   5   5 3.96615 1.11147  13
   3   5  -5 3.21448 1.36203   6
   2  -5  -5 13.1091 1.78025  12
   2  -5  -5 9.57490 2.28612   9
  -2  -5   5 12.1801 1.16112  12
   2  -5  -5 3.74790 4.08827   3
  -2  -5   5 11.7212 1.24302   7
   2  -5  -5 12.5618 1.52835   6
  -2  -5   5 8.58251 3.36248   1
  -2  -5   5 10.8534 1.39658  13
  -2  -5   5 11.1561 1.18302  11
   2  -5  -5 10.0444 7.25783   4
  -2  -5   5 1.33587 4.97155   4
  -2   5   5 11.8585 1.57923  14
  -2   5   5 8.35344 4.69117   2
  -2   5   5 10.3431 5.42812   4
  -2   5   5 14.7547 2.12892   8
   2   5  -5 12.2727 1.87783   5
  -2   5   5 6.30077 4.43128   3
   2   5  -5 5.99062 5.92280   4
   2   5  -5 14.5766 2.47382   6
   2   5  -5 6.57418 4.39869   2
   2   5  -5 6.02362 5.13536   1
  -2   5   5 16.6861 1.64900  13
  -1  -5   5 47.0401 7.02658   1
   1  -5  -5 27.5931 9.44203   4
   1  -5  -5 43.9770 8.35926   3
  -1  -5   5 39.7956 2.06139  12
  -1  -5   5 42.5135 2.29071  11
   1  -5  -5 41.3564 3.66627   9
   1  -5  -5 39.8463 2.08649   6
  -1  -5   5 40.5650 2.46773   7
   1   5  -5 41.6410 2.99338   5
   1   5  -5 40.8573 8.91266   1
  -1   5   5 38.9031 2.62955  14
  -1   5   5 38.4582 2.75484   8
  -1   5   5 36.8383 8.76072   4
  -1   5   5 41.3516 6.64920   3
  -1   5   5 50.3158 6.88148   2
   1   5  -5 35.7332 3.22193   8
  -1   5   5 38.6849 2.34391  13
   1   5  -5 42.6443 11.4333   4
   1   5  -5 36.6122 9.39676   2
   0  -5   5 41.0670 8.25463   1
   0  -5   5 45.4812 2.52718  11
   0  -5   5 42.6280 2.19189  12
   0  -5   5 38.6709 2.77692   7
   0   5  -5 30.6330 9.56685   4
   0   5  -5 41.1339 3.16273   5
   0   5  -5 43.4533 3.51092   8
   0   5  -5 33.6537 8.49887   2
   1  -5   5 32.1687 2.01593  12
   1  -5   5 29.0791 3.02858   7
   1  -5   5 31.7006 2.31528  11
  -1  -5  -5 32.3355 3.16331   9
  -1   5  -5 33.6383 3.05055   5
  -1   5  -5 32.3039 3.23042   8
   1   5   5 31.6821 2.47985  11
   1   5   5 27.7564 2.64013  14
   2  -5   5 0.79000 0.70363  12
   2  -5   5 -0.6981 0.70948  11
   2  -5   5 1.37581 1.12461   7
  -2  -5  -5 1.81809 1.37304   9
   2   5   5 -0.3893 0.99376  14
  -2   5  -5 0.59118 1.00010   5
  -2   5  -5 -0.0616 1.01933   8
   2   5   5 -0.1051 0.79276  11
   3  -5   5 23.1637 2.98573   7
   3  -5   5 23.4296 2.77033  10
   3  -5   5 27.2428 2.48313  11
  -3  -5  -5 25.0778 2.71392   9
   3  -5   5 19.9359 1.87482  14
   3  -5   5 24.1867 2.02172  12
   3   5   5 22.8651 2.14736  11
  -3   5  -5 25.1422 2.81262   5
  -3   5  -5 24.2782 2.93869   8
   3   5   5 25.8823 2.93297  14
   4  -5   5 19.2719 3.34427   7
   4  -5   5 23.4262 2.14735  12
   4  -5   5 22.9678 2.41489  11
   4  -5   5 21.1200 2.85898  10
   4  -5   5 17.4183 1.80617  14
  -4  -5  -5 19.8284 2.64421   9
   4   5   5 21.3647 2.08951  11
  -4   5  -5 20.6295 2.78198   8
  -4   5  -5 19.8949 2.84275   5
   4   5   5 22.7438 3.14932  14
   5  -5   5 8.34412 2.67492   7
   5  -5   5 7.22908 1.58757  12
   5  -5   5 7.74616 2.25130  10
  -5   5  -5 5.28484 1.96921   8
  -5   5  -5 4.25139 1.70856   5
   5   5   5 6.56015 2.66066  14
   6  -5   5 1.53955 1.28453  12
   6  -5   5 -0.7475 1.10324  11
   6   5   5 0.32808 1.90190  14
  -8  -6   5 9.02932 1.86180  13
  -8   6   5 5.98550 1.96364  13
   7  -6  -5 29.7373 4.79955  10
   7  -6  -5 30.6328 3.84071  12
   7  -6  -5 25.8181 4.88006   7
   7  -6  -5 36.8512 4.63580   9
  -7  -6   5 30.1994 2.73139  13
   7  -6  -5 30.2200 4.27594   6
   7   6  -5 23.1171 3.50881  10
   7   6  -5 36.0573 4.33822   6
  -7   6   5 36.9122 5.08173   8
  -7   6   5 33.8891 3.27462  13
  -6  -6   5 1.02640 0.93097  13
   6  -6  -5 0.07312 2.77331  12
   6  -6  -5 -0.2612 2.91512   7
   6  -6  -5 -3.1658 2.21810  10
   6  -6  -5 2.19151 1.73187   6
   6  -6  -5 -1.4275 2.10551   9
   6   6  -5 3.11641 1.79013  10
  -6   6   5 4.19392 1.67846  13
  -6   6   5 3.15767 2.48632   8
   6   6  -5 -0.1046 1.54889   6
   5  -6  -5 1.65495 1.37657   6
  -5  -6   5 3.78839 1.24817  13
   5  -6  -5 -0.0107 1.95924   9
   5  -6  -5 3.85712 2.40122  10
   5  -6  -5 1.80096 1.39774  12
   5  -6  -5 4.19698 3.19255   7
   5   6  -5 -0.3503 1.32636   6
   5   6  -5 0.95990 1.19100  10
  -5   6   5 0.41303 1.04451  13
  -5   6   5 -0.9073 1.22169   8
   4  -6  -5 0.09470 1.15396   6
   4  -6  -5 -0.9017 1.68962   9
   4  -6  -5 0.57579 2.63602   7
   4  -6  -5 -1.1147 1.90700  10
   4  -6  -5 -0.3055 1.24390  12
   4   6  -5 0.65730 1.06821  10
   4   6  -5 4.82152 1.67812   6
  -4   6   5 0.29294 0.92848  13
  -4   6   5 -0.3766 1.35826   8
  -4   6   5 1.43620 0.86975  14
   3  -6  -5 14.5440 2.07221  12
  -3  -6   5 14.8418 1.66038  13
   3  -6  -5 14.2205 2.70613  10
   3  -6  -5 12.0470 2.86545   9
  -3  -6   5 16.0043 1.29015  11
   3  -6  -5 19.8762 2.09766   6
   3   6  -5 16.8167 2.69867   6
  -3   6   5 18.1258 1.86616  14
  -3   6   5 12.9975 1.81142  13
   3   6  -5 17.4547 2.41039   5
  -3   6   5 15.5646 2.71615   8
  -2  -6   5 132.526 6.68320  13
   2  -6  -5 125.688 5.25523  12
  -2  -6   5 127.897 4.52778  12
  -2  -6   5 132.472 4.76731  11
   2  -6  -5 126.459 5.14551   6
   2   6  -5 127.283 6.71543   6
  -2   6   5 130.186 5.44748  14
   2   6  -5 134.133 5.96718   5
  -2   6   5 125.145 6.00704   8
  -2   6   5 122.098 5.09700  13
  -1  -6   5 13.2210 1.58456  11
   1  -6  -5 11.2255 1.07611   6
   1  -6  -5 13.5582 1.82633  12
  -1  -6   5 10.6952 1.22854  12
   1  -6  -5 10.1348 2.46156   9
  -1  -6   5 12.5018 1.52254   7
   1   6  -5 12.3109 2.42644   8
  -1   6   5 13.0643 1.98187   8
  -1   6   5 10.8825 1.55631  13
  -1   6   5 12.6426 1.95774  14
   1   6  -5 8.10603 1.78787   5
   0  -6   5 24.9867 2.06102  11
   0  -6  -5 25.7251 3.23305   9
   0  -6  -5 25.5578 2.08735  12
   0  -6   5 23.1248 1.71729  12
   0  -6   5 23.3480 2.30963   7
   0   6   5 26.4824 1.95809   8
   0   6  -5 20.8254 2.86178   5
   0   6  -5 14.9737 3.37916   8
   0   6   5 22.0649 2.40050  14
   1  -6   5 47.8079 3.51768   7
   1  -6   5 50.9526 2.69238  12
  -1  -6  -5 45.0227 3.94036   9
   1  -6   5 43.2704 2.91048  11
   1   6   5 49.1625 3.58958  14
  -1   6  -5 50.6123 4.10976   8
  -1   6  -5 57.4818 4.05189   5
   2  -6   5 -0.8562 0.80733  11
  -2  -6  -5 1.01171 1.38657   9
   2  -6   5 0.33145 0.71454  12
   2  -6   5 0.28841 0.95550   7
  -2   6  -5 -0.8720 0.98290   8
  -2   6  -5 -0.5010 0.93652   5
   2   6   5 -0.2162 1.20963  14
  -3  -6  -5 9.75850 2.06249   9
   3  -6   5 4.87595 1.26084  14
   3  -6   5 7.77969 1.70329  11
   3  -6   5 9.38479 1.64817  12
   3  -6   5 7.73844 2.02954   7
  -3   6  -5 8.40015 2.10830   5
   3   6   5 7.63201 2.03840  14
  -3   6  -5 6.79351 2.04051   8
   4  -6   5 3.89257 1.38007  11
   4  -6   5 2.34978 1.84543   7
  -4  -6  -5 0.63996 1.29358   9
   4  -6   5 3.16997 1.48839  10
  -4   6  -5 5.03957 1.73895   8
   4   6   5 1.39872 1.63450  14
   5  -6   5 -0.7642 1.66774   7
   5  -6   5 1.01054 1.00377  12
   5  -6   5 1.24253 1.33888  10
   5  -6   5 0.52133 0.98721  11
   5   6   5 -0.3641 1.55178  14
  -5   6  -5 1.68970 1.45372   8
  -5   6  -5 1.82770 1.44422   5
   6  -6   5 17.3824 2.54315  11
   6   6   5 20.8619 3.70602  14
  -7  -7   5 69.6658 3.97236  13
   7  -7  -5 67.9683 4.98877  12
  -7   7   5 60.7317 4.52277  13
   6  -7  -5 21.4955 6.67073   9
   6  -7  -5 24.2749 3.24525  12
   6  -7  -5 27.7709 4.04434   6
   6  -7  -5 33.3506 5.27673   7
   6  -7  -5 30.8529 4.62744  10
  -6  -7   5 32.8346 4.77686  13
  -6   7   5 25.4531 3.01752  13
   6   7  -5 30.0627 4.05237   6
  -6   7   5 28.5514 4.83055   8
   5  -7  -5 1.96262 1.52778   6
   5  -7  -5 0.23817 2.03288   9
   5  -7  -5 6.81729 3.49466   7
  -5  -7   5 1.68658 1.10598  13
   5  -7  -5 0.74055 2.06106  10
   5  -7  -5 4.08598 1.63295  12
   5   7  -5 0.57184 1.48255   6
  -5   7   5 1.80364 1.33455  13
  -5   7   5 2.34685 2.14196   8
  -4  -7   5 60.3312 2.54620  11
   4  -7  -5 59.7686 4.24222   6
   4  -7  -5 59.8152 3.97501  12
   4  -7  -5 62.1954 5.20968  10
  -4  -7   5 58.2286 3.46489  13
   4  -7  -5 59.4017 5.33031   9
   4  -7  -5 60.7849 6.87233   7
  -4   7   5 62.5207 3.80736  13
  -4   7   5 59.7645 4.98068   8
   4   7  -5 73.9275 5.17339   6
   4   7  -5 66.6494 3.92502   5
  -4   7   5 60.1542 3.20925  14
  -3  -7   5 3.30289 0.90203  11
   3  -7  -5 3.78159 1.51017  12
   3  -7  -5 3.63686 2.00961  10
   3  -7  -5 1.79345 2.00385   9
   3  -7  -5 0.88041 2.56117   7
   3  -7  -5 2.41568 1.24723   6
  -3  -7   5 1.78254 1.02516  13
   3   7  -5 0.34977 0.99432   5
  -3   7   5 1.68017 1.63618   8
  -3   7   5 3.28898 1.25638  14
  -3   7   5 3.55967 1.40652  13
   3   7  -5 1.05516 1.40944   6
   2  -7  -5 53.6770 4.81069   9
  -2  -7   5 34.9329 2.33066  11
  -2  -7   5 37.4275 2.06500  12
  -2  -7   5 35.9387 2.22729   7
   2  -7  -5 35.8027 3.45861  12
  -2  -7   5 36.2286 2.44480  13
  -2   7   5 46.0405 3.61251   8
  -2   7   5 42.3449 2.92732  13
   2   7  -5 35.2279 3.08386   5
   2   7  -5 33.8317 3.83041   6
  -2   7   5 39.2708 2.97498  14
   1  -7  -5 92.6768 4.32859  12
  -1  -7   5 90.5471 4.42462   7
  -1  -7   5 89.7775 4.39091  11
  -1  -7   5 93.6771 3.77888  12
   1  -7  -5 90.7102 5.87682   9
  -1   7   5 88.6632 5.92061  14
   1   7  -5 93.1746 5.89402   8
   1   7  -5 98.9972 5.29359   5
  -1   7   5 96.1375 4.76154   8
   0  -7   5 10.4845 1.70869  11
   0  -7  -5 21.0169 3.19901   9
   0  -7   5 12.3856 1.91806  12
   0   7  -5 9.49064 2.00198   5
   0   7  -5 10.2600 2.34491   8
   0   7   5 10.3349 2.07321  14
   0   7   5 12.7398 1.91704   8
   1  -7   5 214.493 7.21013  12
   1  -7   5 211.747 8.69131   7
   1  -7   5 209.542 7.81730  11
  -1  -7  -5 191.112 8.89206   9
  -1  -7  -5 207.634 6.92245  12
   1   7   5 205.126 8.65298  14
  -1   7  -5 217.149 9.65824   8
  -1   7  -5 201.018 8.89497   5
   2  -7   5 80.6631 3.76225  12
  -2  -7  -5 74.0258 5.64190   9
   2  -7   5 76.8799 5.10299   7
   2  -7   5 72.0488 4.23730  11
   2   7   5 79.5082 5.08903  14
  -2   7  -5 79.3986 5.14070   5
  -2   7  -5 84.3723 5.47311   8
   3  -7   5 0.56071 1.06373  11
   3  -7   5 -1.3673 1.19325   7
   3  -7   5 -0.2165 0.83651  12
   3  -7   5 -0.9357 0.82433  14
   3   7   5 -0.7057 1.41989  14
  -3   7  -5 -1.2290 1.01441   8
  -3   7  -5 0.39821 1.21249   5
   4  -7   5 7.44707 1.59952  12
   4  -7   5 8.00264 2.15763  10
   4  -7   5 6.18920 1.80612  11
   4  -7   5 5.60916 2.20527   7
   4   7   5 7.65015 2.35980  14
  -4   7  -5 6.64735 2.17247   8
  -4   7  -5 8.81737 2.22335   5
   5  -7   5 -0.6859 1.11878  12
   5  -7   5 -0.0262 1.19757  11
   5   7   5 -0.1078 1.72112  14
  -7  -8   5 19.4662 2.29936  13
   7  -8  -5 18.3609 3.59245  12
  -7   8   5 20.9350 4.33044  13
   6  -8  -5 100.090 8.73256   7
   6  -8  -5 102.408 7.34273   9
   6  -8  -5 104.179 5.84059  12
   6  -8  -5 102.230 7.00831  10
  -6  -8   5 106.987 5.20032  13
   6  -8  -5 104.167 6.98145   6
  -6   8   5 110.308 7.99246   8
  -6   8   5 104.881 5.68280  13
   6   8  -5 100.892 7.20194   6
   5  -8  -5 21.8159 2.85078  12
   5  -8  -5 16.9474 4.60238   7
   5  -8  -5 19.7823 3.56171  10
   5  -8  -5 18.4387 3.12765   6
   5  -8  -5 19.0189 4.09133   9
  -5   8   5 25.7466 4.34670   8
   5   8  -5 19.3656 3.48987   6
  -5   8   5 28.7021 3.06288  13
   4  -8  -5 8.95212 3.77848   7
  -4  -8   5 5.24153 0.91552  11
   4  -8  -5 4.92898 1.66688  12
   4  -8  -5 3.24916 1.64682   6
   4  -8  -5 7.83089 2.49298  10
   4  -8  -5 2.98155 2.26204   9
  -4  -8   5 6.19614 1.55820  13
   4   8  -5 4.88425 1.50811   5
  -4   8   5 5.32403 1.42579  14
  -4   8   5 4.82662 1.65891  13
   4   8  -5 4.21384 2.12164   6
  -4   8   5 4.26608 2.41074   8
  -3  -8   5 52.3421 2.76596  11
   3  -8  -5 55.8988 5.11295   9
   3  -8  -5 46.9995 4.31711  10
  -3  -8   5 50.9597 3.19107  13
   3  -8  -5 49.5856 3.58513  12
   3  -8  -5 52.3226 6.17043   7
   3  -8  -5 50.3539 3.54203   6
  -3   8   5 42.8172 4.36137   8
   3   8  -5 36.0248 4.36617   6
  -3   8   5 56.4064 3.56136  14
   3   8  -5 49.1306 3.74421   5
  -3   8   5 50.7721 3.60215  13
   2  -8  -5 70.3886 5.47411   9
  -2  -8   5 63.4500 2.96438  12
  -2  -8   5 60.9500 3.12461   7
   2  -8  -5 70.1219 3.87930  12
   2  -8  -5 69.1972 4.55822  10
  -2  -8   5 65.1849 3.37670  11
  -2   8   5 68.0225 4.70861   8
   2   8  -5 70.0283 4.39568   5
  -2   8   5 68.4276 4.11464  14
   2   8  -5 65.7935 5.15882   6
   1  -8  -5 64.8870 5.15185   9
  -1  -8   5 65.5602 3.47872  11
  -1  -8   5 63.1204 3.56334   7
   1   8  -5 57.6175 4.80822   8
   1   8  -5 59.3201 4.56473   6
  -1   8   5 53.5882 3.80348   8
   1   8  -5 56.5040 4.14570   5
  -1   8   5 57.9728 4.08793  14
   0  -8  -5 65.8839 5.33594   9
   0  -8  -5 67.1125 3.47432  12
   0  -8   5 66.3459 4.05516   7
   0  -8   5 64.3902 3.71622  11
   0  -8   5 68.1094 3.25033  12
   0   8   5 60.9574 4.39125  14
   0   8   5 71.4219 3.55138   8
   0   8  -5 69.0732 5.29331   8
   0   8  -5 60.7122 4.45578   5
   1  -8   5 107.763 4.50470  12
  -1  -8  -5 102.363 4.18358  12
  -1  -8  -5 98.5017 6.35489   9
   1  -8   5 102.637 5.68638   7
   1  -8   5 106.498 5.12077  11
   1   8   5 104.414 5.90166  14
  -1   8  -5 103.108 5.86250   5
  -1   8  -5 107.211 6.51695   8
   2  -8   5 175.091 8.43838   7
  -2  -8  -5 173.252 8.22635   9
   2  -8   5 175.568 6.54605  12
   2  -8   5 166.688 7.22707  11
  -2   8  -5 179.286 8.89971   8
   2   8   5 162.450 8.12831  14
  -2   8  -5 174.458 8.29048   5
  -3  -8  -5 7.53522 2.16397   9
   3  -8   5 7.42315 2.08045   7
   3  -8   5 5.74783 1.39070  12
   3  -8   5 9.88850 2.04636  11
  -3   8  -5 6.65312 2.22360   5
  -3   8  -5 7.93389 2.32894   8
   3   8   5 8.30476 2.40191  14
   4  -8   5 11.1328 1.91802  12
   4  -8   5 11.5966 2.95140   7
   4  -8   5 10.8259 2.15162  11
   4   8   5 10.5554 2.92709  14
  -4   8  -5 13.5958 3.02244   5
  -4   8  -5 10.8315 2.67539   8
   5  -8   5 3.60182 2.29286  12
   5  -8   5 6.63014 1.75467  11
   5   8   5 5.64168 2.55598  14
   6  -9  -5 -1.8513 1.56117  12
  -6  -9   5 1.09024 1.15886  13
   5  -9  -5 6.40871 3.82229   7
   5  -9  -5 3.02865 2.59919   9
   5  -9  -5 2.70835 1.79980  12
   5  -9  -5 6.70205 2.14716   6
  -5  -9   5 3.67394 1.40624  13
  -5   9   5 5.23063 2.85027   8
   5   9  -5 4.32231 2.37395   6
   4  -9  -5 5.29189 2.13892   6
   4  -9  -5 7.00011 3.06461   9
   4  -9  -5 6.06773 3.57360   7
  -4  -9   5 6.70683 1.63597  13
   4  -9  -5 6.21532 2.31968  10
  -4  -9   5 6.27240 1.13747  11
   4  -9  -5 6.24988 1.91569  12
  -4   9   5 8.02027 2.41305  14
  -4   9   5 4.03740 2.55388   8
   4   9  -5 4.44857 2.23385   6
  -3  -9   5 73.2585 4.11391  13
   3  -9  -5 69.0060 4.93967  10
   3  -9  -5 79.1522 4.43945  12
   3  -9  -5 78.0875 6.29755   9
   3  -9  -5 75.9082 7.31030   7
  -3  -9   5 74.1623 3.63968  11
  -3   9   5 95.2117 6.29895   8
   3   9  -5 61.8954 5.55129   6
  -3   9   5 72.4162 4.40159  14
   3   9  -5 67.6033 4.76793   5
   2  -9  -5 12.0840 2.38869  10
  -2  -9   5 11.3258 1.77358  11
  -2  -9   5 10.0256 1.42336   7
   2  -9  -5 12.2690 2.02057  12
   2  -9  -5 10.5504 2.89810   9
  -2  -9   5 12.1984 1.35084  12
  -2   9   5 11.7725 2.61330   8
   2   9  -5 9.97431 2.67668   6
   2   9  -5 12.4426 2.29082   5
  -2   9   5 10.1653 2.17180  14
  -1  -9   5 7.95686 1.31787  12
   1  -9  -5 4.98601 2.48734   9
  -1  -9   5 5.90215 1.47256  11
   1  -9  -5 5.52770 1.62737  12
   1   9  -5 8.07918 2.26530   6
  -1   9   5 6.53082 2.10538  14
   1   9  -5 7.80437 2.27367   8
  -1   9   5 11.7302 2.17008   8
   1   9  -5 8.56234 1.93446   5
   0  -9  -5 26.8667 2.44837  12
   0  -9   5 26.2163 2.71560   7
   0  -9  -5 19.5017 3.47388   9
   0  -9   5 26.0965 2.62270  11
   0  -9   5 26.7829 2.02419  12
   0   9   5 25.4202 3.54775  14
   0   9  -5 29.0583 3.65372   8
   0   9  -5 21.7134 2.92928   5
   0   9   5 24.9280 2.54053   8
   1  -9   5 5.61005 1.68581  11
   1  -9   5 8.64507 1.85660   7
  -1  -9  -5 7.24796 1.27550  12
   1  -9   5 5.48782 1.33106  12
  -1  -9  -5 7.17566 2.25586   9
   1   9   5 8.13589 2.28042  14
  -1   9  -5 7.42096 2.41053   8
  -1   9  -5 7.57840 2.02684   5
   2  -9   5 4.88383 1.93334   7
   2  -9   5 2.68524 1.15542  12
  -2  -9  -5 -0.7571 1.58685   9
   2  -9   5 1.86075 1.37898  11
  -2   9  -5 3.79598 1.87577   5
   2   9   5 4.13916 2.22960  14
  -2   9  -5 3.99239 2.21534   8
   3  -9   5 19.9512 2.21750  12
   3  -9   5 22.8543 2.83126  11
  -3  -9  -5 26.3099 3.24393   9
   3  -9   5 15.9601 3.25248   7
  -3   9  -5 19.2111 3.41861   5
   3   9   5 20.3435 3.71240  14
  -3   9  -5 22.0012 4.02229   8
   4  -9   5 1.10792 1.35565  11
   4  -9   5 0.54489 1.04123  12
   4   9   5 1.10500 2.18294  14
  -6 -10   5 0.31309 1.97245  13
  -5 -10   5 24.5046 2.64351  13
   5 -10  -5 17.8925 2.86688  12
   4 -10  -5 10.7594 2.29696  12
   4 -10  -5 12.4322 3.62526   9
   4 -10  -5 7.09227 3.65721   7
   4 -10  -5 10.0696 2.35411  10
  -4 -10   5 9.84029 1.94116  13
   4  10  -5 12.3932 3.50902   6
  -4  10   5 11.2722 3.46157   8
  -3 -10   5 20.4667 2.12153  11
   3 -10  -5 27.5762 3.07630  12
   3 -10  -5 22.7690 4.81297   7
   3 -10  -5 22.7554 4.33394   9
  -3 -10   5 22.4983 2.50218  13
   3 -10  -5 23.4927 3.18982  10
  -3  10   5 27.2003 4.00955   8
  -3  10   5 24.9983 3.35768  14
   3  10  -5 19.1787 3.92212   6
  -2 -10   5 40.3183 2.32638  12
   2 -10  -5 33.4327 5.26267   7
  -2 -10   5 39.4967 2.89035  11
   2 -10  -5 47.4747 5.28082   9
   2 -10  -5 33.1798 5.61639  10
   2 -10  -5 40.2021 3.18213  12
  -2  10   5 45.7753 4.28671   8
  -2  10   5 37.2161 3.80956  14
   2  10  -5 36.2970 4.46566   6
   2  10  -5 36.7997 3.61566   5
   1 -10  -5 15.4514 2.63597  10
  -1 -10   5 14.5578 2.20357  11
  -1 -10   5 15.1700 1.60889  12
   1 -10  -5 12.0068 3.21934   9
   1 -10  -5 18.0141 4.14663   7
   1 -10  -5 14.2298 2.00323  12
  -1 -10   5 13.5495 2.11286   7
   1  10  -5 11.5201 2.29580   5
  -1  10   5 13.7886 2.79149  14
   1  10  -5 13.9798 5.02818   8
   1  10  -5 16.9133 3.14381   6
   0 -10   5 55.5052 3.74232  11
   0 -10  -5 47.9919 5.48408   9
   0 -10   5 47.3217 2.81966  12
   0 -10  -5 45.9887 2.95867  12
   0 -10   5 46.5853 3.51412   7
   0  10  -5 44.5342 3.97401   5
   0  10   5 42.6997 7.14942  14
   0  10  -5 52.3221 4.97425   8
   1 -10   5 0.88913 0.84724  12
   1 -10   5 0.34004 1.10767  11
   1 -10   5 0.17858 1.26144   7
  -1 -10  -5 1.52352 1.91709   9
  -1  10  -5 2.43230 1.77716   8
   1  10   5 0.22627 1.81842  14
  -1  10  -5 0.92765 1.34200   5
   2 -10   5 4.48511 1.38127  12
  -2 -10  -5 4.97354 2.13853   9
   2 -10   5 7.43086 1.95818   7
   2 -10   5 1.73100 1.38274  11
  -2  10  -5 4.30920 2.07576   5
   2  10   5 2.76913 2.18073  14
  -2  10  -5 5.24752 2.31395   8
   3 -10   5 33.5542 2.81195  12
   3 -10   5 29.0286 3.29702  11
   3  10   5 30.9774 4.57180  14
   4 -10   5 14.1753 2.73420  11
   4 -10   5 13.6045 2.12649  12
   4  10   5 13.9351 3.49370  14
  -5 -11   5 1.99399 1.25190  13
   4 -11  -5 0.31870 1.60257  12
  -4 -11   5 3.79314 1.58559  13
  -3 -11   5 2.49114 1.12570  11
  -3 -11   5 2.51049 1.40581  13
   3 -11  -5 4.63951 1.76751  12
  -3  11   5 0.77525 1.91328  14
   2 -11  -5 3.71042 3.15469   7
   2 -11  -5 -1.2343 2.12416   9
  -2 -11   5 0.19096 0.96938  11
   2 -11  -5 1.48871 1.51447  12
   2  11  -5 0.07477 1.75531   5
   2  11  -5 -1.0037 1.98160   6
  -2  11   5 4.17715 1.99504   8
  -1 -11   5 16.2934 1.71651  12
   1 -11  -5 16.8840 4.04824   7
  -1 -11   5 16.1203 2.24356  11
   1 -11  -5 16.3934 3.62254   9
   1 -11  -5 19.0327 2.34605  12
   1  11  -5 15.7004 2.71855   5
  -1  11   5 15.9844 3.25955  14
   1  11  -5 23.0671 3.72928   6
   1  11  -5 17.7505 3.59960   8
   0 -11  -5 4.14566 3.11214   7
   0 -11   5 8.93007 2.00932  11
   0 -11  -5 5.69742 2.66449   9
   0 -11   5 9.67506 2.43561   7
   0 -11   5 9.07612 1.48746  12
   0  11   5 7.16874 2.64934  14
   0  11  -5 9.23597 2.13362   5
   0  11  -5 9.11872 2.73439   8
   1 -11   5 -0.6108 1.16891  11
   1 -11   5 1.83604 1.02896  12
   1  11   5 0.54889 2.15099  14
   2 -11   5 0.36794 1.02071  12
   2 -11   5 0.94076 1.39230  11
   2  11   5 -0.1243 2.41504  14
   3 -11   5 0.55234 1.18129  12
   3 -11   5 1.09325 1.36470  11
   3  11   5 0.66938 2.55919  14
   3 -12  -5 3.15949 1.65926  12
  -3 -12   5 2.77320 1.45254  13
  -3 -12   5 -0.2774 1.04247  11
   2 -12  -5 80.7925 4.44778  12
  -2 -12   5 72.5663 4.17523  11
  -2  12   5 69.7502 5.55725  14
  -1 -12   5 14.3341 2.31547  11
  -1  12   5 14.2103 3.42789  14
   0 -12   5 7.64458 1.47609  12
   0 -12   5 7.26744 1.92037  11
   0  12   5 1.89413 2.34924  14
   1 -12   5 18.4137 2.75296  11
   1 -12   5 19.1776 2.16330  12
   1  12   5 14.5072 3.65558  14
  -9   0   6 0.34956 0.89507  13
   8   0  -6 4.02681 1.69050  12
   8   0  -6 5.43534 2.59404   6
  -8   0   6 9.86666 1.85348  13
   8   0  -6 2.90099 2.38006  10
  -8   0   6 6.86558 2.63161   8
  -7   0   6 247.901 12.0509   8
   7   0  -6 264.064 12.2977   6
   7   0  -6 267.719 9.15488  12
   7   0  -6 250.876 11.9177  10
  -7   0   6 264.958 9.40682  13
   7   0  -6 229.412 10.0915   7
   6   0  -6 2.63593 1.35403   9
   6   0  -6 4.17307 2.40233  10
  -6   0   6 3.28431 1.89192   8
   6   0  -6 2.97568 1.46259  12
  -6   0   6 1.69652 1.00617  13
   6   0  -6 6.63993 2.43181   7
   6   0  -6 2.65456 1.61612   6
   5   0  -6 0.52277 1.25349   6
   5   0  -6 0.66837 1.12566   9
  -5   0   6 0.33017 0.74609  13
   5   0  -6 2.94191 2.17244  10
   5   0  -6 1.30191 1.84111   7
   4   0  -6 247.395 20.5233   4
   4   0  -6 275.313 9.81534   9
   4   0  -6 236.487 20.5669   2
   4   0  -6 274.414 10.2176   5
   4   0  -6 252.822 15.9360   1
  -4   0   6 268.434 23.1240   3
  -4   0   6 260.135 24.9352   4
  -4   0   6 264.655 8.73442  13
   4   0  -6 257.100 10.2438   6
   3   0  -6 96.7413 4.78002   9
  -3   0   6 69.2021 10.5236   3
   3   0  -6 76.0894 11.6019   4
   3   0  -6 88.6300 4.66526   5
  -3   0   6 79.2901 3.50660  13
   3   0  -6 84.1785 4.55885   6
  -3   0   6 71.5115 3.24194  11
   3   0  -6 71.8443 10.3529   2
  -3   0   6 80.6004 12.2593   4
   2   0  -6 454.785 14.5164   5
  -2   0   6 415.146 22.9667   2
  -2   0   6 422.817 25.2409   3
  -2   0   6 432.086 29.5164   4
   2   0  -6 445.997 25.0387   2
   2   0  -6 442.596 26.9426   1
  -2   0   6 424.843 12.9426  13
  -2   0   6 438.916 12.9890  11
   2   0  -6 444.159 14.6729   9
   2   0  -6 433.803 14.1554   6
   2   0  -6 471.001 30.5592   4
   1   0  -6 105.489 4.95294   5
  -1   0   6 102.296 3.78928  13
   1   0  -6 95.3129 14.1738   4
  -1   0   6 101.107 4.16564  14
  -1   0   6 117.106 11.8344   1
  -1   0   6 109.562 9.79663   2
   1   0  -6 103.686 4.71739   6
  -1   0   6 101.670 4.00304  11
   1   0  -6 112.871 10.7687   1
   1   0  -6 114.049 10.7439   2
  -1   0   6 107.223 13.2660   4
   0   0   6 57.2642 2.68154  11
   0   0   6 45.0753 6.20387   2
   0   0   6 46.0449 9.05381   1
   0   0  -6 55.1550 3.25543   5
   0   0   6 45.8601 6.38594   3
   0   0  -6 46.5957 11.9437   4
   0   0   6 53.3180 2.74449  14
   0   0  -6 50.3846 6.98605   2
   0   0   6 58.0192 3.56711   7
   0   0   6 47.7211 8.27588   4
   1   0   6 1249.32 34.4865  11
  -1   0  -6 1282.19 45.6147   2
   1   0   6 1262.16 53.1663   1
  -1   0  -6 1257.85 35.5389   5
   1   0   6 1265.83 34.2439  12
   1   0   6 1253.14 34.6982  14
   1   0   6 1224.21 33.5324  13
   1   0   6 1271.80 36.3573   7
  -1   0  -6 1113.67 54.3996   4
   1   0   6 1204.90 46.4413   3
   2   0   6 39.3260 2.32812  11
   2   0   6 37.8334 2.48744  14
   2   0   6 34.5140 3.06095   7
  -2   0  -6 39.4391 2.93087   5
   2   0   6 37.7974 2.11923  12
   3   0   6 2.69549 1.26133   7
  -3   0  -6 5.39148 1.42370   5
   3   0   6 5.03791 0.97247  12
  -3   0  -6 5.59572 1.14327   8
   3   0   6 7.36567 1.41676  14
   4   0   6 118.650 6.82529   7
  -4   0  -6 126.878 6.11007   5
  -4   0  -6 125.666 5.28026   8
   4   0   6 124.775 4.86956  12
   4   0   6 120.535 7.34023  14
   4   0   6 127.895 5.23498  11
   5   0   6 6.25266 1.27335  11
  -5   0  -6 4.19534 1.45755   5
   5   0   6 6.25889 2.08764   7
   5   0   6 5.20564 1.13313  12
   5   0   6 9.20190 1.89354  14
   6   0   6 101.526 4.88005  11
   6   0   6 98.4973 4.60617  12
   9  -1  -6 -1.9732 1.34766  12
  -9  -1   6 -0.4104 1.08871  13
  -9   1   6 -0.7979 0.91765  13
   8  -1  -6 51.8508 5.41597   6
  -8  -1   6 51.7317 3.52030  13
  -8  -1   6 45.4021 5.22131   8
   8  -1  -6 44.1884 5.51806  10
   8  -1  -6 52.5013 4.48983  12
   8   1  -6 49.3405 5.39171   6
   8   1  -6 50.9752 5.89646  10
  -8   1   6 47.7477 5.24696   8
  -8   1   6 58.5231 3.77422  13
   7  -1  -6 19.9565 2.75241   9
   7  -1  -6 27.9037 4.03173   6
   7  -1  -6 17.2975 2.44676  12
  -7  -1   6 15.3101 3.43169   8
   7  -1  -6 17.2658 3.43357   7
  -7  -1   6 17.0193 2.17681  13
   7  -1  -6 22.2926 4.36766  10
   7   1  -6 12.7856 3.63452  10
   7   1  -6 21.9037 2.65395  12
   7   1  -6 23.9284 4.13420   6
  -7   1   6 17.2750 3.77743   8
  -7   1   6 19.3600 2.22934  13
   6  -1  -6 31.5535 3.75961   6
   6  -1  -6 26.4090 3.01064  12
   6  -1  -6 32.8069 4.47424  10
  -6  -1   6 30.6105 2.49283  13
   6  -1  -6 25.1578 2.91542   9
   6   1  -6 24.9350 2.41257   9
   6   1  -6 30.2160 4.41747  10
  -6   1   6 29.8048 1.87262  14
  -6   1   6 28.3863 2.48828  13
   6   1  -6 23.2041 3.25697   7
   6   1  -6 30.9110 2.85779  12
   6   1  -6 30.6318 3.86915   6
  -6   1   6 26.4195 3.66416   8
   5  -1  -6 31.6226 4.12196  10
   5  -1  -6 35.5307 3.13046   9
  -5  -1   6 33.6838 2.37533  13
   5  -1  -6 39.7661 4.34888   7
   5  -1  -6 38.2305 3.63519   6
   5  -1  -6 33.6532 2.78449  12
   5   1  -6 30.1657 3.90995  10
   5   1  -6 29.7436 3.38142   6
  -5   1   6 34.9798 2.46856  13
  -5   1   6 33.7250 2.03590  14
   5   1  -6 29.2011 3.35770   7
   5   1  -6 27.0350 2.54319   9
  -4  -1   6 -6.4229 4.55592   4
  -4  -1   6 0.14033 0.54984  13
   4  -1  -6 0.90941 1.11032   9
   4  -1  -6 0.11600 0.97870   6
  -4  -1   6 -0.4990 3.01787   3
   4  -1  -6 -2.6906 2.12979   2
  -4  -1   6 0.12211 0.43585  11
   4  -1  -6 -4.5016 3.22706   1
   4  -1  -6 -2.2167 3.94513   4
   4   1  -6 -1.5426 2.44187   1
  -4   1   6 0.39686 0.63016  11
  -4   1   6 0.02115 0.61166  13
  -4   1   6 -3.1722 3.59508   3
   4   1  -6 0.55003 1.00109   5
  -4   1   6 -4.1310 3.83186   4
   4   1  -6 -1.3469 3.58332   4
   4   1  -6 -0.8322 0.88611   6
   4   1  -6 0.43195 0.98970   9
   4   1  -6 1.84528 3.87159   2
  -4   1   6 1.80572 0.68090  14
   3  -1  -6 -0.2735 5.28917   4
  -3  -1   6 7.07755 0.93948  11
   3  -1  -6 7.13529 1.71245   6
   3  -1  -6 6.26045 3.07740   2
  -3  -1   6 4.00010 2.75518   3
   3  -1  -6 5.18793 3.96131   1
  -3  -1   6 7.39336 1.24858  13
   3  -1  -6 6.43981 1.61336   5
   3  -1  -6 6.47698 1.61190   9
  -3  -1   6 4.87772 4.45723   4
   3   1  -6 0.23405 3.56276   2
  -3   1   6 6.36278 1.06922  11
   3   1  -6 6.30065 3.41551   1
   3   1  -6 6.21911 1.60362   6
  -3   1   6 5.87054 1.12520  13
   3   1  -6 7.30819 1.59254   5
   3   1  -6 -1.2280 3.45097   4
  -3   1   6 4.58940 4.75661   4
  -3   1   6 6.68544 1.07607  14
   3   1  -6 8.07299 1.62468   9
  -3   1   6 10.3997 6.26322   3
  -2  -1   6 317.330 26.1558   4
  -2  -1   6 344.931 10.3680  11
   2  -1  -6 352.983 11.9767   5
  -2  -1   6 342.519 10.4723  13
   2  -1  -6 343.835 12.2095   9
  -2  -1   6 332.231 20.2532   2
   2  -1  -6 340.289 20.9400   1
   2  -1  -6 348.672 11.5889   6
   2  -1  -6 339.522 21.3111   2
   2   1  -6 340.103 11.8441   6
   2   1  -6 349.800 25.5514   4
   2   1  -6 343.337 11.8026   5
  -2   1   6 346.068 21.6481   3
   2   1  -6 331.236 18.5394   1
  -2   1   6 347.115 10.6080  14
  -2   1   6 333.525 25.6124   4
  -2   1   6 345.106 10.6104  11
  -2   1   6 352.043 20.1978   2
  -2   1   6 345.723 10.4770  13
   2   1  -6 353.963 22.2758   2
   1  -1  -6 33.5981 2.59001   5
   1  -1  -6 39.0315 7.36029   2
  -1  -1   6 38.1091 1.93939  13
  -1  -1   6 32.3775 9.43968   4
  -1  -1   6 32.8702 7.13439   1
   1  -1  -6 32.2840 2.85915   9
   1  -1  -6 36.0090 2.46003   6
  -1  -1   6 32.1584 1.90728  11
  -1  -1   6 37.5492 5.84822   2
   1  -1  -6 35.0844 10.3875   4
   1  -1  -6 30.3821 7.34479   1
  -1  -1   6 35.1728 2.65912   7
  -1   1   6 36.3953 1.87489  13
   1   1  -6 30.4363 8.90398   4
  -1   1   6 34.1633 2.03689  11
  -1   1   6 31.2298 5.79818   2
   1   1  -6 33.0743 2.59437   5
  -1   1   6 24.9701 7.33809   4
  -1   1   6 35.0792 2.10454  14
  -1   1   6 31.1840 6.52084   3
   1   1  -6 31.6968 2.54675   6
   1   1  -6 28.1923 6.72193   2
   1   1  -6 41.4530 7.66860   1
   0  -1  -6 213.485 21.0119   4
   0  -1  -6 243.948 9.44589   9
   0  -1   6 245.697 8.05877  14
   0  -1   6 235.037 7.27380  13
   0  -1  -6 234.458 8.17885   6
   0  -1   6 242.577 16.3352   3
   0  -1  -6 248.689 14.5870   2
   0  -1   6 247.034 15.3737   2
   0  -1   6 244.146 7.73557  11
   0  -1  -6 238.852 8.67542   5
   0  -1   6 230.462 8.87326   7
   0  -1   6 243.277 19.7755   4
   0  -1   6 241.420 7.58897  12
   0  -1   6 225.573 17.7055   1
   0   1   6 244.891 7.26599  13
   0   1   6 246.935 14.4463   3
   0   1  -6 239.178 15.7055   2
   0   1   6 233.848 13.4983   3
   0   1  -6 239.923 8.70621   5
   0   1  -6 215.404 22.7131   4
   0   1   6 238.579 7.95085  14
   0   1   6 254.727 13.5054   2
   0   1   6 235.355 7.84207  11
   0   1   6 209.588 15.3229   4
   0   1   6 240.881 9.26664   7
   0   1   6 255.284 19.4498   1
   1  -1   6 139.411 11.0137   4
   1  -1   6 145.333 13.5625   3
   1  -1   6 146.662 5.60816  14
  -1  -1  -6 157.464 10.3797   2
   1  -1   6 145.715 4.73845  13
   1  -1   6 147.589 5.24523  12
  -1  -1  -6 149.579 20.6484   4
   1  -1   6 144.360 5.39749  11
   1  -1   6 124.672 15.4331   1
   1  -1   6 152.220 6.68469   7
   1  -1   6 122.240 11.9656   4
   1   1   6 129.596 10.1492   3
   1   1   6 171.288 4.64886  13
   1   1   6 162.900 5.61006  11
   1   1   6 159.371 17.8049   1
  -1   1  -6 145.277 6.02165   8
  -1   1  -6 129.304 15.5807   4
  -1   1  -6 149.452 6.31891   5
  -1   1  -6 142.271 11.4253   2
   1   1   6 170.919 5.87531  14
   1   1   6 165.565 7.04305   7
   2  -1   6 118.836 5.95365   7
   2  -1   6 114.270 4.40670  12
  -2  -1  -6 113.934 5.95592   9
   2  -1   6 118.182 4.67806  11
   2  -1   6 112.963 3.58992  13
   2  -1   6 122.422 4.88675  14
  -2  -1  -6 116.802 5.27127   5
  -2   1  -6 115.009 5.09030   8
  -2   1  -6 115.741 5.50888   5
   2   1   6 111.746 5.90745   7
   2   1   6 116.555 4.32870  12
   2   1   6 114.393 4.65316  11
   2   1   6 115.611 4.92008  14
  -3  -1  -6 14.9494 2.51649   9
   3  -1   6 15.9379 1.62330  11
  -3  -1  -6 13.3807 1.85747   5
   3  -1   6 16.1937 1.66798  12
   3  -1   6 17.8165 2.46860   7
   3  -1   6 15.0718 1.78569  14
   3   1   6 14.0738 1.57479  11
   3   1   6 14.5108 2.03496  14
  -3   1  -6 13.4529 1.73517   8
   3   1   6 13.7131 1.36845  12
   3   1   6 16.2892 2.69613   7
  -3   1  -6 16.7587 2.59839   5
   4  -1   6 1.78254 1.04451  14
   4  -1   6 1.76304 1.25661   7
   4  -1   6 0.69438 0.77159  11
  -4  -1  -6 0.31706 0.83850   5
   4  -1   6 0.42455 0.69715  12
  -4  -1  -6 3.14083 1.33058   9
   4   1   6 2.17841 0.84714  12
  -4   1  -6 0.91537 1.07776   5
  -4   1  -6 2.21695 0.97942   8
   4   1   6 0.43248 1.24702   7
   4   1   6 2.75071 1.26519  14
   4   1   6 1.81607 0.86009  11
  -5  -1  -6 -1.6710 1.04620   9
   5  -1   6 0.95475 1.26490   7
   5  -1   6 1.12279 0.81579  11
   5  -1   6 -0.3786 0.76569  12
  -5  -1  -6 -1.0089 0.95117   5
   5   1   6 -0.8398 1.03489   7
   5   1   6 0.87909 1.28891  14
   5   1   6 -1.4415 0.62358  12
   5   1   6 -0.1303 0.70830  11
  -5   1  -6 -0.1341 0.90406   8
  -5   1  -6 0.27113 1.08771   5
   6  -1   6 40.0078 2.94932  12
   6  -1   6 34.4988 4.10787  11
   6   1   6 33.2505 2.82818  11
   6   1   6 39.2040 3.20057  12
  -9  -2   6 17.9199 2.28148  13
   9  -2  -6 17.2602 2.65162  12
  -9   2   6 20.4284 2.39259  13
   8  -2  -6 49.3348 5.28226   6
  -8  -2   6 48.1261 4.94801   8
   8  -2  -6 38.9477 5.34939  10
   8  -2  -6 41.3141 3.69424  12
   8  -2  -6 39.2728 5.70852   7
  -8  -2   6 46.5539 3.35303  13
  -8   2   6 42.1504 5.16006   8
   8   2  -6 53.1359 5.49339   6
   8   2  -6 39.6798 5.02528  10
  -8   2   6 42.3777 3.32165  13
  -7  -2   6 6.96266 2.16939   8
   7  -2  -6 4.75555 2.00911   9
  -7  -2   6 7.91020 1.56712  13
   7  -2  -6 6.05775 3.05123   7
   7  -2  -6 5.79880 1.90205  12
   7   2  -6 4.20214 1.47658  12
  -7   2   6 8.03866 1.67991  13
   7   2  -6 10.2291 3.38565   6
   7   2  -6 4.05333 2.31918  10
   6  -2  -6 2.44411 1.72746   9
   6  -2  -6 2.49293 2.35299  10
  -6  -2   6 2.74606 1.06834  13
   6  -2  -6 3.57439 1.76214   6
   6  -2  -6 3.25385 1.59962  12
   6  -2  -6 4.15407 2.70027   7
   6   2  -6 4.10491 1.98661   7
   6   2  -6 2.98235 2.52140  10
  -6   2   6 2.92040 1.18225  13
  -6   2   6 4.06384 0.82293  14
   6   2  -6 2.34834 1.25744  12
   6   2  -6 3.16982 1.14120   9
   6   2  -6 3.70230 1.87256   6
  -6   2   6 2.04817 1.62703   8
   5  -2  -6 76.6928 4.67393   9
  -5  -2   6 66.8711 3.53452  13
   5  -2  -6 65.0027 5.18502  10
   5  -2  -6 73.4378 4.06113  12
   5  -2  -6 69.5320 4.84563   6
   5   2  -6 65.7617 4.92303   6
  -5   2   6 72.1615 3.07829  14
  -5   2   6 74.0054 3.74842  13
  -5   2   6 68.6566 5.18890   8
   5   2  -6 60.9185 3.90547   7
   5   2  -6 69.4578 5.30048  10
   4  -2  -6 37.8570 3.29432   9
  -4  -2   6 33.3045 2.25437  13
   4  -2  -6 30.6614 3.04992   6
  -4  -2   6 34.2442 1.91187  11
   4   2  -6 25.1269 2.91793   6
  -4   2   6 29.7253 1.88228  14
   4   2  -6 33.9871 2.71525   9
   4   2  -6 28.2119 8.22189   4
  -4   2   6 31.9900 3.25839   8
  -4   2   6 31.4281 2.24194  13
   4   2  -6 26.5193 2.73199   5
   4   2  -6 37.9736 3.98267  10
   3  -2  -6 178.008 7.57100   9
   3  -2  -6 174.276 7.47883   5
  -3  -2   6 173.866 6.15859  13
   3  -2  -6 172.783 7.17364   6
   3  -2  -6 161.185 15.1828   1
  -3  -2   6 145.039 18.0710   4
   3  -2  -6 161.725 15.4895   2
  -3  -2   6 175.310 5.68159  11
  -3   2   6 180.427 6.26215  11
  -3   2   6 158.269 16.2364   3
   3   2  -6 180.755 11.0507   1
   3   2  -6 175.671 7.31481   5
  -3   2   6 166.764 5.92202  14
   3   2  -6 163.231 16.2345   4
  -3   2   6 170.897 19.3009   4
   3   2  -6 197.601 17.4796   2
   3   2  -6 170.806 7.47301   6
  -3   2   6 168.256 6.14640  13
  -2  -2   6 18.7508 5.05751   1
  -2  -2   6 11.2633 6.24166   4
   2  -2  -6 13.8883 5.10030   2
   2  -2  -6 17.9013 2.47889   9
   2  -2  -6 16.6745 2.10517   5
  -2  -2   6 19.4403 1.55852  13
   2  -2  -6 10.4678 6.39722   4
  -2  -2   6 21.0657 1.40255  11
   2  -2  -6 21.6649 2.07027   6
   2  -2  -6 14.9675 6.28093   1
  -2   2   6 17.6216 1.53440  13
  -2   2   6 20.4594 1.61959  14
  -2   2   6 15.0001 6.72701   4
   2   2  -6 11.1516 4.39899   2
   2   2  -6 18.5485 2.14722   6
   2   2  -6 11.9422 6.00024   4
  -2   2   6 25.2865 7.59183   3
  -2   2   6 18.8213 1.67996  11
  -2   2   6 19.1730 5.42231   2
   2   2  -6 20.5103 2.15778   5
   2   2  -6 14.7658 4.59549   1
  -1  -2   6 137.726 12.6193   3
   1  -2  -6 136.703 17.1480   4
   1  -2  -6 139.445 5.34530   6
  -1  -2   6 128.071 4.61120  12
  -1  -2   6 102.618 15.1152   4
  -1  -2   6 128.014 4.65428  11
  -1  -2   6 133.811 4.64077  13
  -1  -2   6 126.152 11.4888   2
  -1  -2   6 139.668 12.4251   1
  -1  -2   6 129.715 5.55616   7
   1  -2  -6 130.778 6.31549   9
   1  -2  -6 127.482 5.68412   5
   1  -2  -6 138.794 11.4857   2
   1   2  -6 127.617 11.1809   1
  -1   2   6 124.269 10.3021   2
   1   2  -6 124.685 11.9114   2
  -1   2   6 129.418 4.57424  13
   1   2  -6 123.719 5.67209   6
  -1   2   6 129.499 5.00201  11
   1   2  -6 120.667 5.55816   5
  -1   2   6 140.219 11.4995   3
  -1   2   6 129.248 4.94684  14
  -1   2   6 130.184 14.1093   4
   0  -2  -6 228.933 7.75398   6
   0  -2   6 217.266 16.4552   3
   0  -2  -6 233.603 8.37054   5
   0  -2   6 197.272 20.4049   4
   0  -2   6 230.369 7.10770  13
   0  -2   6 228.763 7.41083  11
   0  -2   6 229.034 7.28279  12
   0  -2  -6 234.838 13.5110   2
   0  -2  -6 227.077 9.19888   9
   0  -2   6 208.622 16.6027   1
   0  -2   6 223.530 15.7428   2
   0  -2  -6 220.046 21.1439   4
   0  -2   6 226.019 8.54378   7
   0   2   6 228.314 7.79226  14
   0   2   6 219.746 11.9673   2
   0   2  -6 230.272 16.3950   2
   0   2   6 229.111 7.70661  11
   0   2   6 232.094 7.38850  13
   0   2  -6 232.934 8.54571   5
   0   2  -6 229.050 20.3561   4
   0   2   6 216.618 12.5785   3
   1  -2   6 5.49890 1.13119  14
  -1  -2  -6 8.10309 1.82738   9
  -1  -2  -6 3.23248 5.81916   4
   1  -2   6 9.36225 5.29759   4
   1  -2   6 11.1160 4.46076   1
   1  -2   6 5.92617 0.84500  13
  -1  -2  -6 6.43971 1.36488   5
   1  -2   6 6.10789 3.92626   4
  -1  -2  -6 7.15507 1.98300   2
   1  -2   6 5.64805 1.09132  11
   1  -2   6 6.37905 1.08275  12
   1  -2   6 5.39022 1.37538   7
   1  -2   6 -0.7253 4.40559   3
   1   2   6 4.49430 1.40464   7
  -1   2  -6 5.34756 1.31807   8
   1   2   6 8.87458 0.79507  13
  -1   2  -6 4.94305 2.49799   2
   1   2   6 7.81306 1.37004  14
  -1   2  -6 1.31603 4.85297   4
  -1   2  -6 6.97443 1.52606   5
   1   2   6 6.86389 1.20425  11
   2  -2   6 0.56343 0.73736  14
   2  -2   6 1.25666 0.75031  12
   2  -2   6 0.58034 0.62642  11
  -2  -2  -6 1.87173 1.22641   9
   2  -2   6 2.62624 1.19515   7
   2  -2   6 1.31793 0.46568  13
  -2  -2  -6 0.86678 0.65210   5
   2   2   6 0.88813 0.86911  14
  -2   2  -6 1.15067 0.95919   8
   2   2   6 0.63024 0.64808  11
  -2   2  -6 1.23499 0.99212   5
   2   2   6 0.72049 0.90468   7
   3  -2   6 27.2672 3.06891   7
  -3  -2  -6 22.2042 2.76995   9
  -3  -2  -6 24.7733 2.29682   5
   3  -2   6 27.9073 2.21535  14
   3  -2   6 22.9704 1.92425  12
   3  -2   6 27.2863 2.20570  11
  -3   2  -6 23.3365 2.46810   8
   3   2   6 21.0458 2.32515  14
   3   2   6 26.0183 2.39879  11
   3   2   6 26.7572 2.85041   7
  -3   2  -6 25.7071 2.75013   5
  -4  -2  -6 8.08841 1.53218   5
  -4  -2  -6 13.4066 2.40102   9
   4  -2   6 10.5296 2.48497   7
   4  -2   6 8.56357 1.60990  14
   4  -2   6 10.2943 1.72085  11
   4  -2   6 6.14963 1.28331  12
  -4   2  -6 10.0658 2.04832   5
   4   2   6 9.70489 1.23296  12
   4   2   6 8.13360 1.89517  14
  -4   2  -6 8.32367 1.88553   8
   4   2   6 9.81708 1.54138  11
   4   2   6 10.3365 2.25273   7
   5  -2   6 65.8703 3.93483  14
   5  -2   6 67.9211 3.88913  11
   5  -2   6 62.6767 3.60993  12
   5  -2   6 61.7954 5.42970   7
  -5  -2  -6 71.3095 5.51727   9
  -5  -2  -6 65.3469 3.97822   5
   5   2   6 72.6806 4.63231  14
   5   2   6 65.7946 3.59167  11
   5   2   6 57.5332 4.84816   7
  -5   2  -6 67.3885 4.71082   5
  -5   2  -6 63.0289 4.26206   8
   6  -2   6 0.42720 1.00455  11
   6  -2   6 2.78032 1.22226  12
   6   2   6 3.12892 2.02826  14
  -8  -3   6 -1.2044 0.76801  13
   8  -3  -6 0.30670 1.52785  12
  -8   3   6 1.22185 1.17943  13
  -7  -3   6 7.46096 1.57048  13
   7  -3  -6 7.76978 3.26510  10
   7  -3  -6 7.24521 2.35031   6
   7  -3  -6 5.16714 2.92328   7
   7  -3  -6 4.99595 2.13659   9
   7  -3  -6 9.25644 2.21822  12
   7   3  -6 6.52178 1.39330  12
  -7   3   6 9.29581 2.25060  13
  -7   3   6 4.56183 2.15210   8
   7   3  -6 4.14558 2.50136  10
   6  -3  -6 19.8765 3.66517  10
   6  -3  -6 15.2216 2.97355   6
   6  -3  -6 21.8966 3.94730   7
   6  -3  -6 16.5335 3.14026   9
  -6  -3   6 24.0089 2.21105  13
   6  -3  -6 14.0249 2.24107  12
  -6   3   6 19.9390 3.73222   8
   6   3  -6 20.1099 3.70289  10
   6   3  -6 20.2248 2.19518  12
  -6   3   6 16.2717 2.10202  13
   6   3  -6 15.8154 3.10651   6
  -5  -3   6 1.66035 0.83100  13
   5  -3  -6 1.01162 1.31512   6
   5  -3  -6 3.53226 2.39791   7
   5  -3  -6 -0.3435 1.12488  12
   5  -3  -6 5.09470 2.24143  10
  -5  -3   6 0.24391 0.36840  11
   5  -3  -6 1.64150 1.49529   9
  -5   3   6 -0.5872 1.28224   8
   5   3  -6 1.53534 2.19510  10
   5   3  -6 0.11048 1.21644   6
  -5   3   6 1.64232 0.93403  13
   5   3  -6 0.26398 1.08855   5
  -5   3   6 0.97986 0.60051  14
   5   3  -6 -1.2970 0.74221   9
   4  -3  -6 26.8222 2.66371  12
   4  -3  -6 32.7506 3.09917   6
   4  -3  -6 30.1251 3.33593   9
  -4  -3   6 28.4267 2.37025  13
   4  -3  -6 27.7017 3.71788  10
  -4  -3   6 29.2403 1.58985  11
   4   3  -6 28.8324 3.71215  10
   4   3  -6 28.7882 2.50325   9
  -4   3   6 29.8477 3.51553  13
   4   3  -6 34.6923 2.97941   5
   4   3  -6 32.1169 3.26601   6
  -4   3   6 32.9487 2.00034  14
  -4   3   6 28.2708 3.26448   8
   3  -3  -6 32.4521 10.9070   4
  -3  -3   6 48.3922 2.67159  13
   3  -3  -6 40.1272 9.16714   2
   3  -3  -6 52.2069 3.47190   6
   3  -3  -6 47.5090 3.93092   9
  -3  -3   6 47.0483 2.17756  11
  -3   3   6 48.6765 2.77353  13
  -3   3   6 49.8542 2.60639  14
   3   3  -6 48.2034 3.68129   6
  -3   3   6 47.0003 2.92293  11
  -3   3   6 42.7267 9.51738   3
  -3   3   6 47.2878 3.69108   8
   3   3  -6 38.8769 6.63968   1
   3   3  -6 49.6739 3.40574   5
   3   3  -6 38.1299 10.0353   4
   3   3  -6 29.2597 8.22733   2
  -3   3   6 42.6464 11.7275   4
   2  -3  -6 1.70728 4.45825   4
  -2  -3   6 0.17127 0.42300  11
  -2  -3   6 0.75304 0.72046   7
   2  -3  -6 0.07066 1.20424   9
   2  -3  -6 0.96967 0.78789   6
   2  -3  -6 -0.2914 0.85471   5
  -2  -3   6 3.01025 0.82856  13
  -2  -3   6 -3.3017 4.28402   4
  -2  -3   6 -1.7125 2.26851   3
   2  -3  -6 2.20232 2.23365   2
  -2  -3   6 1.64847 2.12165   1
   2   3  -6 -0.7377 2.74970   2
  -2   3   6 5.82772 3.88320   2
  -2   3   6 0.15014 0.60558  14
   2   3  -6 0.35977 0.84274   6
   2   3  -6 0.05713 0.69375   5
  -2   3   6 1.19162 0.69567  13
   2   3  -6 2.24229 4.00242   4
   2   3  -6 3.92464 3.09523   1
  -2   3   6 -0.8194 0.59633  11
  -2   3   6 -0.2665 2.83188   3
  -2   3   6 -2.7399 3.16102   4
  -1  -3   6 2.99917 2.39460   3
  -1  -3   6 1.43457 3.84520   4
   1  -3  -6 2.16199 0.80316   6
  -1  -3   6 1.47211 0.62410  12
   1  -3  -6 0.36932 1.15849   9
  -1  -3   6 1.33526 0.58893  11
   1  -3  -6 2.27671 5.23214   4
  -1  -3   6 2.11711 0.84534   7
  -1  -3   6 -1.0609 2.48093   1
  -1  -3   6 2.39540 0.73438  13
   1  -3  -6 2.44210 1.01178   5
   1  -3  -6 2.91219 3.00868   2
  -1   3   6 1.52164 0.82055  14
   1   3  -6 0.91586 0.82032   5
  -1   3   6 -2.0206 3.33882   4
  -1   3   6 1.05139 0.61602  13
   1   3  -6 4.30327 3.81819   1
  -1   3   6 3.88355 2.29782   2
  -1   3   6 1.70421 0.78648  11
   1   3  -6 0.36846 3.32843   4
  -1   3   6 4.66631 2.55502   3
   1   3  -6 0.99829 2.25614   2
   0  -3  -6 13.0078 1.73040   5
   0  -3  -6 1.51934 5.51261   4
   0  -3  -6 12.7957 1.35763   6
   0  -3   6 6.24228 0.98722  13
   0  -3  -6 11.7034 2.12184   9
   0  -3   6 10.1549 1.25557  11
   0  -3   6 8.05060 3.30178   1
   0  -3   6 2.03456 3.18079   3
   0  -3   6 10.3466 1.20337  12
   0  -3   6 8.23025 1.50993   7
   0  -3  -6 8.19623 2.75589   2
   0  -3   6 4.07029 5.00133   4
   0   3  -6 8.42554 1.63543   5
   0   3   6 5.53801 2.05826   2
   0   3  -6 14.2644 1.98420   8
[truncated: 190,054 more chars]
