# Supplementary material for: Crystal structure of N,N,N′,N′-tetra­methyl­ethane­di­amine
Source: Acta Crystallogr E Crystallogr Commun. 2022 Jan 1;78(Pt 1):36–9. doi: 10.1107/S2056989021012457 (PMC8739202; doi:10.1107/S2056989021012457)
Supplement: Supplementary file 2 [file e-78-00036-Isup2.hkl]

data_I                                                                          
_shelx_title ' b1696_0m_a.res in P2(1)/c'                                       
_shelx_refln_list_code          4                                               
_shelx_F_calc_maximum       60.33                                               
_exptl_crystal_F_000       132.00                                               
_reflns_d_resolution_high  0.6149                                               
                                                                                
loop_                                                                           
 _space_group_symop_operation_xyz                                               
 'x, y, z'                                                                      
 '-x, y+1/2, -z+1/2'                                                            
 '-x, -y, -z'                                                                   
 'x, -y-1/2, z-1/2'                                                             
                                                                                
_cell_length_a     5.6987                                                       
_cell_length_b     8.3105                                                       
_cell_length_c     8.4528                                                       
_cell_angle_alpha  90.000                                                       
_cell_angle_beta  106.954                                                       
_cell_angle_gamma  90.000                                                       
                                                                                
_shelx_F_squared_multiplier     1.000                                           
                                                                                
loop_                                                                           
 _refln_index_h                                                                 
 _refln_index_k                                                                 
 _refln_index_l                                                                 
 _refln_F_squared_calc                                                          
 _refln_F_squared_meas                                                          
 _refln_F_squared_sigma                                                         
 _refln_observed_status                                                         
   1   0   0        106.06        107.58         1.22 o                         
   2   0   0          5.82          4.90         0.15 o                         
   3   0   0        487.19        525.53         4.75 o                         
   4   0   0         11.27         15.49         0.45 o                         
   5   0   0        179.77        171.43         2.00 o                         
   6   0   0          8.63          7.61         0.48 o                         
   7   0   0          0.02          0.10         0.20 o                         
   8   0   0         93.48         99.12         2.18 o                         
   1   1   0       1210.74       1194.33        10.64 o                         
   2   1   0        263.11        267.23         1.48 o                         
   3   1   0          7.40         12.07         0.16 o                         
   4   1   0          0.01          0.07         0.07 o                         
   5   1   0          7.33          7.14         0.25 o                         
   6   1   0         28.83         28.13         0.62 o                         
   7   1   0         19.07         19.66         0.39 o                         
   8   1   0          0.47          1.06         0.44 o                         
   0   2   0        210.49        204.68         2.05 o                         
   1   2   0        152.24        162.25         0.94 o                         
   2   2   0          1.01          1.59         0.09 o                         
   3   2   0         11.46         13.10         0.16 o                         
   4   2   0         50.62         50.10         0.51 o                         
   5   2   0          0.21          0.18         0.10 o                         
   6   2   0          3.41          3.78         0.16 o                         
   7   2   0          0.41          0.54         0.13 o                         
   8   2   0          2.34          1.79         0.63 o                         
   1   3   0          7.81         11.35         0.41 o                         
   2   3   0          0.69          0.65         0.12 o                         
   3   3   0          3.47          4.93         0.22 o                         
   4   3   0          2.13          2.26         0.12 o                         
   5   3   0          4.47          4.31         0.17 o                         
   6   3   0          0.21          0.51         0.14 o                         
   7   3   0          0.96          0.89         0.17 o                         
   8   3   0          0.05         -0.07         0.33 o                         
   0   4   0         30.01         36.92         0.51 o                         
   1   4   0        187.32        203.84         1.55 o                         
   2   4   0         42.74         50.72         0.51 o                         
   3   4   0          0.24          2.70         0.33 o                         
   4   4   0        204.50        200.69         1.58 o                         
   5   4   0          1.37          1.30         0.12 o                         
   6   4   0          0.34          0.19         0.10 o                         
   7   4   0          5.95          5.79         0.36 o                         
   8   4   0          1.78          1.10         0.46 o                         
   1   5   0        122.73        142.62         1.17 o                         
   2   5   0         19.85         25.19         0.49 o                         
   3   5   0         73.68         66.69         0.64 o                         
   4   5   0          4.33          4.20         0.20 o                         
   5   5   0         35.00         35.34         0.58 o                         
   6   5   0          0.00         -0.01         0.12 o                         
   7   5   0          1.84          1.45         0.23 o                         
   8   5   0          0.25          0.55         0.47 o                         
   0   6   0        537.62        562.69         5.19 o                         
   1   6   0          1.41          2.37         0.20 o                         
   2   6   0          0.08          0.59         0.22 o                         
   3   6   0         77.93         63.82         0.73 o                         
   4   6   0          9.72          9.72         0.33 o                         
   5   6   0         67.79         67.93         0.78 o                         
   6   6   0          1.48          1.44         0.19 o                         
   7   6   0          0.26          0.15         0.37 o                         
   1   7   0        102.52         96.97         0.83 o                         
   2   7   0         61.70         54.63         0.71 o                         
   3   7   0         15.33         18.58         0.73 o                         
   4   7   0          0.15          0.65         0.15 o                         
   5   7   0          0.06          0.19         0.14 o                         
   6   7   0         23.79         25.12         0.75 o                         
   7   7   0         12.49         12.12         0.77 o                         
   0   8   0         12.87         12.87         0.41 o                         
   1   8   0          0.10          0.03         0.10 o                         
   2   8   0          2.21          2.21         0.16 o                         
   3   8   0          6.64          6.21         0.27 o                         
   4   8   0          0.39          0.75         0.18 o                         
   5   8   0          0.79          0.92         0.20 o                         
   6   8   0          2.25          2.09         0.32 o                         
   7   8   0          0.11         -0.20         0.28 o                         
   1   9   0          6.53          7.06         0.38 o                         
   2   9   0          0.17          0.12         0.14 o                         
   3   9   0          7.03          6.98         0.36 o                         
   4   9   0          1.45          1.88         0.26 o                         
   5   9   0          8.04          7.48         0.38 o                         
   6   9   0          0.02          0.13         0.35 o                         
   0  10   0          1.63          1.34         0.23 o                         
   1  10   0         34.40         34.64         0.56 o                         
   2  10   0          3.93          4.47         0.30 o                         
   3  10   0          1.32          1.55         0.25 o                         
   4  10   0         70.77         69.76         1.10 o                         
   5  10   0          0.55          0.74         0.31 o                         
   1  11   0          0.05          0.02         0.20 o                         
   2  11   0         29.01         30.87         0.78 o                         
   3  11   0         44.25         43.43         0.89 o                         
   4  11   0          0.64          0.38         0.39 o                         
   5  11   0         20.78         22.09         3.23 o                         
   0  12   0          9.92         10.87         0.57 o                         
   1  12   0          5.55          5.13         0.34 o                         
   2  12   0          0.08          0.56         0.33 o                         
   3  12   0          1.30          1.71         0.48 o                         
   4  12   0         12.08         12.45         0.64 o                         
   1  13   0          3.18          3.00         0.47 o                         
   2  13   0          4.05          3.43         0.42 o                         
  -8   1   1          7.23          6.79         0.40 o                         
  -7   1   1          3.33          3.38         0.17 o                         
  -6   1   1         24.85         24.73         0.39 o                         
  -5   1   1         15.56         15.12         0.29 o                         
  -4   1   1         15.56         15.73         0.33 o                         
  -3   1   1         13.20         13.80         0.27 o                         
  -2   1   1          7.96          7.05         0.16 o                         
  -1   1   1         95.62         88.85         0.58 o                         
   0   1   1       1042.40       1224.65        34.56 o                         
   1   1   1         42.98         42.42         0.26 o                         
   2   1   1         80.96         94.36         0.61 o                         
   3   1   1         31.10         30.24         0.29 o                         
   4   1   1          2.80          2.95         0.12 o                         
   5   1   1         29.03         26.02         0.37 o                         
   6   1   1          1.76          1.84         0.11 o                         
   7   1   1          0.55          0.55         0.16 o                         
   8   1   1         19.39         18.92         1.19 o                         
  -8   2   1          7.43          7.32         0.40 o                         
  -7   2   1          0.03          0.15         0.16 o                         
  -6   2   1          1.85          1.70         0.12 o                         
  -5   2   1        137.67        129.47         1.17 o                         
  -4   2   1         32.80         34.61         0.46 o                         
  -3   2   1         26.95         28.79         0.40 o                         
  -2   2   1        273.58        275.88         1.69 o                         
  -1   2   1        620.34        637.87         3.62 o                         
   0   2   1        378.99        370.36         2.16 o                         
   1   2   1         39.08         34.45         0.29 o                         
   2   2   1          5.79          6.65         0.12 o                         
   3   2   1        239.40        242.04         1.44 o                         
   4   2   1         62.28         60.55         0.58 o                         
   5   2   1         10.58         10.06         0.18 o                         
   6   2   1          5.13          5.43         0.21 o                         
   7   2   1         20.89         21.12         0.56 o                         
   8   2   1          4.08          3.67         0.63 o                         
  -8   3   1          0.25         -0.12         0.38 o                         
  -7   3   1          3.86          3.79         0.22 o                         
  -6   3   1          0.04         -0.02         0.08 o                         
  -5   3   1         49.68         49.13         0.61 o                         
  -4   3   1        325.63        305.62         2.28 o                         
  -3   3   1          1.73          5.84         0.68 o                         
  -2   3   1        415.89        475.35         2.85 o                         
  -1   3   1        814.68        857.42         5.14 o                         
   0   3   1         25.80         27.40         0.41 o                         
   1   3   1        512.97        550.97         3.74 o                         
   2   3   1          0.08          0.74         0.07 o                         
   3   3   1         88.07         85.15         0.66 o                         
   4   3   1        442.30        422.39         2.94 o                         
   5   3   1          0.02         -0.04         0.06 o                         
   6   3   1          2.99          3.40         0.20 o                         
   7   3   1         24.10         24.37         0.61 o                         
   8   3   1          0.38          0.04         0.37 o                         
  -8   4   1          0.65          0.89         0.51 o                         
  -7   4   1         12.04         12.19         0.50 o                         
  -6   4   1          3.23          3.20         0.26 o                         
  -5   4   1         90.47         91.43         0.97 o                         
  -4   4   1         85.25         87.16         0.91 o                         
  -3   4   1        104.97        104.62         0.93 o                         
  -2   4   1        259.03        259.71         1.81 o                         
  -1   4   1        158.45        180.76         1.20 o                         
   0   4   1         14.65         15.58         0.28 o                         
   1   4   1        102.04         92.34         0.98 o                         
   2   4   1         85.23         91.69         0.84 o                         
   3   4   1        235.25        232.28         1.60 o                         
   4   4   1         36.18         36.70         0.47 o                         
   5   4   1         36.86         35.35         0.50 o                         
   6   4   1         34.34         32.34         0.62 o                         
   7   4   1          1.79          1.55         0.22 o                         
   8   4   1          1.97          1.74         0.49 o                         
  -8   5   1          0.06          0.29         0.50 o                         
  -7   5   1          3.14          3.19         0.28 o                         
  -6   5   1          4.29          4.48         0.22 o                         
  -5   5   1          0.31          0.34         0.12 o                         
  -4   5   1          7.29          7.75         0.23 o                         
  -3   5   1          2.14          2.72         0.23 o                         
  -2   5   1          0.04         -0.01         0.07 o                         
  -1   5   1          6.64          5.32         0.23 o                         
   0   5   1          0.12          0.57         0.23 o                         
   1   5   1         15.38         17.07         0.41 o                         
   2   5   1          0.01          0.39         0.17 o                         
   3   5   1          1.46          1.60         0.14 o                         
   4   5   1          6.43          7.07         0.29 o                         
   5   5   1          2.98          3.01         0.23 o                         
   6   5   1          0.00         -0.04         0.14 o                         
   7   5   1          1.05          1.18         0.24 o                         
  -8   6   1          0.17          0.94         0.71 o                         
  -7   6   1          0.85          1.03         0.21 o                         
  -6   6   1          2.08          1.99         0.23 o                         
  -5   6   1          0.52          0.55         0.15 o                         
  -4   6   1          5.48          5.11         0.30 o                         
  -3   6   1          2.85          2.71         0.21 o                         
  -2   6   1          3.64          3.24         0.27 o                         
  -1   6   1         37.89         37.42         0.41 o                         
   0   6   1          0.00          0.08         0.14 o                         
   1   6   1          9.54          8.81         0.29 o                         
   2   6   1          0.00          0.36         0.23 o                         
   3   6   1          8.87          8.03         0.28 o                         
   4   6   1          0.83          1.33         0.22 o                         
   5   6   1          0.28         -0.03         0.15 o                         
   6   6   1          0.02         -0.17         0.17 o                         
   7   6   1          1.77          1.59         0.37 o                         
  -7   7   1          0.22          0.26         0.34 o                         
  -6   7   1         18.48         18.40         0.47 o                         
  -5   7   1         22.07         22.67         0.49 o                         
  -4   7   1          0.56          0.44         0.18 o                         
  -3   7   1         12.90          8.55         0.52 o                         
  -2   7   1          1.43          1.18         0.25 o                         
  -1   7   1         42.00         41.81         0.49 o                         
   0   7   1        213.82        210.78         1.69 o                         
   1   7   1          0.21          0.33         0.23 o                         
   2   7   1         21.79         19.01         0.46 o                         
   3   7   1         27.52         24.23         0.51 o                         
   4   7   1          0.11          0.31         0.11 o                         
   5   7   1         24.60         27.01         0.58 o                         
   6   7   1          1.36          1.94         0.33 o                         
   7   7   1          3.55          4.06         0.55 o                         
  -7   8   1          9.49          8.12         1.22 o                         
  -6   8   1         13.37         14.05         0.68 o                         
  -5   8   1         35.85         36.98         0.73 o                         
  -4   8   1          1.53          0.73         0.17 o                         
  -3   8   1          6.52          5.87         0.30 o                         
  -2   8   1          4.55          2.32         0.16 o                         
  -1   8   1        125.25        120.53         1.16 o                         
   0   8   1         52.44         51.95         0.64 o                         
   1   8   1         55.47         52.26         0.61 o                         
   2   8   1         42.26         37.67         0.63 o                         
   3   8   1         24.73         21.57         0.46 o                         
   4   8   1          8.19         10.60         0.37 o                         
   5   8   1          1.06          0.96         0.29 o                         
   6   8   1          4.56          4.70         0.51 o                         
  -6   9   1          0.71          1.10         0.28 o                         
  -5   9   1          1.65          1.02         0.23 o                         
  -4   9   1         31.52         31.24         0.64 o                         
  -3   9   1          1.79          1.47         0.21 o                         
  -2   9   1         10.54         12.00         0.35 o                         
  -1   9   1         10.30         11.67         0.26 o                         
   0   9   1         12.84         12.85         0.45 o                         
   1   9   1         14.93         18.13         0.40 o                         
   2   9   1          0.91          0.59         0.19 o                         
   3   9   1          0.73          0.70         0.17 o                         
   4   9   1         40.42         40.96         0.74 o                         
   5   9   1          1.95          2.52         0.29 o                         
   6   9   1          0.65          0.03         0.48 o                         
  -6  10   1          1.10          0.96         0.59 o                         
  -5  10   1          7.60          6.51         0.72 o                         
  -4  10   1         12.95         13.83         0.51 o                         
  -3  10   1         13.16         14.32         0.57 o                         
  -2  10   1         34.24         33.35         0.70 o                         
  -1  10   1          1.36          1.75         0.15 o                         
   0  10   1          0.00         -0.08         0.12 o                         
   1  10   1         26.65         26.78         0.46 o                         
   2  10   1         11.50         12.18         0.41 o                         
   3  10   1         19.84         20.50         0.65 o                         
   4  10   1          4.16          4.21         0.28 o                         
   5  10   1          6.83          7.33         0.64 o                         
  -5  11   1          0.25          0.63         0.58 o                         
  -4  11   1          0.08         -0.13         0.30 o                         
  -3  11   1          1.12          1.18         0.28 o                         
  -2  11   1          1.17          1.22         0.25 o                         
  -1  11   1          2.71          2.85         0.20 o                         
   0  11   1          5.64          5.47         0.23 o                         
   1  11   1          0.92          0.86         0.20 o                         
   2  11   1          2.78          2.64         0.31 o                         
   3  11   1          0.10          0.49         0.20 o                         
   4  11   1          0.37          0.22         0.29 o                         
  -4  12   1          3.43          4.00         0.69 o                         
  -3  12   1          5.26          5.99         0.60 o                         
  -2  12   1          0.04          0.53         0.35 o                         
  -1  12   1         13.83         14.04         0.47 o                         
   0  12   1          0.29          0.26         0.17 o                         
   1  12   1          2.19          2.32         0.32 o                         
   2  12   1          0.04          0.03         0.33 o                         
   3  12   1          7.68          7.63         0.97 o                         
  -2  13   1          2.29          2.60         0.45 o                         
  -1  13   1          4.82          4.60         0.51 o                         
   0  13   1         34.82         33.01         2.00 o                         
   1  13   1          0.00          0.60         0.35 o                         
   2  13   1          5.95          5.32         1.24 o                         
  -8   0   2         10.16          9.65         0.65 o                         
  -7   0   2          0.00         -0.13         0.13 o                         
  -6   0   2        167.39        170.96         2.29 o                         
  -5   0   2          6.68          6.34         0.30 o                         
  -4   0   2          1.70          1.81         0.13 o                         
  -3   0   2          0.02          0.27         0.11 o                         
  -2   0   2          2.83          5.74         0.22 o                         
  -1   0   2       3639.14       3283.43        36.95 o                         
   0   0   2       1624.59       1632.96        20.34 o                         
   1   0   2          6.93          7.20         0.14 o                         
   2   0   2       1402.68       1502.75        17.23 o                         
   3   0   2         39.30         33.39         0.45 o                         
   4   0   2         32.41         31.01         0.49 o                         
   5   0   2         16.46         10.82         0.30 o                         
   6   0   2          1.92          2.17         0.18 o                         
   7   0   2         53.83         52.84         1.55 o                         
  -8   1   2         13.06         13.46         0.61 o                         
  -7   1   2         15.37         15.63         0.35 o                         
  -6   1   2         18.10         18.00         0.38 o                         
  -5   1   2         52.77         47.96         0.58 o                         
  -4   1   2         10.81         11.12         0.35 o                         
  -3   1   2         25.23         22.57         0.34 o                         
  -2   1   2         33.23         30.54         0.34 o                         
  -1   1   2       1251.57       1239.38        10.71 o                         
   0   1   2       1134.50       1091.32         8.64 o                         
   1   1   2        232.60        245.33         1.74 o                         
   2   1   2        167.33        164.97         1.06 o                         
   3   1   2        147.79        152.51         1.06 o                         
   4   1   2         16.37         12.64         0.24 o                         
   5   1   2         19.90         18.01         0.25 o                         
   6   1   2          3.28          2.95         0.15 o                         
   7   1   2         33.56         34.90         0.71 o                         
  -9   2   2          0.36          0.88         0.51 o                         
  -8   2   2          1.71          1.68         0.22 o                         
  -7   2   2         10.02         10.27         0.30 o                         
  -6   2   2          0.21          0.13         0.09 o                         
  -5   2   2         10.68         11.22         0.24 o                         
  -4   2   2          0.31          0.53         0.11 o                         
  -3   2   2          6.93          7.87         0.28 o                         
  -2   2   2        140.49        149.28         1.07 o                         
  -1   2   2         12.44         11.76         0.14 o                         
   0   2   2         23.82         31.83         0.64 o                         
   1   2   2         45.25         46.96         0.39 o                         
   2   2   2          1.70          2.17         0.09 o                         
   3   2   2         31.49         32.38         0.44 o                         
   4   2   2          5.80          4.86         0.18 o                         
   5   2   2          0.09         -0.08         0.10 o                         
   6   2   2          4.36          4.88         0.18 o                         
   7   2   2          0.15          0.50         0.18 o                         
   8   2   2          0.10          0.12         0.41 o                         
  -8   3   2          0.64          0.68         0.19 o                         
  -7   3   2          0.04          0.22         0.13 o                         
  -6   3   2          1.34          1.46         0.13 o                         
  -5   3   2         12.61         12.46         0.30 o                         
  -4   3   2          0.77          0.54         0.10 o                         
  -3   3   2         10.83         10.89         0.18 o                         
  -2   3   2         20.65         23.60         0.54 o                         
  -1   3   2          1.98          2.60         0.14 o                         
   0   3   2          9.06          9.73         0.17 o                         
   1   3   2          7.98          9.88         0.23 o                         
   2   3   2          0.66          0.46         0.11 o                         
   3   3   2          6.40          5.83         0.18 o                         
   4   3   2          0.62          0.53         0.07 o                         
   5   3   2          0.51          0.62         0.08 o                         
   6   3   2          0.00         -0.09         0.13 o                         
   7   3   2          0.62          0.87         0.20 o                         
   8   3   2          0.20          0.26         0.41 o                         
  -8   4   2          0.39          0.04         0.52 o                         
  -7   4   2          2.78          2.99         0.20 o                         
  -6   4   2          0.76          1.20         0.15 o                         
  -5   4   2         56.93         54.88         0.76 o                         
  -4   4   2         26.78         24.35         0.51 o                         
  -3   4   2          5.58          4.96         0.18 o                         
  -2   4   2        359.76        382.16         2.53 o                         
  -1   4   2          2.66          3.22         0.18 o                         
   0   4   2          0.29          0.80         0.09 o                         
   1   4   2          7.11          8.65         0.17 o                         
   2   4   2          8.35          8.92         0.27 o                         
   3   4   2        100.05         98.75         1.11 o                         
   4   4   2         57.80         54.88         0.69 o                         
   5   4   2          0.02          0.02         0.13 o                         
   6   4   2         20.34         20.64         0.51 o                         
   7   4   2          0.83          0.85         0.20 o                         
  -8   5   2          1.52          1.05         0.67 o                         
  -7   5   2          0.09          0.04         0.12 o                         
  -6   5   2          1.66          1.96         0.18 o                         
  -5   5   2         40.98         40.88         0.64 o                         
  -4   5   2         70.77         62.54         0.80 o                         
  -3   5   2         19.81         21.49         0.37 o                         
  -2   5   2          0.00          0.54         0.24 o                         
  -1   5   2        247.19        248.17         1.86 o                         
   0   5   2         43.73         47.32         0.49 o                         
   1   5   2          1.04          1.45         0.12 o                         
   2   5   2          0.31          0.89         0.14 o                         
   3   5   2        116.11        114.49         1.14 o                         
   4   5   2         63.70         64.89         0.85 o                         
   5   5   2          3.00          3.70         0.24 o                         
   6   5   2          4.69          4.85         0.35 o                         
   7   5   2         17.89         15.89         0.75 o                         
  -8   6   2          3.53          1.91         0.90 o                         
  -7   6   2          0.01         -0.08         0.13 o                         
  -6   6   2         67.65         68.86         0.89 o                         
  -5   6   2          0.73          0.65         0.16 o                         
  -4   6   2          2.40          2.00         0.20 o                         
  -3   6   2          4.18         10.32         0.35 o                         
  -2   6   2         13.34         12.96         0.31 o                         
  -1   6   2        211.06        211.74         1.69 o                         
   0   6   2        101.73        102.81         1.01 o                         
   1   6   2          0.00          0.10         0.12 o                         
   2   6   2        120.56        105.68         1.09 o                         
   3   6   2          8.18          7.79         0.35 o                         
   4   6   2          3.97          3.81         0.20 o                         
   5   6   2          5.26          5.31         0.31 o                         
   6   6   2          1.55          1.47         0.24 o                         
   7   6   2         18.96         17.29         0.80 o                         
  -7   7   2         10.18          9.96         0.72 o                         
  -6   7   2         11.25         10.61         0.44 o                         
  -5   7   2         15.53         18.64         0.54 o                         
  -4   7   2          1.10          2.03         0.20 o                         
  -3   7   2         44.87         44.46         0.85 o                         
  -2   7   2         14.18         11.56         0.23 o                         
  -1   7   2         35.66         32.67         0.47 o                         
   0   7   2        106.45        106.67         1.02 o                         
   1   7   2         61.61         57.16         0.65 o                         
   2   7   2         60.43         61.05         0.86 o                         
   3   7   2         15.05         14.25         0.41 o                         
   4   7   2          0.23          0.32         0.12 o                         
   5   7   2         28.92         28.78         0.77 o                         
   6   7   2          5.85          6.27         0.40 o                         
   7   7   2         13.23         13.04         0.73 o                         
  -7   8   2          3.79          3.39         0.65 o                         
  -6   8   2          0.18         -0.17         0.17 o                         
  -5   8   2          0.14          0.50         0.20 o                         
  -4   8   2          9.41         10.30         0.34 o                         
  -3   8   2          1.22          2.05         0.28 o                         
  -2   8   2          0.22          0.26         0.10 o                         
  -1   8   2          5.67          5.65         0.20 o                         
   0   8   2          2.06          2.41         0.16 o                         
   1   8   2          4.12          5.14         0.20 o                         
   2   8   2          0.02         -0.04         0.12 o                         
   3   8   2          1.56          1.46         0.21 o                         
   4   8   2          1.49          1.65         0.19 o                         
   5   8   2          0.08          0.02         0.18 o                         
   6   8   2          0.25          0.26         0.29 o                         
  -6   9   2          2.70          3.45         0.40 o                         
  -5   9   2         20.58         21.02         1.07 o                         
  -4   9   2          0.12          0.26         0.16 o                         
  -3   9   2          4.64          5.81         0.36 o                         
  -2   9   2          2.06          2.54         0.19 o                         
  -1   9   2          1.89          1.54         0.13 o                         
   0   9   2         13.05         12.76         0.32 o                         
   1   9   2          2.81          2.89         0.21 o                         
   2   9   2          2.57          2.80         0.22 o                         
   3   9   2         12.49         12.32         0.38 o                         
   4   9   2          1.98          2.31         0.22 o                         
   5   9   2          1.14          1.91         0.68 o                         
   6   9   2          0.36          0.30         0.47 o                         
  -6  10   2          1.80          1.65         0.50 o                         
  -5  10   2         23.07         24.14         1.03 o                         
  -4  10   2         24.48         23.73         0.77 o                         
  -3  10   2          0.00         -0.11         0.19 o                         
  -2  10   2         48.89         49.60         0.79 o                         
  -1  10   2          4.54          4.95         0.22 o                         
   0  10   2          2.42          2.46         0.17 o                         
   1  10   2          3.99          4.82         0.23 o                         
   2  10   2          3.70          3.33         0.32 o                         
   3  10   2         37.41         38.54         0.81 o                         
   4  10   2         23.47         22.59         0.60 o                         
   5  10   2          0.00         -0.28         0.28 o                         
  -5  11   2          9.06          8.56         0.77 o                         
  -4  11   2         31.99         32.55         1.23 o                         
  -3  11   2         31.83         31.49         0.80 o                         
  -2  11   2         16.13         14.73         0.61 o                         
  -1  11   2         25.23         24.86         0.53 o                         
   0  11   2          0.01         -0.03         0.13 o                         
   1  11   2         17.72         18.33         0.50 o                         
   2  11   2         11.54         12.15         0.45 o                         
   3  11   2         26.91         27.92         1.04 o                         
   4  11   2         23.98         25.70         1.26 o                         
  -4  12   2          1.42          2.37         0.59 o                         
  -3  12   2          0.15          0.23         0.74 o                         
  -2  12   2          7.59          8.53         0.68 o                         
  -1  12   2          0.95          0.37         0.21 o                         
   0  12   2          0.17          0.14         0.18 o                         
   1  12   2          0.30          4.35         3.22 o                         
   2  12   2          3.99          4.00         0.49 o                         
   3  12   2          2.65          1.98         0.41 o                         
  -2  13   2          0.14          0.29         0.88 o                         
  -1  13   2          0.38         -0.01         0.56 o                         
   0  13   2          6.93          7.05         1.10 o                         
   1  13   2          2.37          3.45         0.47 o                         
  -8   1   3          1.83          1.95         0.22 o                         
  -7   1   3          6.09          6.47         0.25 o                         
  -6   1   3         54.56         54.50         0.60 o                         
  -5   1   3          7.65          7.58         0.24 o                         
  -4   1   3          3.46          4.11         0.15 o                         
  -3   1   3         30.45         29.52         0.32 o                         
  -2   1   3         14.44         14.00         0.20 o                         
  -1   1   3        398.54        392.21         2.40 o                         
   0   1   3         28.79         22.31         0.24 o                         
   1   1   3         42.79         42.71         0.35 o                         
   2   1   3        257.00        259.16         1.60 o                         
   3   1   3          8.84          9.32         0.20 o                         
   4   1   3          2.16          1.52         0.10 o                         
   5   1   3          1.16          2.02         0.11 o                         
   6   1   3          0.92          0.91         0.10 o                         
   7   1   3         23.89         23.28         0.63 o                         
  -9   2   3          0.94          0.98         0.55 o                         
  -8   2   3          0.61          0.45         0.15 o                         
  -7   2   3          4.85          4.84         0.23 o                         
  -6   2   3         22.56         23.25         0.39 o                         
  -5   2   3         33.57         31.21         0.44 o                         
  -4   2   3         23.65         20.39         0.28 o                         
  -3   2   3        141.07        142.54         0.98 o                         
  -2   2   3          0.27          0.51         0.06 o                         
  -1   2   3         73.39         79.74         0.61 o                         
   0   2   3         32.99         37.18         0.63 o                         
   1   2   3         19.75         24.50         0.39 o                         
   2   2   3         64.98         63.86         0.55 o                         
   3   2   3         36.38         32.89         0.35 o                         
   4   2   3         31.89         27.20         0.32 o                         
   5   2   3         11.05         12.61         0.22 o                         
   6   2   3          0.35          0.19         0.10 o                         
   7   2   3          7.30          7.22         0.48 o                         
  -9   3   3          1.25         -0.27         0.49 o                         
  -8   3   3          0.35          0.39         0.14 o                         
  -7   3   3         10.85         11.05         0.32 o                         
  -6   3   3          5.50          5.38         0.24 o                         
  -5   3   3        192.27        187.86         1.86 o                         
  -4   3   3         11.01         10.00         0.24 o                         
  -3   3   3         13.86         15.63         0.44 o                         
  -2   3   3        947.07        948.86         6.59 o                         
  -1   3   3          0.29          0.30         0.19 o                         
   0   3   3         44.31         52.41         1.72 o                         
   1   3   3         28.53         26.32         0.32 o                         
   2   3   3          4.93          5.06         0.23 o                         
   3   3   3        436.55        403.43         2.88 o                         
   4   3   3         20.70         19.16         0.42 o                         
   5   3   3          0.01          0.04         0.07 o                         
   6   3   3         94.70         96.07         1.32 o                         
   7   3   3          0.02          0.03         0.29 o                         
  -8   4   3          2.41          2.45         0.31 o                         
  -7   4   3          0.61          0.57         0.14 o                         
  -6   4   3         19.48         20.33         0.47 o                         
  -5   4   3          2.18          1.70         0.15 o                         
  -4   4   3         58.21         54.98         0.72 o                         
  -3   4   3        170.49        180.58         1.39 o                         
  -2   4   3          0.76          1.51         0.08 o                         
  -1   4   3         52.45         54.57         0.56 o                         
   0   4   3          7.36          7.03         0.26 o                         
   1   4   3         19.33         21.93         0.94 o                         
   2   4   3         59.26         59.00         0.64 o                         
   3   4   3         12.98         12.19         0.27 o                         
   4   4   3         77.49         75.64         0.92 o                         
   5   4   3         40.16         40.14         0.66 o                         
   6   4   3          4.98          6.05         0.42 o                         
   7   4   3          4.91          4.50         0.61 o                         
  -8   5   3          5.72          5.97         0.63 o                         
  -7   5   3          2.97          2.69         0.21 o                         
  -6   5   3          8.14          7.49         0.32 o                         
  -5   5   3         10.22         12.25         0.35 o                         
  -4   5   3          9.11          9.51         0.21 o                         
  -3   5   3         20.52         21.38         0.33 o                         
  -2   5   3          7.68          8.68         0.20 o                         
  -1   5   3          0.00          0.28         0.18 o                         
   0   5   3         17.87         19.12         0.32 o                         
   1   5   3          2.63          3.32         0.22 o                         
   2   5   3         18.03         16.23         0.54 o                         
   3   5   3          5.39          6.53         0.27 o                         
   4   5   3          0.13          0.28         0.10 o                         
   5   5   3          3.35          3.64         0.29 o                         
   6   5   3          0.45          0.20         0.17 o                         
   7   5   3          1.57          1.12         0.33 o                         
  -8   6   3          0.08          0.08         0.33 o                         
  -7   6   3          4.58          4.85         0.25 o                         
  -6   6   3          1.96          2.22         0.22 o                         
  -5   6   3          0.33          0.06         0.13 o                         
  -4   6   3          2.56          1.99         0.13 o                         
  -3   6   3          0.00          0.88         0.12 o                         
  -2   6   3         34.49         34.39         0.58 o                         
  -1   6   3         28.67         27.60         0.40 o                         
   0   6   3          1.85          2.64         0.21 o                         
   1   6   3          9.71          8.35         0.27 o                         
   2   6   3          0.06          0.24         0.09 o                         
   3   6   3          0.02         -0.12         0.12 o                         
   4   6   3          3.79          3.61         0.21 o                         
   5   6   3          1.02          1.22         0.23 o                         
   6   6   3          2.18          1.98         0.26 o                         
   7   6   3          0.79          0.51         0.33 o                         
  -7   7   3          1.71          1.85         0.39 o                         
  -6   7   3         55.77         56.73         1.02 o                         
  -5   7   3          0.49          0.35         0.16 o                         
  -4   7   3          0.19         -0.10         0.10 o                         
  -3   7   3          4.82          7.52         0.28 o                         
  -2   7   3          2.45          2.61         0.27 o                         
  -1   7   3        154.14        150.38         1.58 o                         
   0   7   3         25.34         24.99         0.43 o                         
   1   7   3          2.42          2.56         0.19 o                         
   2   7   3        114.56        106.27         1.22 o                         
   3   7   3          0.00         -0.12         0.12 o                         
   4   7   3          6.00          6.49         0.25 o                         
   5   7   3          0.00          0.22         0.19 o                         
   6   7   3          1.16          0.98         0.31 o                         
  -7   8   3         14.99         14.71         0.71 o                         
  -6   8   3          4.07          3.93         0.33 o                         
  -5   8   3         24.24         25.91         0.74 o                         
  -4   8   3          1.34          2.00         0.21 o                         
  -3   8   3          0.20          0.91         0.17 o                         
  -2   8   3         18.43         15.31         0.31 o                         
  -1   8   3          5.72          5.65         0.22 o                         
   0   8   3         70.82         68.59         0.88 o                         
   1   8   3         61.74         58.11         0.86 o                         
   2   8   3          0.52          0.49         0.14 o                         
   3   8   3         23.83         21.94         0.51 o                         
   4   8   3          0.08         -0.04         0.19 o                         
   5   8   3          1.73          2.32         0.27 o                         
   6   8   3          8.14          8.26         0.61 o                         
  -6   9   3          6.41          6.61         0.61 o                         
  -5   9   3         22.08         21.25         0.74 o                         
  -4   9   3          0.05         -0.15         0.15 o                         
  -3   9   3          0.10          0.86         0.19 o                         
  -2   9   3         62.76         63.31         0.80 o                         
  -1   9   3         11.37         11.14         0.29 o                         
   0   9   3          1.10          0.95         0.14 o                         
   1   9   3          2.50          2.43         0.18 o                         
   2   9   3         11.91         11.55         0.43 o                         
   3   9   3         39.09         41.52         0.90 o                         
   4   9   3          0.46          0.56         0.19 o                         
   5   9   3          0.00         -0.26         0.42 o                         
  -6  10   3          0.85         -0.01         0.52 o                         
  -5  10   3          0.85          0.78         0.37 o                         
  -4  10   3         13.07         12.17         0.54 o                         
  -3  10   3         18.10         17.85         0.54 o                         
  -2  10   3          0.88          0.26         0.14 o                         
  -1  10   3          9.05          9.52         0.32 o                         
   0  10   3         10.35          9.91         0.40 o                         
   1  10   3         13.44         14.68         0.55 o                         
   2  10   3          4.25          4.58         0.32 o                         
   3  10   3          0.17         -0.07         0.17 o                         
   4  10   3         15.31         15.91         1.12 o                         
   5  10   3          8.31          7.98         0.63 o                         
  -5  11   3          0.69          0.82         0.40 o                         
  -4  11   3          0.13         -0.05         0.29 o                         
  -3  11   3          3.33          3.51         0.34 o                         
  -2  11   3          0.00         -0.06         0.20 o                         
  -1  11   3          2.84          3.02         0.20 o                         
   0  11   3          6.58          6.57         0.30 o                         
   1  11   3          0.24          2.39         0.42 o                         
   2  11   3          0.72          0.43         0.20 o                         
   3  11   3          0.43          0.09         0.28 o                         
   4  11   3          0.00          0.33         0.35 o                         
  -3  12   3          1.63          2.48         0.41 o                         
  -2  12   3          9.73         10.09         0.70 o                         
  -1  12   3         14.05         15.25         0.73 o                         
   0  12   3          0.15          0.48         0.24 o                         
   1  12   3          3.38          3.01         0.41 o                         
   2  12   3          0.57          0.25         0.32 o                         
  -2  13   3          2.47          2.40         0.42 o                         
  -1  13   3         26.99         27.61         1.67 o                         
   0  13   3          7.82          6.85         1.07 o                         
  -9   0   4         13.94         13.49         1.00 o                         
  -8   0   4          0.67          0.45         0.20 o                         
  -7   0   4         25.56         26.79         0.68 o                         
  -6   0   4        111.70        110.10         1.62 o                         
  -5   0   4          2.42          1.77         0.24 o                         
  -4   0   4          2.93          3.22         0.22 o                         
  -3   0   4         12.82         11.13         0.48 o                         
  -2   0   4          0.23          0.28         0.10 o                         
  -1   0   4       1249.85       1283.56        14.38 o                         
   0   0   4         11.96         12.54         0.27 o                         
   1   0   4        188.90        183.79         1.75 o                         
   2   0   4        513.49        513.88         4.34 o                         
   3   0   4          0.62          0.40         0.17 o                         
   4   0   4          5.22          2.30         0.17 o                         
   5   0   4          4.34          5.09         0.30 o                         
   6   0   4          0.80          0.83         0.20 o                         
   7   0   4         77.59         74.08         2.72 o                         
  -9   1   4          0.30          0.00         0.55 o                         
  -8   1   4          2.18          2.07         0.20 o                         
  -7   1   4         54.99         56.03         0.74 o                         
  -6   1   4         16.89         15.62         0.32 o                         
  -5   1   4          2.04          2.03         0.15 o                         
  -4   1   4          7.53          8.56         0.24 o                         
  -3   1   4          9.94          9.56         0.39 o                         
  -2   1   4        333.99        318.03         2.43 o                         
  -1   1   4          4.32          5.21         0.17 o                         
   0   1   4         69.92         75.18         0.64 o                         
   1   1   4        371.17        373.31         2.32 o                         
   2   1   4         72.42         72.48         0.58 o                         
   3   1   4          2.73          3.87         0.18 o                         
   4   1   4          8.68         10.87         0.21 o                         
   5   1   4          0.49          1.14         0.11 o                         
   6   1   4         29.85         29.19         0.46 o                         
  -9   2   4          4.59          4.65         0.52 o                         
  -8   2   4          9.99          9.58         0.38 o                         
  -7   2   4          6.13          6.17         0.26 o                         
  -6   2   4          0.50          0.52         0.11 o                         
  -5   2   4          0.21         -0.07         0.07 o                         
  -4   2   4         10.70         11.68         0.21 o                         
  -3   2   4         41.41         43.85         0.49 o                         
  -2   2   4         47.30         51.66         0.59 o                         
  -1   2   4         74.11         74.82         0.69 o                         
   0   2   4         47.80         45.89         0.42 o                         
   1   2   4         33.52         31.09         0.34 o                         
   2   2   4          1.42          2.14         0.13 o                         
   3   2   4         12.51          9.74         0.25 o                         
   4   2   4          4.85          4.99         0.16 o                         
   5   2   4          4.55          5.01         0.18 o                         
   6   2   4         13.35         14.23         0.40 o                         
   7   2   4          0.78          0.27         0.42 o                         
  -9   3   4          0.08          0.03         0.70 o                         
  -8   3   4          0.04         -0.11         0.16 o                         
  -7   3   4          0.09          0.14         0.12 o                         
  -6   3   4          7.75          7.61         0.28 o                         
  -5   3   4          4.00          3.57         0.20 o                         
  -4   3   4          2.25          1.97         0.16 o                         
  -3   3   4         33.73         33.72         0.40 o                         
  -2   3   4          0.04          0.03         0.14 o                         
  -1   3   4          0.12          0.20         0.08 o                         
   0   3   4          0.02          0.09         0.06 o                         
   1   3   4          1.72          2.23         0.25 o                         
   2   3   4         12.51         12.35         0.26 o                         
   3   3   4          3.39          3.54         0.15 o                         
   4   3   4          0.05          0.18         0.09 o                         
   5   3   4          1.60          1.66         0.15 o                         
   6   3   4          0.13          0.08         0.15 o                         
   7   3   4          0.15          0.27         0.39 o                         
  -8   4   4          5.33          5.78         0.45 o                         
  -7   4   4          2.79          2.78         0.22 o                         
  -6   4   4          0.01         -0.11         0.11 o                         
  -5   4   4         33.13         30.09         0.50 o                         
  -4   4   4          0.08         -0.06         0.10 o                         
  -3   4   4         69.13         67.69         0.70 o                         
  -2   4   4        160.16        166.61         1.30 o                         
  -1   4   4         12.32         11.58         0.34 o                         
   0   4   4         14.49         12.52         0.44 o                         
   1   4   4          2.34          2.18         0.17 o                         
   2   4   4          0.43          0.18         0.12 o                         
   3   4   4         88.66         82.30         0.98 o                         
   4   4   4          0.60          0.39         0.12 o                         
   5   4   4          9.09          9.18         0.34 o                         
   6   4   4         29.38         30.49         0.72 o                         
   7   4   4          0.29          0.18         0.40 o                         
  -8   5   4          0.33          0.20         0.37 o                         
  -7   5   4         23.32         23.98         0.53 o                         
  -6   5   4         15.34         15.26         0.78 o                         
  -5   5   4          5.24          4.93         0.23 o                         
  -4   5   4          4.77          3.33         0.18 o                         
  -3   5   4         71.82         75.05         0.88 o                         
  -2   5   4        155.65        150.20         1.23 o                         
  -1   5   4         11.34         12.89         0.33 o                         
   0   5   4          0.65          0.45         0.13 o                         
   1   5   4         45.63         39.88         0.72 o                         
   2   5   4         48.74         48.35         0.68 o                         
   3   5   4          1.99          2.04         0.16 o                         
   4   5   4         10.37         10.88         0.30 o                         
   5   5   4         23.18         23.72         0.68 o                         
   6   5   4         16.69         16.96         0.55 o                         
   7   5   4          0.42          0.21         0.33 o                         
  -8   6   4          0.29          0.22         0.23 o                         
  -7   6   4          8.76          9.21         0.37 o                         
  -6   6   4         43.53         43.70         0.74 o                         
  -5   6   4          4.48          4.36         0.26 o                         
  -4   6   4          2.43          3.79         0.18 o                         
  -3   6   4          3.67          5.28         0.27 o                         
  -2   6   4          0.06         -0.11         0.11 o                         
  -1   6   4        133.42        126.46         1.11 o                         
   0   6   4          4.83          3.08         0.21 o                         
   1   6   4         27.10         26.50         0.48 o                         
   2   6   4        130.61        125.21         1.40 o                         
   3   6   4          3.13          3.43         0.22 o                         
   4   6   4          2.91          3.32         0.25 o                         
   5   6   4          2.10          1.84         0.28 o                         
   6   6   4          0.16          0.13         0.24 o                         
  -7   7   4         17.05         17.17         1.61 o                         
  -6   7   4          7.01          8.12         0.41 o                         
  -5   7   4          3.75          5.10         0.31 o                         
  -4   7   4         26.01         28.06         0.48 o                         
  -3   7   4          0.23         -0.10         0.10 o                         
  -2   7   4         31.25         29.36         0.41 o                         
  -1   7   4         15.94         16.41         0.45 o                         
   0   7   4         35.50         35.32         0.83 o                         
   1   7   4         72.51         73.33         0.99 o                         
   2   7   4          5.62          6.40         0.42 o                         
   3   7   4          5.95          5.75         0.30 o                         
   4   7   4         17.16         17.79         0.58 o                         
   5   7   4          2.90          3.42         0.30 o                         
   6   7   4          9.09          9.24         0.81 o                         
  -7   8   4          2.25          2.05         0.45 o                         
  -6   8   4          0.21          0.31         0.19 o                         
  -5   8   4          4.79          5.43         0.37 o                         
  -4   8   4         14.22         13.96         0.42 o                         
  -3   8   4          0.91          1.04         0.17 o                         
  -2   8   4          0.06         -0.09         0.09 o                         
  -1   8   4          8.82          9.61         0.29 o                         
   0   8   4          3.99          4.15         0.27 o                         
   1   8   4          6.62          7.35         0.40 o                         
   2   8   4          0.79          0.89         0.18 o                         
   3   8   4          0.82          1.02         0.18 o                         
   4   8   4          4.72          5.54         0.35 o                         
   5   8   4          0.05         -0.21         0.30 o                         
  -6   9   4         18.23         20.02         2.20 o                         
  -5   9   4          7.85          7.22         0.41 o                         
  -4   9   4          1.30          1.88         0.22 o                         
  -3   9   4         19.80         22.33         0.50 o                         
  -2   9   4          0.44          0.76         0.14 o                         
  -1   9   4          3.43          3.38         0.20 o                         
   0   9   4          3.59          3.68         0.28 o                         
   1   9   4          0.38          0.22         0.16 o                         
   2   9   4         26.59         24.90         0.99 o                         
   3   9   4          4.23          3.99         0.32 o                         
   4   9   4          0.19         -0.23         0.23 o                         
   5   9   4          2.64          2.41         0.57 o                         
  -6  10   4          0.01          0.59         0.46 o                         
  -5  10   4         23.83         23.55         1.07 o                         
  -4  10   4          4.64          5.39         0.38 o                         
  -3  10   4         10.41         10.24         0.44 o                         
  -2  10   4         47.47         45.84         0.71 o                         
  -1  10   4          0.04         -0.04         0.12 o                         
   0  10   4          0.39          0.42         0.22 o                         
   1  10   4          0.12          0.69         0.32 o                         
   2  10   4          0.18         -0.11         0.16 o                         
   3  10   4         41.84         42.25         0.88 o                         
   4  10   4          3.50          3.52         0.53 o                         
  -5  11   4          3.67          3.53         0.53 o                         
  -4  11   4         15.84         17.20         0.91 o                         
  -3  11   4         37.34         37.06         0.74 o                         
  -2  11   4         14.16         14.46         0.54 o                         
  -1  11   4         10.47          9.92         0.39 o                         
   0  11   4         12.33         12.23         0.41 o                         
   1  11   4          0.01         -0.15         0.15 o                         
   2  11   4         19.76         21.36         0.88 o                         
   3  11   4          2.60          3.94         0.68 o                         
  -3  12   4          0.13          0.24         0.25 o                         
  -2  12   4          6.07          6.15         0.52 o                         
  -1  12   4          2.71          2.37         0.42 o                         
   0  12   4          0.25         -0.05         0.19 o                         
   1  12   4          0.17          0.20         0.26 o                         
   2  12   4          3.20          3.40         0.61 o                         
  -9   1   5          1.05          1.50         0.34 o                         
  -8   1   5          1.16          0.95         0.19 o                         
  -7   1   5         28.15         28.06         0.51 o                         
  -6   1   5          1.47          1.04         0.13 o                         
  -5   1   5         14.31         14.52         0.33 o                         
  -4   1   5         52.42         53.87         0.64 o                         
  -3   1   5          2.23          3.04         0.18 o                         
  -2   1   5          8.10         11.20         0.35 o                         
  -1   1   5          5.42          9.08         0.26 o                         
   0   1   5         11.74         11.53         0.24 o                         
   1   1   5        146.06        136.96         1.03 o                         
   2   1   5          8.93          8.25         0.22 o                         
   3   1   5          6.76          7.27         0.18 o                         
   4   1   5         12.85         15.32         0.28 o                         
   5   1   5          0.39          0.43         0.10 o                         
   6   1   5          3.82          3.87         0.22 o                         
   7   1   5          4.98          5.18         0.74 o                         
  -9   2   5          0.05         -0.05         0.19 o                         
  -8   2   5          0.09          0.05         0.18 o                         
  -7   2   5          4.37          4.64         0.25 o                         
  -6   2   5         66.96         62.98         0.71 o                         
  -5   2   5          0.08          0.35         0.23 o                         
  -4   2   5         12.65         11.28         0.23 o                         
  -3   2   5        158.57        148.14         1.43 o                         
  -2   2   5        103.91         97.38         0.90 o                         
  -1   2   5          9.35         12.23         0.28 o                         
   0   2   5          0.07          0.03         0.08 o                         
   1   2   5         31.47         32.06         0.40 o                         
   2   2   5        153.81        147.43         1.25 o                         
   3   2   5          3.82          2.92         0.18 o                         
   4   2   5          3.11          3.31         0.16 o                         
   5   2   5         29.40         30.00         0.44 o                         
   6   2   5         19.30         20.31         0.62 o                         
   7   2   5          1.98          1.87         0.53 o                         
  -9   3   5          0.20         -0.35         0.51 o                         
  -8   3   5         17.15         17.03         0.59 o                         
  -7   3   5          1.70          1.27         0.18 o                         
  -6   3   5         12.71         12.86         0.35 o                         
  -5   3   5         23.74         21.56         0.38 o                         
  -4   3   5          9.75          9.76         0.34 o                         
  -3   3   5        243.34        236.90         2.02 o                         
  -2   3   5        115.67        116.55         1.00 o                         
  -1   3   5          0.24          0.09         0.11 o                         
   0   3   5         41.57         36.16         0.40 o                         
   1   3   5          0.82          0.49         0.18 o                         
   2   3   5         43.58         40.34         0.77 o                         
   3   3   5         78.76         73.26         0.85 o                         
   4   3   5          2.77          2.79         0.16 o                         
   5   3   5         56.16         55.60         0.79 o                         
   6   3   5         25.70         27.53         0.67 o                         
   7   3   5          0.06         -0.17         0.43 o                         
  -8   4   5          3.11          2.68         0.45 o                         
  -7   4   5          1.52          1.01         0.20 o                         
  -6   4   5         21.13         20.42         0.44 o                         
  -5   4   5         16.78         15.39         0.33 o                         
  -4   4   5         31.79         30.42         0.42 o                         
  -3   4   5        109.53        105.37         0.98 o                         
  -2   4   5         46.28         46.93         0.51 o                         
  -1   4   5          4.05          4.13         0.18 o                         
   0   4   5         21.63         23.35         0.35 o                         
   1   4   5          0.74          0.48         0.12 o                         
   2   4   5         59.55         54.01         0.69 o                         
   3   4   5         27.80         28.15         0.44 o                         
   4   4   5         19.04         18.87         0.39 o                         
   5   4   5         38.59         39.32         0.75 o                         
   6   4   5         12.03         12.74         0.67 o                         
  -8   5   5          3.11          2.63         0.36 o                         
  -7   5   5          5.70          5.69         0.34 o                         
  -6   5   5          1.64          1.61         0.21 o                         
  -5   5   5         16.43         16.14         0.34 o                         
  -4   5   5         34.97         35.72         0.66 o                         
  -3   5   5          1.33          1.50         0.17 o                         
  -2   5   5          4.45          4.11         0.24 o                         
  -1   5   5         13.61         13.74         0.26 o                         
   0   5   5         14.41         14.45         0.50 o                         
   1   5   5         12.83         10.75         0.32 o                         
   2   5   5          0.46          0.11         0.11 o                         
   3   5   5          7.87          8.18         0.27 o                         
   4   5   5          7.57          7.15         0.27 o                         
   5   5   5          2.18          2.24         0.28 o                         
   6   5   5          0.01          0.11         0.26 o                         
  -8   6   5          2.09          2.70         0.52 o                         
  -7   6   5         10.71         10.77         0.42 o                         
  -6   6   5          0.80          0.35         0.21 o                         
  -5   6   5          0.96          0.43         0.17 o                         
  -4   6   5          0.02          0.18         0.13 o                         
  -3   6   5          4.96          5.49         0.21 o                         
  -2   6   5         45.07         43.90         0.59 o                         
  -1   6   5          4.67          4.01         0.17 o                         
   0   6   5          7.83          8.20         0.30 o                         
   1   6   5         16.77         16.80         0.46 o                         
   2   6   5          0.02         -0.05         0.12 o                         
   3   6   5          2.38          2.67         0.22 o                         
   4   6   5          0.90          0.92         0.21 o                         
   5   6   5          0.04          0.27         0.16 o                         
   6   6   5          6.53          6.38         0.72 o                         
  -7   7   5         22.52         22.78         0.88 o                         
  -6   7   5          8.01          9.64         0.48 o                         
  -5   7   5          0.89          0.68         0.19 o                         
  -4   7   5         19.10         21.09         0.39 o                         
  -3   7   5          1.35          0.80         0.13 o                         
  -2   7   5         12.49         13.10         0.46 o                         
  -1   7   5         32.40         31.76         0.55 o                         
   0   7   5          4.14          4.17         0.35 o                         
   1   7   5         73.31         71.10         0.99 o                         
   2   7   5         27.88         26.76         0.62 o                         
   3   7   5          0.01         -0.13         0.13 o                         
   4   7   5          2.70          2.48         0.26 o                         
   5   7   5          0.50         -0.10         0.25 o                         
  -7   8   5          5.78          6.66         0.60 o                         
  -6   8   5         35.46         35.72         0.76 o                         
  -5   8   5          6.06          7.61         0.45 o                         
  -4   8   5          1.80          1.76         0.16 o                         
  -3   8   5         14.99         17.23         0.38 o                         
  -2   8   5         23.97         22.70         0.43 o                         
  -1   8   5         21.01         20.61         0.50 o                         
   0   8   5         22.19         22.76         0.46 o                         
   1   8   5         34.81         35.69         0.64 o                         
   2   8   5         57.34         58.97         1.01 o                         
   3   8   5          2.90          2.59         0.26 o                         
   4   8   5          3.89          3.88         0.35 o                         
   5   8   5          1.98          1.89         0.42 o                         
  -6   9   5          0.12         -0.06         0.50 o                         
  -5   9   5          1.30          1.50         0.27 o                         
  -4   9   5          1.85          2.10         0.21 o                         
  -3   9   5         24.91         25.50         0.67 o                         
  -2   9   5          3.93          3.90         0.21 o                         
  -1   9   5          2.78          2.63         0.21 o                         
   0   9   5          9.16          8.78         0.31 o                         
   1   9   5          2.47          2.42         0.21 o                         
   2   9   5          0.88          0.94         0.21 o                         
   3   9   5          7.24          7.28         0.40 o                         
   4   9   5          0.44          0.29         0.26 o                         
  -6  10   5          0.09          0.11         0.67 o                         
  -5  10   5          7.11          7.52         1.13 o                         
  -4  10   5          3.25          3.58         0.35 o                         
  -3  10   5          7.86          7.99         0.36 o                         
  -2  10   5         13.53         13.57         0.42 o                         
  -1  10   5          5.21          4.95         0.25 o                         
   0  10   5         15.42         16.48         0.46 o                         
   1  10   5          0.29          0.29         0.17 o                         
   2  10   5          1.58          1.50         0.23 o                         
   3  10   5         11.64         10.83         0.66 o                         
   4  10   5          4.54          4.74         0.52 o                         
  -5  11   5          0.38          0.68         0.43 o                         
  -4  11   5          1.19          0.71         0.59 o                         
  -3  11   5          1.33          0.89         0.25 o                         
  -2  11   5          0.44          0.29         0.24 o                         
  -1  11   5          6.32          5.92         0.31 o                         
   0  11   5          3.20          2.87         0.27 o                         
   1  11   5          0.64          0.23         0.25 o                         
   2  11   5          0.47          0.16         0.27 o                         
   3  11   5          0.29          0.27         0.29 o                         
  -3  12   5          0.63          0.54         0.37 o                         
  -2  12   5         25.34         25.71         1.10 o                         
  -1  12   5          4.72          4.89         0.66 o                         
   0  12   5          2.11          2.21         0.53 o                         
   1  12   5          6.94          6.25         0.53 o                         
  -9   0   6          0.00          0.12         0.31 o                         
  -8   0   6          1.96          2.22         0.37 o                         
  -7   0   6         90.27         87.46         1.75 o                         
  -6   0   6          1.15          1.05         0.20 o                         
  -5   0   6          0.49          0.30         0.18 o                         
  -4   0   6         98.54         90.53         1.46 o                         
  -3   0   6         17.12         27.94         0.89 o                         
  -2   0   6        142.42        149.90         1.83 o                         
  -1   0   6         32.15         35.52         0.60 o                         
   0   0   6         15.03         18.60         0.60 o                         
   1   0   6        448.63        426.33         4.21 o                         
   2   0   6         10.39         13.01         0.38 o                         
   3   0   6          2.07          1.84         0.18 o                         
   4   0   6         36.91         42.69         0.80 o                         
   5   0   6          2.41          2.12         0.22 o                         
   6   0   6         32.84         34.19         1.15 o                         
  -9   1   6          0.00         -0.21         0.21 o                         
  -8   1   6         16.98         17.64         0.54 o                         
  -7   1   6          6.43          6.66         0.33 o                         
  -6   1   6         11.15          9.78         0.28 o                         
  -5   1   6         11.64         11.37         0.30 o                         
  -4   1   6          0.04         -0.05         0.13 o                         
  -3   1   6          2.15          2.18         0.14 o                         
  -2   1   6        121.10        117.80         1.07 o                         
  -1   1   6          8.22         11.83         0.22 o                         
   0   1   6         90.00         81.96         0.69 o                         
   1   1   6         49.91         52.47         0.93 o                         
   2   1   6         38.32         39.62         0.46 o                         
   3   1   6          3.40          5.12         0.18 o                         
   4   1   6          0.59          0.49         0.09 o                         
   5   1   6          0.08         -0.09         0.09 o                         
   6   1   6         12.15         12.69         0.57 o                         
  -9   2   6          5.58          6.40         0.48 o                         
  -8   2   6         15.99         15.17         0.48 o                         
  -7   2   6          2.32          2.24         0.22 o                         
  -6   2   6          0.94          1.10         0.13 o                         
  -5   2   6         23.69         23.90         0.43 o                         
  -4   2   6          9.52         10.98         0.33 o                         
  -3   2   6         57.40         59.21         0.67 o                         
  -2   2   6          7.47          6.54         0.25 o                         
  -1   2   6         48.46         44.35         0.47 o                         
   0   2   6         80.68         78.05         0.73 o                         
   1   2   6          1.62          2.29         0.15 o                         
   2   2   6          0.74          0.36         0.07 o                         
   3   2   6          8.13          8.59         0.25 o                         
   4   2   6          3.03          3.19         0.17 o                         
   5   2   6         21.76         22.47         0.44 o                         
   6   2   6          0.00          0.63         0.29 o                         
  -8   3   6          0.09         -0.04         0.23 o                         
  -7   3   6          2.19          2.35         0.23 o                         
  -6   3   6          6.83          6.48         0.29 o                         
  -5   3   6          0.14          0.25         0.12 o                         
  -4   3   6         10.82         10.34         0.25 o                         
  -3   3   6         13.94         16.39         0.42 o                         
  -2   3   6          0.10          0.19         0.11 o                         
  -1   3   6          0.55          0.57         0.09 o                         
   0   3   6          1.48          3.32         0.26 o                         
   1   3   6          3.20          3.72         0.22 o                         
   2   3   6          7.00          7.64         0.25 o                         
   3   3   6          1.02          1.18         0.14 o                         
   4   3   6          2.25          2.46         0.17 o                         
   5   3   6          1.01          1.00         0.21 o                         
   6   3   6          0.08          0.00         0.22 o                         
  -8   4   6         14.17         14.42         1.12 o                         
  -7   4   6          3.33          3.43         0.29 o                         
  -6   4   6          2.12          2.07         0.20 o                         
  -5   4   6          0.58          0.81         0.21 o                         
  -4   4   6          0.22          0.12         0.12 o                         
  -3   4   6        141.27        142.37         1.55 o                         
  -2   4   6          0.21          0.44         0.10 o                         
  -1   4   6         10.86          9.08         0.27 o                         
   0   4   6         64.45         62.77         0.61 o                         
   1   4   6          3.65          4.13         0.21 o                         
   2   4   6         20.28         19.59         0.40 o                         
   3   4   6          1.41          1.29         0.13 o                         
   4   4   6          0.06         -0.01         0.11 o                         
   5   4   6         45.21         45.33         1.09 o                         
   6   4   6          0.72          0.89         0.30 o                         
  -8   5   6          8.52          9.55         0.59 o                         
  -7   5   6          6.37          6.11         0.34 o                         
  -6   5   6          1.97          2.10         0.21 o                         
  -5   5   6          0.27          0.30         0.13 o                         
  -4   5   6         16.16         15.52         0.32 o                         
  -3   5   6          0.33          0.77         0.28 o                         
  -2   5   6         80.76         78.04         0.87 o                         
  -1   5   6          8.82          8.48         0.22 o                         
   0   5   6         19.93         17.44         0.32 o                         
   1   5   6         10.18         10.05         0.30 o                         
   2   5   6         13.20         12.18         0.33 o                         
   3   5   6          5.62          6.25         0.28 o                         
   4   5   6          9.28          9.14         0.35 o                         
   5   5   6          0.74          1.05         0.23 o                         
   6   5   6         17.80         18.19         0.86 o                         
  -8   6   6          1.49          0.91         0.41 o                         
  -7   6   6         37.33         38.31         1.04 o                         
  -6   6   6          0.03          0.05         0.17 o                         
  -5   6   6          0.44          0.75         0.18 o                         
  -4   6   6         43.49         45.95         0.60 o                         
  -3   6   6         18.68         19.24         0.42 o                         
  -2   6   6         31.22         30.45         0.44 o                         
  -1   6   6          3.36          2.95         0.16 o                         
   0   6   6          3.83          4.90         0.33 o                         
   1   6   6        135.03        129.87         1.60 o                         
   2   6   6          2.05          1.50         0.19 o                         
   3   6   6          0.05          0.05         0.13 o                         
   4   6   6         18.07         18.34         0.57 o                         
   5   6   6          3.12          3.75         0.44 o                         
  -7   7   6          0.29          0.07         0.24 o                         
  -6   7   6          8.35          8.61         0.47 o                         
  -5   7   6          9.44         10.21         0.44 o                         
  -4   7   6          2.34          1.85         0.17 o                         
  -3   7   6          0.00          0.03         0.10 o                         
  -2   7   6          1.02          1.82         0.15 o                         
  -1   7   6         18.51         19.01         0.46 o                         
   0   7   6         27.98         28.07         0.60 o                         
   1   7   6          8.11          9.07         0.33 o                         
   2   7   6         20.46         21.90         0.50 o                         
   3   7   6          7.74          9.29         0.42 o                         
   4   7   6          6.30          6.82         0.44 o                         
   5   7   6          0.00          0.48         0.32 o                         
  -7   8   6          0.03         -0.13         0.28 o                         
  -6   8   6          1.76          1.78         0.37 o                         
  -5   8   6         15.96         16.52         0.52 o                         
  -4   8   6          3.44          3.23         0.23 o                         
  -3   8   6          0.35          0.36         0.12 o                         
  -2   8   6         10.46         10.23         0.44 o                         
  -1   8   6          6.22          6.38         0.29 o                         
   0   8   6         12.37         12.13         0.38 o                         
   1   8   6          0.13          0.27         0.14 o                         
   2   8   6          0.91          1.11         0.21 o                         
   3   8   6          7.88          8.43         0.42 o                         
   4   8   6          1.41          0.97         0.30 o                         
  -6   9   6         13.88         12.33         1.09 o                         
  -5   9   6          0.94          1.06         0.42 o                         
  -4   9   6         17.25         18.40         0.44 o                         
  -3   9   6         16.97         18.11         0.79 o                         
  -2   9   6          1.90          1.50         0.19 o                         
  -1   9   6          0.50          0.18         0.13 o                         
   0   9   6          0.52          0.77         0.17 o                         
   1   9   6          9.18         10.04         0.42 o                         
   2   9   6         20.63         21.37         0.60 o                         
   3   9   6          1.97          1.36         0.34 o                         
   4   9   6          4.54          3.59         0.45 o                         
  -5  10   6          4.98          4.68         0.69 o                         
  -4  10   6          1.87          1.63         0.42 o                         
  -3  10   6         41.35         40.21         0.90 o                         
  -2  10   6          3.75          4.01         0.24 o                         
  -1  10   6          0.00         -0.12         0.12 o                         
   0  10   6          7.19          7.14         0.46 o                         
   1  10   6          4.06          3.94         0.31 o                         
   2  10   6         13.31         14.72         0.74 o                         
   3  10   6          6.81          6.49         0.80 o                         
  -4  11   6         15.40         16.25         0.95 o                         
  -3  11   6          0.82          0.59         0.26 o                         
  -2  11   6         24.82         26.01         0.78 o                         
  -1  11   6         12.38         11.25         0.50 o                         
   0  11   6          0.13         -0.19         0.19 o                         
   1  11   6          0.15          0.14         0.38 o                         
   2  11   6          1.39          2.01         0.36 o                         
  -2  12   6          0.01         -0.10         0.29 o                         
  -1  12   6          0.22         -0.29         0.29 o                         
   0  12   6          1.50          1.74         0.32 o                         
  -8   1   7          1.44          1.04         0.31 o                         
  -7   1   7          7.11          7.67         0.32 o                         
  -6   1   7          9.59         10.61         0.34 o                         
  -5   1   7         35.13         35.39         0.56 o                         
  -4   1   7         40.35         39.62         0.60 o                         
  -3   1   7          7.66          6.08         0.20 o                         
  -2   1   7          0.12          0.60         0.15 o                         
  -1   1   7         20.05         18.92         0.31 o                         
   0   1   7         15.70         14.70         0.25 o                         
   1   1   7         61.56         60.74         0.67 o                         
   2   1   7          7.42          7.65         0.20 o                         
   3   1   7         15.12         16.26         0.33 o                         
   4   1   7         19.02         19.81         0.38 o                         
   5   1   7          0.34          0.37         0.13 o                         
   6   1   7          2.77          2.82         0.54 o                         
  -8   2   7          7.07          8.15         0.51 o                         
  -7   2   7         11.67         12.33         0.43 o                         
  -6   2   7          4.93          4.63         0.27 o                         
  -5   2   7          2.06          2.67         0.16 o                         
  -4   2   7        117.15        109.80         1.20 o                         
  -3   2   7          0.36          0.16         0.08 o                         
  -2   2   7          1.59          1.22         0.11 o                         
  -1   2   7         13.30         11.75         0.42 o                         
   0   2   7         38.17         34.37         0.54 o                         
   1   2   7         30.57         29.19         0.43 o                         
   2   2   7         12.14         11.53         0.27 o                         
   3   2   7          0.86          1.05         0.13 o                         
   4   2   7         39.04         40.91         0.63 o                         
   5   2   7          0.09          0.14         0.18 o                         
   6   2   7          0.68          0.25         0.32 o                         
  -8   3   7          7.85          7.78         0.95 o                         
  -7   3   7          5.60          5.57         0.31 o                         
  -6   3   7          5.98          6.47         0.43 o                         
  -5   3   7          1.19          1.17         0.12 o                         
  -4   3   7          1.40          1.38         0.14 o                         
  -3   3   7        182.17        178.05         1.87 o                         
  -2   3   7          0.11          0.25         0.08 o                         
  -1   3   7         10.65          8.63         0.21 o                         
   0   3   7         60.89         59.60         0.73 o                         
   1   3   7          6.82          6.81         0.19 o                         
   2   3   7         50.27         46.56         0.64 o                         
   3   3   7          1.30          0.82         0.14 o                         
   4   3   7          0.71          0.60         0.14 o                         
   5   3   7         71.96         76.27         1.65 o                         
  -8   4   7          3.81          4.24         0.46 o                         
  -7   4   7          2.61          2.77         0.26 o                         
  -6   4   7          0.49          0.07         0.16 o                         
  -5   4   7          0.25          0.23         0.09 o                         
  -4   4   7         74.22         72.78         0.88 o                         
  -3   4   7          0.56          0.53         0.11 o                         
  -2   4   7          9.78         10.03         0.27 o                         
  -1   4   7         39.74         38.14         0.52 o                         
   0   4   7          1.76          1.76         0.12 o                         
   1   4   7          9.47          9.05         0.25 o                         
   2   4   7          0.02          0.06         0.08 o                         
   3   4   7          4.97          5.00         0.23 o                         
   4   4   7         33.53         34.01         0.68 o                         
   5   4   7          0.07          1.07         0.27 o                         
  -8   5   7          0.99          1.83         0.53 o                         
  -7   5   7          0.02         -0.15         0.19 o                         
  -6   5   7         14.47         14.70         0.52 o                         
  -5   5   7         20.49         21.46         0.43 o                         
  -4   5   7         17.30         17.31         0.36 o                         
  -3   5   7          6.76          6.73         0.26 o                         
  -2   5   7         11.34         11.05         0.27 o                         
  -1   5   7         33.11         33.15         0.49 o                         
   0   5   7          4.62          4.56         0.18 o                         
   1   5   7          5.68          4.86         0.23 o                         
   2   5   7         12.05         12.42         0.31 o                         
   3   5   7          8.75          8.59         0.35 o                         
   4   5   7         12.93         12.23         0.43 o                         
   5   5   7          0.14          0.01         0.23 o                         
  -7   6   7          4.77          4.48         0.47 o                         
  -6   6   7          0.27          0.23         0.17 o                         
  -5   6   7          1.79          2.05         0.18 o                         
  -4   6   7          1.23          1.08         0.14 o                         
  -3   6   7         24.73         25.36         0.48 o                         
  -2   6   7         16.04         14.30         0.32 o                         
  -1   6   7          0.03         -0.03         0.08 o                         
   0   6   7         27.96         27.85         0.49 o                         
   1   6   7          6.39          6.62         0.34 o                         
   2   6   7          1.41          1.48         0.16 o                         
   3   6   7          0.00          0.14         0.13 o                         
   4   6   7          0.29          0.44         0.24 o                         
   5   6   7          5.44          6.21         0.67 o                         
  -7   7   7         15.40         16.86         1.02 o                         
  -6   7   7          0.00         -0.16         0.16 o                         
  -5   7   7          8.61          9.14         0.47 o                         
  -4   7   7         10.34         12.21         0.34 o                         
  -3   7   7          3.43          3.13         0.19 o                         
  -2   7   7          7.23          8.28         0.28 o                         
  -1   7   7          3.72          3.55         0.20 o                         
   0   7   7          2.81          3.01         0.21 o                         
   1   7   7         61.52         60.63         0.95 o                         
   2   7   7          0.32          0.30         0.22 o                         
   3   7   7          3.10          2.64         0.25 o                         
   4   7   7          6.17          5.97         0.57 o                         
  -6   8   7          9.36         10.21         0.78 o                         
  -5   8   7          9.84          9.45         0.47 o                         
  -4   8   7         24.79         25.54         0.49 o                         
  -3   8   7          0.02         -0.03         0.15 o                         
  -2   8   7          1.00          0.99         0.14 o                         
  -1   8   7          0.52          0.43         0.13 o                         
   0   8   7         37.00         37.46         0.79 o                         
   1   8   7          9.06         10.00         0.40 o                         
   2   8   7         17.83         18.94         0.57 o                         
   3   8   7         10.39         11.16         0.66 o                         
   4   8   7          6.28          6.07         0.56 o                         
  -6   9   7          0.15         -0.08         0.25 o                         
  -5   9   7          0.20         -0.16         0.26 o                         
  -4   9   7          0.14          0.16         0.17 o                         
  -3   9   7         21.33         21.15         0.50 o                         
  -2   9   7          1.71          2.72         0.46 o                         
  -1   9   7          3.41          3.39         0.28 o                         
   0   9   7          9.26          9.05         0.38 o                         
   1   9   7          8.06          8.36         0.41 o                         
   2   9   7          3.82          5.11         0.57 o                         
   3   9   7          0.01          0.24         0.27 o                         
  -5  10   7          0.07         -0.29         0.29 o                         
  -4  10   7          3.30          2.88         0.50 o                         
  -3  10   7          3.03          2.69         0.45 o                         
  -2  10   7          5.43          5.99         0.30 o                         
  -1  10   7          9.43          9.37         0.37 o                         
   0  10   7          0.41          0.45         0.29 o                         
   1  10   7          0.22          0.06         0.26 o                         
   2  10   7          3.26          3.23         0.59 o                         
  -3  11   7          0.00         -0.03         0.20 o                         
  -2  11   7          1.61          2.26         0.45 o                         
  -1  11   7          7.82          7.17         0.39 o                         
   0  11   7          0.04          0.08         0.23 o                         
   1  11   7          0.44          0.42         0.28 o                         
  -8   0   8          6.66          7.29         0.65 o                         
  -7   0   8         10.24         10.24         0.44 o                         
  -6   0   8          0.54          0.15         0.17 o                         
  -5   0   8         56.33         53.59         1.10 o                         
  -4   0   8          4.41          5.96         0.42 o                         
  -3   0   8          0.19          0.19         0.16 o                         
  -2   0   8          2.60          4.74         0.28 o                         
  -1   0   8         10.06          9.03         0.47 o                         
   0   0   8         49.79         49.23         0.90 o                         
   1   0   8         84.77         82.51         1.35 o                         
   2   0   8          1.28          1.24         0.19 o                         
   3   0   8         27.81         30.35         0.75 o                         
   4   0   8          6.05          6.61         0.62 o                         
   5   0   8          0.27          0.23         0.23 o                         
  -8   1   8         22.20         23.14         0.75 o                         
  -7   1   8          2.07          1.93         0.20 o                         
  -6   1   8          2.89          2.28         0.19 o                         
  -5   1   8         18.54         17.96         0.45 o                         
  -4   1   8         14.85         14.35         0.33 o                         
  -3   1   8         32.53         32.88         0.53 o                         
  -2   1   8          0.04          0.14         0.13 o                         
  -1   1   8          0.35          0.21         0.10 o                         
   0   1   8        130.54        125.22         1.27 o                         
   1   1   8          9.51          9.91         0.24 o                         
   2   1   8          2.02          2.33         0.18 o                         
   3   1   8         16.19         17.85         0.42 o                         
   4   1   8          8.58          9.77         0.39 o                         
   5   1   8          9.79          9.83         0.51 o                         
  -8   2   8          0.04          0.09         0.29 o                         
  -7   2   8          5.48          5.85         0.37 o                         
  -6   2   8         19.89         19.16         0.45 o                         
  -5   2   8          6.57          6.64         0.25 o                         
  -4   2   8         11.53         11.16         0.31 o                         
  -3   2   8          0.13          0.15         0.09 o                         
  -2   2   8         31.96         31.50         0.55 o                         
  -1   2   8         67.64         66.05         0.87 o                         
   0   2   8         10.25          9.84         0.24 o                         
   1   2   8          5.42          5.27         0.20 o                         
   2   2   8          8.16          9.07         0.27 o                         
   3   2   8          7.90          8.46         0.29 o                         
   4   2   8          8.08          8.37         0.34 o                         
   5   2   8          2.85          3.03         0.33 o                         
  -8   3   8          0.39          0.40         0.26 o                         
  -7   3   8          2.34          2.18         0.24 o                         
  -6   3   8          0.90          0.34         0.16 o                         
  -5   3   8          2.17          1.69         0.17 o                         
  -4   3   8         16.69         14.80         0.36 o                         
  -3   3   8          2.98          3.02         0.20 o                         
  -2   3   8          0.00         -0.08         0.08 o                         
  -1   3   8          1.21          1.44         0.12 o                         
   0   3   8          0.31          0.59         0.13 o                         
   1   3   8          6.69          7.04         0.23 o                         
   2   3   8          2.97          2.78         0.18 o                         
   3   3   8          0.18          0.17         0.11 o                         
   4   3   8          3.73          4.14         0.28 o                         
   5   3   8          0.46          0.72         0.25 o                         
  -8   4   8          0.08          0.19         0.29 o                         
  -7   4   8          2.54          2.54         0.27 o                         
  -6   4   8          3.42          3.66         0.25 o                         
  -5   4   8          0.28          0.59         0.18 o                         
  -4   4   8         15.69         16.94         0.40 o                         
  -3   4   8         12.09         12.30         0.33 o                         
  -2   4   8          2.73          2.72         0.18 o                         
  -1   4   8         62.16         57.61         0.68 o                         
   0   4   8          4.82          5.42         0.25 o                         
   1   4   8          0.26          0.23         0.10 o                         
   2   4   8          0.02          0.07         0.09 o                         
   3   4   8          0.04          0.61         0.13 o                         
   4   4   8         12.52         12.75         0.55 o                         
   5   4   8          9.44          8.68         1.05 o                         
  -7   5   8          0.14          0.39         0.27 o                         
  -6   5   8          0.06          0.67         0.20 o                         
  -5   5   8          4.95          4.23         0.23 o                         
  -4   5   8         17.52         17.84         0.41 o                         
  -3   5   8         40.40         39.07         0.75 o                         
  -2   5   8         10.55         10.04         0.29 o                         
  -1   5   8          3.73          3.89         0.19 o                         
   0   5   8         71.06         69.84         0.79 o                         
   1   5   8          1.81          1.89         0.16 o                         
   2   5   8          0.83          0.87         0.15 o                         
   3   5   8          0.60          0.63         0.26 o                         
   4   5   8         14.74         13.92         0.95 o                         
  -7   6   8          3.83          4.29         0.49 o                         
  -6   6   8          0.00         -0.04         0.16 o                         
  -5   6   8         25.15         26.43         0.55 o                         
  -4   6   8          0.26          0.29         0.17 o                         
  -3   6   8          1.06          0.95         0.15 o                         
  -2   6   8          0.07          0.13         0.10 o                         
  -1   6   8          6.64          6.46         0.25 o                         
   0   6   8         16.97         17.86         0.44 o                         
   1   6   8         28.35         29.56         0.62 o                         
   2   6   8          0.01         -0.05         0.12 o                         
   3   6   8         14.67         15.21         0.45 o                         
   4   6   8          2.25          1.85         0.35 o                         
  -7   7   8          2.76          3.05         0.46 o                         
  -6   7   8          1.69          2.47         0.39 o                         
  -5   7   8          6.71          6.47         0.32 o                         
  -4   7   8          7.60          7.61         0.31 o                         
  -3   7   8          1.13          0.77         0.15 o                         
  -2   7   8          6.76          6.03         0.25 o                         
  -1   7   8          0.66          0.87         0.15 o                         
   0   7   8         21.83         21.15         0.53 o                         
   1   7   8         10.02         10.18         0.38 o                         
   2   7   8          4.92          5.02         0.30 o                         
   3   7   8         11.41         11.95         0.68 o                         
  -6   8   8          7.20          7.72         0.82 o                         
  -5   8   8          6.89          6.03         0.55 o                         
  -4   8   8          0.33          0.53         0.16 o                         
  -3   8   8          3.49          3.12         0.24 o                         
  -2   8   8         10.25         10.41         0.34 o                         
  -1   8   8          7.13          7.55         0.36 o                         
   0   8   8          2.50          2.86         0.34 o                         
   1   8   8          1.28          1.51         0.21 o                         
   2   8   8          5.11          5.17         0.44 o                         
   3   8   8          6.85          7.17         0.59 o                         
  -5   9   8          2.75          2.41         0.87 o                         
  -4   9   8         28.53         28.89         1.27 o                         
  -3   9   8          6.91          5.94         0.33 o                         
  -2   9   8          0.01          0.04         0.13 o                         
  -1   9   8          1.28          1.05         0.18 o                         
   0   9   8          1.23          1.45         0.19 o                         
   1   9   8         17.71         18.30         0.67 o                         
   2   9   8          6.90          6.87         0.47 o                         
  -4  10   8          3.96          4.05         0.63 o                         
  -3  10   8         13.43         13.18         0.58 o                         
  -2  10   8          1.25          1.02         0.22 o                         
  -1  10   8          8.16          6.96         0.39 o                         
   0  10   8          0.05          0.15         0.20 o                         
   1  10   8          0.00          0.16         0.40 o                         
  -8   1   9          1.52          1.57         0.31 o                         
  -7   1   9          2.23          2.15         0.22 o                         
  -6   1   9          7.95          7.85         0.32 o                         
  -5   1   9         40.39         40.69         0.65 o                         
  -4   1   9          2.23          2.02         0.17 o                         
  -3   1   9          8.34          7.14         0.25 o                         
  -2   1   9         30.82         27.52         0.47 o                         
  -1   1   9          0.57          0.70         0.11 o                         
   0   1   9         26.40         26.57         0.43 o                         
   1   1   9          0.76          1.30         0.13 o                         
   2   1   9          8.34          8.91         0.31 o                         
   3   1   9         37.34         39.85         0.72 o                         
   4   1   9          0.04         -0.18         0.18 o                         
  -8   2   9          0.65          0.32         0.61 o                         
  -7   2   9          3.50          3.77         0.29 o                         
  -6   2   9          3.70          4.34         0.33 o                         
  -5   2   9          9.39          8.86         0.31 o                         
  -4   2   9         43.02         41.88         0.64 o                         
  -3   2   9          0.97          1.04         0.13 o                         
  -2   2   9         10.04          8.67         0.30 o                         
  -1   2   9          1.35          1.33         0.13 o                         
   0   2   9          3.95          3.88         0.19 o                         
   1   2   9         21.10         20.60         0.40 o                         
   2   2   9          3.14          3.89         0.26 o                         
   3   2   9          2.84          3.31         0.25 o                         
   4   2   9         19.58         18.99         0.65 o                         
  -8   3   9          2.68          3.05         0.49 o                         
  -7   3   9          0.16          0.28         0.23 o                         
  -6   3   9          3.22          3.31         0.26 o                         
  -5   3   9         14.88         14.62         0.36 o                         
  -4   3   9         42.16         42.25         0.64 o                         
  -3   3   9          3.83          4.86         0.24 o                         
  -2   3   9          0.15          0.12         0.10 o                         
  -1   3   9         92.57         88.86         1.03 o                         
   0   3   9          1.43          1.63         0.14 o                         
   1   3   9          2.50          2.45         0.18 o                         
   2   3   9          0.88          1.10         0.16 o                         
   3   3   9          5.48          5.32         0.36 o                         
   4   3   9         31.92         31.90         1.07 o                         
  -7   4   9          0.27          0.53         0.24 o                         
  -6   4   9          0.39         -0.06         0.17 o                         
  -5   4   9          3.52          3.94         0.24 o                         
  -4   4   9         14.18         14.56         0.39 o                         
  -3   4   9          4.23          4.77         0.24 o                         
  -2   4   9         14.45         13.02         0.32 o                         
  -1   4   9          4.89          4.60         0.20 o                         
   0   4   9          4.88          5.22         0.21 o                         
   1   4   9          1.88          1.80         0.19 o                         
   2   4   9          1.44          1.28         0.17 o                         
   3   4   9          2.96          2.86         0.25 o                         
   4   4   9          9.48          8.92         0.67 o                         
  -7   5   9          6.46          6.13         0.59 o                         
  -6   5   9          8.64          9.58         0.42 o                         
  -5   5   9         16.13         15.86         0.42 o                         
  -4   5   9          1.21          0.97         0.15 o                         
  -3   5   9          9.28          9.18         0.33 o                         
  -2   5   9         32.12         31.52         0.53 o                         
  -1   5   9          4.85          5.28         0.22 o                         
   0   5   9          2.60          2.46         0.19 o                         
   1   5   9          6.17          6.04         0.57 o                         
   2   5   9          9.62          8.91         0.34 o                         
   3   5   9         14.83         14.32         0.63 o                         
   4   5   9          0.31         -0.05         0.24 o                         
  -7   6   9          0.70          0.56         0.44 o                         
  -6   6   9          2.33          2.06         0.45 o                         
  -5   6   9          3.51          2.64         0.22 o                         
  -4   6   9          5.88          6.02         0.27 o                         
  -3   6   9          9.97          9.64         0.35 o                         
  -2   6   9          2.18          2.26         0.28 o                         
  -1   6   9         12.22         11.88         0.34 o                         
   0   6   9         20.85         19.93         0.63 o                         
   1   6   9          3.77          3.37         0.24 o                         
   2   6   9          0.28          0.27         0.14 o                         
   3   6   9          0.15          0.17         0.21 o                         
  -6   7   9          0.14          0.42         0.38 o                         
  -5   7   9         20.13         21.21         0.73 o                         
  -4   7   9          1.11          0.94         0.16 o                         
  -3   7   9          0.13          0.21         0.14 o                         
  -2   7   9          0.33          0.30         0.16 o                         
  -1   7   9          4.84          4.47         0.27 o                         
   0   7   9         22.18         22.21         0.59 o                         
   1   7   9          4.32          4.42         0.29 o                         
   2   7   9          0.08          0.31         0.19 o                         
   3   7   9         17.32         17.53         0.83 o                         
  -5   8   9          1.15          0.75         0.31 o                         
  -4   8   9         17.67         18.23         1.03 o                         
  -3   8   9          0.15         -0.06         0.15 o                         
  -2   8   9          0.57          0.55         0.20 o                         
  -1   8   9          0.66          0.48         0.18 o                         
   0   8   9          3.08          2.70         0.27 o                         
   1   8   9         14.99         15.22         0.62 o                         
   2   8   9          9.61          9.50         0.59 o                         
  -4   9   9          5.59          5.55         0.51 o                         
  -3   9   9          0.10          0.10         0.18 o                         
  -2   9   9          0.00          0.24         0.20 o                         
  -1   9   9         18.79         19.73         0.61 o                         
   0   9   9          2.15          2.12         0.27 o                         
   1   9   9          0.08          0.04         0.24 o                         
  -3  10   9          3.60          3.68         0.40 o                         
  -2  10   9          1.88          1.50         0.28 o                         
  -1  10   9          0.30          0.48         0.24 o                         
  -8   0  10          4.41          4.73         0.99 o                         
  -7   0  10          0.68          0.21         0.27 o                         
  -6   0  10          1.72          2.14         0.31 o                         
  -5   0  10         31.25         30.98         0.91 o                         
  -4   0  10          6.80          6.74         0.37 o                         
  -3   0  10          1.43          0.93         0.40 o                         
  -2   0  10          2.60          1.80         0.25 o                         
  -1   0  10          6.31          6.67         0.48 o                         
   0   0  10         49.80         49.44         0.95 o                         
   1   0  10          0.93          0.53         0.22 o                         
   2   0  10          1.69          2.29         0.35 o                         
   3   0  10         38.82         42.01         1.60 o                         
   4   0  10          1.45          1.91         0.61 o                         
  -8   1  10          1.38          1.61         0.35 o                         
  -7   1  10          0.00         -0.16         0.16 o                         
  -6   1  10         18.34         17.66         0.47 o                         
  -5   1  10          1.72          1.85         0.20 o                         
  -4   1  10          0.31          0.76         0.13 o                         
  -3   1  10          0.18          0.29         0.11 o                         
  -2   1  10          6.12          5.85         0.24 o                         
  -1   1  10         31.73         31.59         0.52 o                         
   0   1  10          5.91          6.07         0.24 o                         
   1   1  10          0.66          0.64         0.17 o                         
   2   1  10         17.34         18.67         0.50 o                         
   3   1  10          0.88          0.99         0.26 o                         
   4   1  10          0.00         -0.08         0.33 o                         
  -7   2  10          9.29         10.94         0.59 o                         
  -6   2  10         10.70         11.30         0.40 o                         
  -5   2  10          0.01          0.02         0.13 o                         
  -4   2  10          0.01          0.03         0.11 o                         
  -3   2  10         15.91         15.55         0.36 o                         
  -2   2  10         24.75         24.17         0.45 o                         
  -1   2  10         24.95         27.12         0.48 o                         
   0   2  10          5.77          5.20         0.23 o                         
   1   2  10         10.09          9.79         0.35 o                         
   2   2  10         17.77         18.16         0.46 o                         
   3   2  10          1.07          0.97         0.24 o                         
  -7   3  10          0.27          0.40         0.24 o                         
  -6   3  10          0.07         -0.14         0.14 o                         
  -5   3  10          5.79          5.81         0.33 o                         
  -4   3  10          5.15          5.06         0.25 o                         
  -3   3  10          0.13          0.16         0.11 o                         
  -2   3  10          2.99          2.85         0.20 o                         
  -1   3  10          1.00          1.17         0.14 o                         
   0   3  10          3.29          3.21         0.20 o                         
   1   3  10          1.74          1.97         0.18 o                         
   2   3  10          0.27          0.28         0.14 o                         
   3   3  10          3.14          3.28         0.34 o                         
  -7   4  10          4.52          4.94         0.57 o                         
  -6   4  10          1.62          1.50         0.27 o                         
  -5   4  10          1.19          1.14         0.17 o                         
  -4   4  10          5.72          5.82         0.31 o                         
  -3   4  10          0.44          0.47         0.14 o                         
  -2   4  10         10.92         10.67         0.33 o                         
  -1   4  10         29.37         28.23         0.48 o                         
   0   4  10          2.92          3.62         0.21 o                         
   1   4  10          2.76          2.68         0.21 o                         
   2   4  10          3.00          3.23         0.25 o                         
   3   4  10          0.00          0.60         0.25 o                         
  -7   5  10          0.10          0.34         0.27 o                         
  -6   5  10         13.15         13.05         0.73 o                         
  -5   5  10          1.87          2.38         0.23 o                         
  -4   5  10          0.80          0.64         0.14 o                         
  -3   5  10          2.83          3.20         0.25 o                         
  -2   5  10         13.98         12.64         0.37 o                         
  -1   5  10         25.54         25.23         0.54 o                         
   0   5  10         10.05          9.69         0.36 o                         
   1   5  10          0.57          0.72         0.15 o                         
   2   5  10          6.50          7.39         0.56 o                         
   3   5  10          2.51          2.96         0.36 o                         
  -6   6  10          1.05          0.26         0.68 o                         
  -5   6  10         14.74         15.23         0.65 o                         
  -4   6  10          5.54          5.56         0.37 o                         
  -3   6  10          0.99          1.04         0.18 o                         
  -2   6  10          0.97          0.58         0.16 o                         
  -1   6  10          4.43          4.69         0.31 o                         
   0   6  10         20.00         21.08         0.50 o                         
   1   6  10          0.15          0.11         0.16 o                         
   2   6  10          1.16          1.33         0.40 o                         
  -5   7  10          1.76          1.46         0.30 o                         
  -4   7  10          0.70          0.80         0.20 o                         
  -3   7  10          0.97          0.82         0.18 o                         
  -2   7  10          0.95          0.80         0.17 o                         
  -1   7  10          3.15          3.00         0.24 o                         
   0   7  10          0.07          0.25         0.19 o                         
   1   7  10          2.53          3.08         0.31 o                         
   2   7  10          6.55          6.23         0.50 o                         
  -5   8  10          0.45          0.87         0.34 o                         
  -4   8  10          0.52          0.70         0.28 o                         
  -3   8  10          9.10          9.31         0.51 o                         
  -2   8  10          3.65          3.68         0.33 o                         
  -1   8  10          3.54          3.57         0.32 o                         
   0   8  10          0.74          0.67         0.25 o                         
   1   8  10          2.18          2.47         0.48 o                         
  -3   9  10          0.62          0.59         0.24 o                         
  -2   9  10          5.53          5.47         0.46 o                         
  -1   9  10          1.75          0.71         0.72 o                         
  -7   1  11          1.13          1.35         0.22 o                         
  -6   1  11         10.87         12.80         0.57 o                         
  -5   1  11          1.35          1.31         0.17 o                         
  -4   1  11          8.75          8.34         0.39 o                         
  -3   1  11         23.28         23.77         0.50 o                         
  -2   1  11          2.84          3.19         0.24 o                         
  -1   1  11          0.15          0.26         0.12 o                         
   0   1  11          0.00         -0.01         0.11 o                         
   1   1  11          4.17          3.95         0.26 o                         
   2   1  11         17.97         19.16         0.77 o                         
   3   1  11          5.18          4.94         0.50 o                         
  -7   2  11          0.08         -0.18         0.18 o                         
  -6   2  11          3.05          3.46         0.33 o                         
  -5   2  11         26.48         27.24         0.56 o                         
  -4   2  11          1.60          1.87         0.18 o                         
  -3   2  11          0.22          0.21         0.12 o                         
  -2   2  11         25.68         23.86         0.50 o                         
  -1   2  11          5.73          5.42         0.27 o                         
   0   2  11          3.36          3.39         0.24 o                         
   1   2  11          0.41          0.63         0.16 o                         
   2   2  11          4.31          3.92         0.42 o                         
  -7   3  11          5.60          7.05         0.63 o                         
  -6   3  11          2.35          2.74         0.33 o                         
  -5   3  11          0.54          0.73         0.16 o                         
  -4   3  11          2.91          3.47         0.25 o                         
  -3   3  11          2.03          1.46         0.24 o                         
  -2   3  11         17.45         17.12         0.45 o                         
  -1   3  11          9.40          9.17         0.31 o                         
   0   3  11          2.35          2.71         0.22 o                         
   1   3  11          4.66          4.87         0.34 o                         
   2   3  11          0.11          0.24         0.20 o                         
  -6   4  11          3.09          2.46         0.38 o                         
  -5   4  11          9.78         10.37         0.45 o                         
  -4   4  11          0.01          0.13         0.15 o                         
  -3   4  11          0.18          0.31         0.14 o                         
  -2   4  11         14.40         14.12         0.38 o                         
  -1   4  11          5.60          5.91         0.29 o                         
   0   4  11          0.03          0.09         0.14 o                         
   1   4  11          0.81          0.30         0.20 o                         
   2   4  11          1.82          1.80         0.34 o                         
  -6   5  11          5.09          5.48         0.56 o                         
  -5   5  11          0.21          0.24         0.24 o                         
  -4   5  11          5.87          6.44         0.41 o                         
  -3   5  11         15.77         15.32         0.43 o                         
  -2   5  11          8.43          8.18         0.36 o                         
  -1   5  11          0.11          0.21         0.14 o                         
   0   5  11          1.84          1.70         0.27 o                         
   1   5  11          9.29          8.79         0.47 o                         
   2   5  11          7.21          7.87         0.55 o                         
  -5   6  11          1.89          1.21         0.33 o                         
  -4   6  11          2.42          2.44         0.36 o                         
  -3   6  11          0.75          0.52         0.20 o                         
  -2   6  11          1.02          0.82         0.29 o                         
  -1   6  11         16.76         16.48         0.54 o                         
   0   6  11          6.64          6.55         0.38 o                         
   1   6  11          0.00          0.22         0.20 o                         
  -4   7  11          1.29          1.30         0.37 o                         
  -3   7  11          4.11          3.73         0.33 o                         
  -2   7  11          1.13          0.90         0.22 o                         
  -1   7  11          0.01         -0.22         0.22 o                         
   0   7  11          3.53          3.31         0.33 o                         
  -3   8  11          0.01         -0.05         0.44 o                         
  -2   8  11          8.45          7.65         0.60 o                         
  -6   0  12         12.12         12.64         1.10 o                         
  -5   0  12          0.12         -0.14         0.19 o                         
  -4   0  12          1.91          2.18         0.36 o                         
  -3   0  12         14.81         15.63         0.58 o                         
  -2   0  12          9.20         10.47         0.48 o                         
  -1   0  12          1.03          1.52         0.23 o                         
   0   0  12          0.25          0.27         0.56 o                         
   1   0  12          1.38          0.75         0.37 o                         
  -6   1  12          4.03          4.28         0.56 o                         
  -5   1  12          1.27          1.00         0.20 o                         
  -4   1  12          0.00         -0.12         0.12 o                         
  -3   1  12          1.02          0.79         0.15 o                         
  -2   1  12          0.19         -0.03         0.13 o                         
  -1   1  12         14.80         16.09         0.43 o                         
   0   1  12          0.23          0.21         0.21 o                         
   1   1  12          2.24          2.50         0.37 o                         
  -6   2  12          0.01         -0.10         0.17 o                         
  -5   2  12          0.40          0.19         0.16 o                         
  -4   2  12          7.22          7.13         0.35 o                         
  -3   2  12          5.55          5.89         0.29 o                         
  -2   2  12         13.34         14.54         0.42 o                         
  -1   2  12          0.38          0.34         0.13 o                         
   0   2  12          8.32          8.57         0.57 o                         
   1   2  12         17.18         17.34         1.34 o                         
  -6   3  12          0.85          0.65         0.24 o                         
  -5   3  12          2.80          2.46         0.27 o                         
  -4   3  12          0.61          0.33         0.16 o                         
  -3   3  12          1.03          0.94         0.18 o                         
  -2   3  12          2.33          2.08         0.20 o                         
  -1   3  12          1.01          0.59         0.22 o                         
   0   3  12          0.49          0.40         0.23 o                         
   1   3  12          0.17         -0.07         0.21 o                         
  -5   4  12          0.06          0.12         0.27 o                         
  -4   4  12          0.35          0.23         0.19 o                         
  -3   4  12          0.03         -0.05         0.16 o                         
  -2   4  12         16.16         16.75         0.54 o                         
  -1   4  12          0.00          0.10         0.17 o                         
   0   4  12          3.36          3.46         0.47 o                         
   1   4  12         10.03         10.55         0.70 o                         
  -5   5  12          0.93          1.08         0.29 o                         
  -4   5  12          0.01          0.29         0.21 o                         
  -3   5  12          1.98          2.34         0.28 o                         
  -2   5  12          0.08          0.19         0.17 o                         
  -1   5  12         17.50         17.12         0.85 o                         
   0   5  12          1.85          1.38         0.35 o                         
  -4   6  12          1.36          1.25         0.27 o                         
  -3   6  12          8.21          8.16         0.51 o                         
  -2   6  12          4.93          4.41         0.38 o                         
  -1   6  12          0.36          0.05         0.21 o                         
  -5   1  13          2.21          2.68         0.29 o                         
  -4   1  13          8.98          9.14         0.43 o                         
  -3   1  13          8.88          9.39         0.43 o                         
  -2   1  13          1.39          1.28         0.23 o                         
   0   1  13          3.14          3.33         0.41 o                         
  -5   2  13          4.12          4.42         0.42 o                         
  -4   2  13          1.84          1.67         0.25 o                         
  -3   2  13         11.50         11.49         0.49 o                         
  -2   2  13          0.90          0.91         0.22 o                         
  -1   2  13          0.06          0.20         0.24 o                         
   0   2  13          0.27          0.22         0.25 o                         
  -4   3  13          0.06         -0.10         0.19 o                         
  -3   3  13          0.67          0.71         0.21 o                         
  -2   3  13         12.08         13.08         0.56 o                         
  -1   3  13          0.98          1.09         0.29 o                         
  -3   4  13          3.82          3.35         0.31 o                         
  -2   4  13          0.03          0.27         0.20 o                         
                                                                                
